# Supplementary material for: Identification of Conserved and Diverse Metabolic Shifts during Rice Grain Development
Source: Sci Rep. 2016 Feb 10;6:20942. doi: 10.1038/srep20942 (PMC4748235; doi:10.1038/srep20942)
Supplement: Supplementary Dataset 1 [file srep20942-s2.xls]

## Sheet: Table S1
Supplementary Table S1. List of metabolites identified in developing rice grain
Collision Energy (CE)	Molecular formula	Platform	Ret. Time (min)	Mainfragments	Compound Name	Abbreviation of Compound Name	Observed mass (Da)	Targeted mass (Da)	Accurate mass error (ppm)	Accurate mass error (mDa)	m/z	Class
20	C3H4O4	LC-MS neg	1.82	59.0137， 41.0025	hydroxypyruvate	OH-Pyr	104.011	104.011	-0.43	-0.04	103.004	Carbohydrates		1
20	C3H9O6P	LC-MS neg	1.58	78.9591, 96.9696	glycerol 2-phosphate	Glycerol-2P	172.013	172.014	-3.26	-0.56	171.006	Carbohydrates		4
20	C5H10O5	LC-MS neg	1.81	89.0241, 71.0135, 73.0290, 43.0187, 44.9979	beta-D-xylopyranose	xylose	150.053	150.053	1.1	0.17	149.046	Carbohydrates		6
20	C10H14N5O7P	LC-MS neg	2.39	78.9590, 96.9692, 134.0470, 210.9999	adenosine 3'-monophosphate (3'-AMP)	3'-AMP	347.062	347.063	-2.38	-0.82	346.055	Nucleotides		9
20	C20H18O9	LC-MS neg	6.14	311.0549, 341.0704	Apigenin C-pentoside II	Api-C-pen II	402.095	402.095	-0.19	-0.08	401.088	Flavonoids		12
20	C2H4O2	LC-MS neg	1.63	41.0032, 50.3868	acetate	acetate	60.0209	60.0211	-3.05	-0.18	59.0137	Organic acids		13
20	C4H9NO3	LC-MS neg	1.55	74.0244, 56.0145	allo-threonine	allo-Thr	119.058	119.058	-0.12	-0.01	118.051	Amino acids		19
20	C6H6N2O2	LC-MS neg	2.91	92.9958, 118.9411, 75.0255, 59.9076	trans-urocanate	urocanate	138.042	138.043	-4.05	-0.56	137.035	Amino acids		20
20	C3H6O3	LC-MS neg	1.63	59.0134, 43.0187, 41.0028	3-hydroxypropionate	3-hydroxypropionate	90.0317	90.0317	0.54	0.05	89.0245	Organic acids		22
20	C22H22O11	LC-MS neg	6.35	415.2356, 299.1292	Chrysoeriol 5-O-hexoside	Chr-5O-hex	462.115	462.116	-1.54	-0.71	461.108	Flavonoids		26
30	C26H28O14	LC-MS neg	5.29	383.0764, 353.0658, 413.0870, 353.0658, 473.1078, 443.0985, 84.9904	Apigenin-6-C-β-glucoside-8-C-α-arabinoside II	Api-6C-glu-8C-ara II	564.149	564.148	1.19	0.67	563.14	Flavonoids		28
20	C12H20O3	LC-MS pos	8.48	81.0699, 93.0698, 67.0541, 107.0852, 55.0538	Cucurbic acid	Cucurbate	212.141	212.141	-2.36	-0.5	213.148	Organic acids		2
20	C18H28O2	LC-MS pos	13.49	121.1008, 93.0691, 81.0690, 67.0546	stearidonate (18:4n3)	Stearidonate	276.208	276.209	-2.54	-0.7	277.216	Lipids		3
20	C16H20O9	LC-MS pos	5.79	195.0980, 105.0326	1-O-Feruloyl-β-D-glucose II	Fer-O-glu II	356.11	356.111	-1.89	-0.67	109.065	hydroxycinnamate derivatives		5
20	C4H5N3O	LC-MS pos	1.81	95.0241,70.0651, 72.9370	Cytosine II	Cytosine II	111.043	111.043	1.29	0.14	112.05	Nucleotides		7
20	C4H7NO2	LC-MS pos	1.41	56.0494, 58.0650, 60.9865, 74.0237	1-Aminocyclopropane-1-carboxylate I	ACC I	101.047	101.048	-2.89	-0.29	102.055	Amino acids		8
20	C20H30O4	LC-MS pos	7.93	289.1343, 317.9294, 273.0988, 227.1447, 173.0486	Phytocassane B	Phytocassane B	334.213	334.214	-3.43	-1.15	335.221	Diterpenoid phytoalexins		10
20	C6H12N2O4S2	LC-MS pos	1.49	120.0112, 74.0235, 151.9834, 122.0269	cystine	Cystine	240.024	240.024	-1.53	-0.37	241.031	Amino acids		11
20	C10H12N2O	LC-MS pos	4.17	160.0756, 132.0808, 115.0542	serotonin (5HT) II	5-HT II	176.095	176.095	0.01	0	177.102	Amino acids		14
20	C6H11NO4	LC-MS pos	1.7	98.0601, 116.0707, 144.0651, 70.0650, 55.0176	2-aminoadipate II	2-aminoadipate	161.069	161.069	0.31	0.05	162.076	Amino acids		15
20	C8H11NO3	LC-MS pos	2.65	134.0598, 152.0703, 125.0391, 97.0439, 56.9645	pyridoxine (Vitamin B6)	VB6	169.074	169.074	-1.71	-0.29	170.081	Cofactors		16
20	C4H7NO2	LC-MS pos	1.57	56.0491	1-Aminocyclopropane-1-carboxylic acid II	ACC II	101.047	101.048	-2.6	-0.26	102.055	Amino acids		17
20	C10H12N2O	LC-MS pos	4.02	160.0751, 132.0808, 115.0545	serotonin (5HT) I	5-HT I	176.095	176.095	-1.5	-0.26	177.102	Amino acids		18
20	C4H5N3O	LC-MS pos	1.58	94.9892, 70.0652, 55.0537	Cytosine I	Cytosine I	111.043	111.043	-1.56	-0.17	112.05	Nucleotides		21
20	C36H36O17	LC-MS pos	6.38	403.1027, 177.0548, 339.1072	C-hexosyl-apigenin C-coumaroylhexoside	Api-C-hex-C-coum-hex	740.197	740.195	2.14	1.58	741.206	Flavonoids		23
20	C27H30O15	LC-MS pos	5.402	449.1071, 457.1116, 439.1035, 511.1228, 541.1336, 559.1448	di-C,C-hexosyl-apigenin	Api-C-hex-C-hex	594.158	594.159	-1.39	-0.83	595.165	Flavonoids		24
20	C27H30O15	LC-MS pos	5.41	577.1540, 559.1439, 541.1339, 529.1329, 511.1241,499.1230, 475.1226	C-pentosyl-chrysoeriol O-hexoside	Chr-C-pen-O-hex	594.158	594.159	-1.39	-0.83	595.165	Flavonoids		25
20	C29H34O17	LC-MS pos	5.39	493.1344, 331.0813	Tricin O-hexosyl-O-hexoside	Tri-O-hex-O-hex	654.179	654.18	-1.02	-0.67	655.189	Flavonoids		27
20	C18H32O3	LC-MS neg	14.65	277.2165, 171.1022, 195.1383	13-HODE + 9-HODE	9,13-DHOME	296.235	296.235	-0.21	-0.06	295.228	Lipids
5	C21H38O4	LC-MS pos	14.99	337.2548, 263.2365, 245.2254	1-Linoleoylglycerol	1-LG	354.276	354.277	-4.16	-1.48	355.283	Lipids
15	C22H46NO7P	LC-MS pos	11.63	184.0732, 104.1068, 86.0958, 124.9987, 258.1097, 450.2958	1-Lysophosphatidylcholine(14:0)	1-LysoPC(14:0)	467.3	467.301	-3.47	-1.62	468.307	Lipids
30	C24H50NO7P	LC-MS pos	13.71	184.0733, 104.1068, 124.9993, 86.0960, 258.1102, 500.3113, 258.1091	1-Lysophosphatidylcholine(16:0)	1-LysoPC(16:0)	495.334	495.332	3.35	1.66	518.323	Lipids
25	C26H52NO7P	LC-MS pos	14.9	184.0733, 104.1068, 86.0960, 124.9992, 258.1096, 339.2884, 504.3435	1-Lysophosphatidylcholine(18:1)	1-LysoPC(18:1)	521.348	521.348	-0.18	-0.09	522.355	Lipids
25	C26H50NO7P	LC-MS pos	13.08	184.0735, 104.1069, 86.0960, 124.9993, 258.1095, 337.2729, 502.3282	1-Lysophosphatidylcholine(18:2)	1-LysoPC(18:2)	519.333	519.332	1.8	0.94	520.341	Lipids
25	C26H48O7PN	LC-MS pos	12.35	184.0736, 104.1068, 86.0960, 124.9990, 258.1089, 335.2572, 500.3125	1-Lysophosphatidylcholine(18:3)	1-LysoPC(18:3)	517.316	517.317	-1.42	-0.74	518.323	Lipids
20	C21H44NO7P	LC-MS neg	14.06	255.2327, 196.0376, 78.9586, 140.0112	1-Lysophosphatidylethanolamine(16:0)	1-LysoPE(16:0)	453.285	453.286	-0.23	-0.1	452.278	Lipids
20	C23H48NO7P	LC-MS neg	14.27	255.2321, 224.0692, 78.9587	1-Lysophosphatidylethanolamine(18:0/0:0)	1-LysoPE(18:0)	481.316	481.317	-1.59	-0.77	480.309	Lipids
40	C23H44NO7P	LC-MS neg	13.24	279.2326, 78.9587, 140.0115, 196.0374	1-Lysophosphatidylethanolamine(18:2)	1-LysoPE(18:2)	477.286	477.286	-0.09	-0.04	476.278	Lipids
15	C16H20O9	LC-MS neg	5.305	193.0485, 175.0397, 160.0137	1-O-Feruloyl-β-D-glucose I	Fer-O-glu I	356.111	356.111	-0.36	-0.16	355.103	hydroxycinnamate derivatives
20	C17H22O10	LC-MS neg	5.35	205.0580, 190.0268, 223.0680	1-O-Sinapoyl-β-D-glucose	Sin-O-glu	386.122	386.121	0.75	0.29	385.114	hydroxycinnamate derivatives
30	C20H43NO4	LC-MS pos	9.2	300.2895, 256.2627, 238.2530, 212.2373, 146.1171, 132.1014, 88.0755	2-Amino-1,3,4,5-eicosanetetrol	2-Amino-1,3,4,5-eicosanetetrol	361.319	361.319	-1.18	-0.43	362.326	Others
20	C14H31NO3	LC-MS pos	6.55	200.2006, 88.0752, 70.0650, 244.2260, 102.0910	2-Amino-1,3,4-tetradecanetriol	2-Amino-1,3,4-tetradecanetriol	261.23	261.23	-1.72	-0.45	262.237	Others
25	C20H43NO2	LC-MS pos	12.193	312.3256, 106.0862, 88.0755, 70.0649, 286.3106	2-Amino-1,3-eicosanediol	2-Amino-1,3-eicosanediol	329.329	329.329	-1.85	-0.61	330.336	Others
25	C18H39NO2	LC-MS pos	10.609	88.0755, 284.2948, 106.0859, 70.0647, 57.0693	2-Amino-1,3-octadecanediol	2-Amino-1,3-octadecanediol	301.298	301.298	-1.1	-0.33	302.305	Others
10	C21H38O4	LC-MS pos	13.04	263.2370, 337.2732, 245.2254	2-Linoleoylglycerol	2-LG	354.276	354.277	-3.66	-1.3	355.283	Lipids
25	C22H46NO7P	LC-MS pos	12.043	184.0734, 104.1069, 86.0962, 124.9993, 258.1106, 450.2975	2-Lysophosphatidylcholine(14:0)	2-LysoPC(14:0)	467.301	467.301	-0.93	-0.43	468.308	Lipids
30	C24H50NO7P	LC-MS pos	14.27	184.0734, 104.1070, 124.9993, 86.0960, 478.3282, 313.2732, 258.1098	2-Lysophosphatidylcholine(16:0)	2-LysoPC(16:0)	495.334	495.332	2.41	1.19	496.341	Lipids
25	C26H52NO7P	LC-MS pos	14.5	184.0733, 86.0960, 104.1067, 124.9992, 258.1096, 339.2885, 504.3441	2-Lysophosphatidylcholine(18:1)	2-LysoPC(18:1)	521.348	521.348	-0.36	-0.19	522.355	Lipids
25	C26H50NO7P	LC-MS pos	13.45	184.0736, 86.0960, 104.1068, 124.9994, 258.1095, 337.2728, 502.3276	2-Lysophosphatidylcholine(18:2)	2-LysoPC(18:2)	519.333	519.332	0.59	0.31	520.34	Lipids
20	C26H48O7PN	LC-MS pos	11.98	184.0732, 86.0957, 104.1061, 124.9979, 335.2600, 500.3106	2-Lysophosphatidylcholine(18:3)	2-LysoPC(18:3)	517.316	517.317	-1.4	-0.72	518.323	Lipids
20	C21H44NO7P	LC-MS neg	13.64	255.2323, 196.0373, 78.95876, 140.0111	2-Lysophosphatidylethanolamine(16:0)	2-LysoPE(16:0)	453.285	453.286	-1.11	-0.5	452.278	Lipids
40	C23H44NO7P	LC-MS neg	12.91	279.2324, 78.9586	2-Lysophosphatidylethanolamine(18:2)	2-LysoPE(18:2)	477.285	477.286	-0.9	-0.43	476.278	Lipids
5	C19H38O4	LC-MS pos	13.49	261.2208, 279.6490, 243.2109, 107.0843	2-Palmitoylglycerol	2-PG	330.276	330.277	-4.43	-1.46	331.283	Lipids
20	C17H20O9	LC-MS neg	5.3	193.0506, 134.0370, 149.0613, 173.0449	3-O-Feruloylquinic Acid	3O-Fer-qui	368.11	368.111	-0.98	-0.36	367.103	hydroxycinnamate derivatives
20	C7H6O3	LC-MS neg	7.384	93.0344, 65.0394, 75.0249	4-Hydroxybenzoic Acid	4H-Ben	138.032	138.032	-0.23	-0.03	137.024	Phenylpropanoids
10	C4H8O3	LC-MS neg	3.99	59.0135	4-Hydroxybutyric Acid	GHB	104.047	104.047	-5.11	-0.53	103.04	Organic acids
35	C9H8O3	LC-MS neg	6.19	119.0498, 93.0347, 65.0394, 76.9833	4-Hydroxycinnamate	4-Coumarate	164.047	164.047	0.53	0.09	163.04	hydroxycinnamate derivatives
40	C11H15N5O3S	LC-MS pos	4.68	136.0615, 75.0260, 61.0097	5-Methylthioadenosine	MTA	297.089	297.09	-0.39	-0.12	298.097	Nucleotides derivatives
	C5H7NO3	GC-MS			5-Oxoproline (Pyroglutamate)	OxoPro						Amino acids
15	C18H30O3	LC-MS neg	13.485	275.2004, 171.1017, 121.1011, 231.2094	9-HOTrE	9-HOTrE	294.219	294.219	-1.98	-0.58	293.212	Lipids
20	C18H30O3	LC-MS neg	13.72	275.2010, 171.1023, 121.1019	9-HOTrE isomer	9-HOTrE isomer	294.219	294.219	-2.67	-0.79	293.211	Lipids
20	C5H5N5	GC-MS			Adenine	Adenine						Nucleotides
10	C10H13N5O4	LC-MS pos	3.82	136.061	Adenosine	Adenosine	267.098	267.097	4.35	1.16	268.105	Nucleotides
5	C6H10O4	LC-MS neg	4.11	83.0500, 127.0381, 101.0583, 112.0182, 85.0295, 81.0343	Adipic Acid	Adipate	146.058	146.058	-0.8	-0.12	145.051	Carbohydrates
	C5H5N5	GC-MS			Alanine	Ala						Amino acids
20	C25H26O13	LC-MS neg	5.596	443.0978, 353.0660, 383.0767, 473.1082	Apigenin 6-C-α-L-arabinosyl-8-C-β-L-arabinoside	Api-6C-ara-8C-ara	534.137	534.137	0.02	0.01	533.13	Flavonoids
30	C20H18O9	LC-MS neg	7.15	311.0553, 283.0607, 323.0556, 341.0655, 269.0456	Apigenin C-pentoside I	Api-C-pen I	402.095	402.095	-0.13	-0.05	401.088	Flavonoids
30	C26H28O14	LC-MS neg	5.17	353.0659, 383.0765, 443.0976, 473.1079, 413.0866, 84.9905	Apigenin-6-C-β-glucoside-8-C-α-arabinoside I	Api-6C-glu-8C-ara I	564.148	564.148	0.16	0.09	563.141	Flavonoids
30	C26H28O14	LC-MS neg	6.01	383.0765, 293.0451, 473.1072, 59.0134	Apigenin-6-C-β-glucoside-8-C-α-arabinoside derivatives	Api-6C-glu-8C-ara der	564.148	564.148	-0.54	-0.31	563.14	Flavonoids
10	C36H36O17	LC-MS neg	6.44	383.0755, 563.1385, 293.0433	Apigenin-C-pentosyl-O-feruloylhexoside	Api-C-pen-O-fer-hex	740.195	740.195	-0.62	-0.46	739.188	Flavonoids
	C6H14N4O2	GC-MS			Arginine	Arg						Amino acids
15	C10H18N4O6	LC-MS pos	1.57	116.0701, 70.0650, 159.0762, 176.0667, 228.0975, 246.1079, 273.1191	Argininosuccinate	ASA	290.122	290.123	-2.01	-0.58	291.129	Amino acids
20	C4H8N2O3	LC-MS pos	1.54	74.0233, 70.0283, 82.0527, 87.0552, 99.0078, 112.0213, 123.0806	Asparagine	Asn	132.053	132.054	-1.38	-0.18	133.061	Amino acids
20	C4H7NO4	LC-MS neg	1.54	88.0403, 71.0138, 115.0032	Aspartate	Asp	133.038	133.037	3.78	0.5	132.031	Amino acids
10	C9H16O4	LC-MS neg	6.74	125.0976, 123.0818, 97.0661, 140.9876, 169.0875	Azelaic Acid	Azelate	188.105	188.105	-0.88	-0.17	187.097	Organic acids
	C7H6O2	GC-MS			Benzoate	Benzoate						Organic acids
	C3H7NO2	GC-MS			Beta-Alanine	β-Ala						Amino acids
10	C5H11NO2	LC-MS pos	1.62	58.0648, 59.0726	Betaine	Betaine	117.079	117.079	3.97	0.46	118.087	Amino acids
15	C20H28O3	LC-MS pos	12.82	299.2000, 281.1900, 173.1313, 147.0797	Cafestol	Cafestol	316.203	316.204	-3.14	-0.99	317.21	Terpenes
20	C7H15NO3	LC-MS pos	1.58	103.0345, 85.0234, 60.0763	carnitine	carnitine	161.105	161.105	-0.49	-0.08	162.112	Lipids
30	C26H28O14	LC-MS neg	5.73	383.0765, 473.1066, 413.0875, 503.1193, 312.0630	Chrysoeriol 6-C-α-L-arabinosyl-8-C-β-L-arabinoside	Chr-6C-ara-8C-ara	564.147	564.148	-0.87	-0.49	563.14	Flavonoids
30	C27H30O15	LC-MS neg	5.57	293.0451, 383.0758, 413.0866, 473.1086, 503.1162, 443.0945	Chrysoeriol 6-C-α-L-arabinosyl-8-C-β-L-arabinoside derivatives	Chr-6C-ara-8C-ara der	594.158	594.159	-0.97	-0.58	593.151	Flavonoids
40	C22H22O11	LC-MS neg	5.55	313.0343, 341.0662, 298.0487	Chrysoeriol C-glucoside	Chr-C-glu	462.116	462.116	0.31	0.15	461.109	Flavonoids
10	C27H30O15	LC-MS pos	5.49	577.1537, 559.1432, 541.1327, 529.1326, 511.1224, 499.1223, 487.1225, 475.1215	Chrysoeriol-C-hexoside-C-pentoside	Chr-C-hex-C-pen	594.158	594.159	-1.3	-0.77	595.165	Flavonoids
30	C6H8O7	LC-MS neg	2.4	87.0086, 57.0342, 67.0188, 111.0089, 85.0292	Citrate	Citrate	192.028	192.027	3.21	0.62	191.02	Carbohydrates
	C6H6O6	GC-MS			Dehydroascorbate	DHA						Cofactors
30	C14H31NO	LC-MS pos	9.04	57.0696, 62.0597, 71.0852, 212.2372	Dodecyl (dimethyl) amine oxide	dimethyl amine oxide	229.241	229.241	3.55	0.81	230.249	others
10	C10H10O4	LC-MS neg	6.416	134.0368, 178.0261, 149.0604	Ferulate	Ferulate	194.058	194.058	-0.35	-0.07	193.051	hydroxycinnamate derivatives
	C6H12O6	GC-MS			Fructose	Fru						Carbohydrates
	C4H4O4	GC-MS			Fumarate	Fumarate						Carbohydrates
	C12H22O11	GC-MS			Galactinol	Galactinol						Carbohydrates
	C6H12O6	GC-MS			Galactose	Gal						Carbohydrates
20	C5H11N3O2	LC-MS pos	2.45	86.0599, 87.0439, 69.0329, 60.0552, 104.0687, 110.0960, 128.1077	Gamma-Guanidinobutyric Acid	GBH	145.085	145.085	-0.1	-0.01	146.092	Amino acids
10	C7H6O4	LC-MS neg	6.09	109.0293, 65.0399, 91.0188, 135.0092, 67.0185	Gentisic Acid	Gentisate	154.027	154.027	-0.26	-0.04	153.019	Carbohydrates
10	C6H12O7	LC-MS neg	1.61	75.0083, 129.0187, 87.0081, 99.0082, 59.0135, 159.0298, 177.0377	Gluconic Acid	Gluconate	196.059	196.058	2.91	0.57	195.052	Carbohydrates
5	C6H13NO5	LC-MS pos	1.66	145.0497, 85.0287, 127.0386, 163。0601, 97.0279, 69.0327	Glucosamine	Glucosamine	179.078	179.079	-5.5	-0.99	180.086	Carbohydrates
	C6H12O6	GC-MS			Glucose	Glucose						Carbohydrates
30	C6H13O9P	LC-MS neg	1.58	78.9589, 96.9693	Glucose-6-Phosphate	G6P	260.03	260.03	1.81	0.47	259.023	Carbohydrates
10	C5H9NO4	LC-MS pos	1.61	84.0441, 102.0547, 130.0493, 56.0490	Glutamate	Glu	147.053	147.053	1.74	0.26	148.061	Amino acids
10	C5H10N2O3	LC-MS neg	1.54	101.0727, 74.0245, 58.0298, 127.0515, 84.0463, 109.0398	Glutamine	Gln	146.069	146.069	1.31	0.19	145.062	Amino acids
20	C11H20N2O5	LC-MS pos	4.91	132.1014, 244.1158	Glutamylleucine	Glu-leu	260.136	260.137	-4.29	-1.12	261.143	Dipeptides
	C3H6O4	GC-MS			Glycerate	Glycerate						Carbohydrates
	C3H8O3	GC-MS			Glycerol	Glycerol						Lipids
	C2H5NO2	GC-MS			Glycine	Gly						Amino acids
	C2H4O3	GC-MS			Glycolate	Glycolate						Organic acids
30	C10H13N5O5	LC-MS pos	3.86	152.0569, 135.0293, 110.0356	Guanosine	Guanosine	283.091	283.092	-1.62	-0.46	284.099	Nucleotides
	C6H9N3O2	GC-MS			Histidine	His						Amino acids
	C4H9NO3	GC-MS			Homoserine	HSer						Amino acids
10	C9H10O4	LC-MS neg	8.303	68.9953, 136.9839, 92.9931, 112.9855, 166.0255, 58.9990	Homovanillic Acid	Homovanillate	182.058	182.058	-1.62	-0.3	181.05	Organic acids
15	C9H7NO2	LC-MS pos	3.75	144.0442, 134.0596, 116.0488, 107.0486, 84.9592	Indole 5-Carboxylic Acid	Ind 5-car	161.047	161.048	-6.38	-1.03	162.054	Organic acids
10	C9H7NO	LC-MS neg	7.02	115.0429, 91.5802, 55.1016	Indole-3-Carbaldehyde	Ind 3-car	145.052	145.053	-2.86	-0.42	144.045	Organic acids
15	C10H12N4O5	LC-MS neg	1.71	59.0134, 71.0134, 85.0297, 113.0246	Inosine	Inosine	268.08	268.081	-4.29	-1.15	267.072	Nucleotides
10	C6H8O7	LC-MS neg	2.024	111.0089, 85.0295, 73.0295, 173.0092, 154.9986, 117.0190, 129.0195	Isocitrate I	Isocitrate I	192.027	192.027	1.25	0.24	191.02	Carbohydrates
10	C6H8O7	LC-MS neg	1.82	111.0089, 85.0295, 73.0295, 173.0092, 154.9986, 117.0190, 129.0193	Isocitrate II	Isocitrate II	192.027	192.027	1.84	0.35	191.02	Carbohydrates
20	C6H13NO2	LC-MS pos	3.59	86.0958, 69.0693, 57.0569	Isoleucine	Ile	131.095	131.095	0.15	0.02	132.102	Amino acids
30	C27H30O16	LC-MS neg	5.2	489.1037, 429.0824, 298.0482, 309.0405, 327.0507, 339.0504, 357.0613	Isoorientin 2''-O-glucoside	Isoo-2''O-glu	610.154	610.153	0.76	0.47	609.147	Flavonoids
40	C23H24O11	LC-MS neg	6.05	297.0398, 327.0505, 269.0451, 460.0994, 445.0755, 355.0456	Isoorientin 7,3'-dimethyl ether	Isoo-7,3'-dimeth	476.132	476.132	-0.7	-0.34	475.124	Flavonoids
20	C27H30O16	LC-MS pos	5.27	449.1071, 431.0965, 329.0652, 383.0757, 299.0545, 353.0651, 413.0861	Isoorientin 7-O-glucoside	Isoo-7O-glu	610.154	610.153	0.19	0.11	611.161	Flavonoids
40	C36H36O18	LC-MS neg	5.59	429.0816, 309.0380, 635.1378, 609.1437, 489.1023, 327.0519, 298.0495, 339.0526, 357.0604	Isoorientin C-hexoside-C-hexoside I	Isoo-C-hex-C-hex	756.19	756.19	-0.17	-0.13	755.183	Flavonoids
25	C20H18O10	LC-MS neg	6.72	327.0505, 357.0596, 381.0578, 297.0396, 285.0399, 311.0531	Isoorientin derivatives	Isoo der	418.089	418.09	-1.75	-0.73	417.082	Flavonoids
30	C37H38O19	LC-MS neg	5.65	429.0820, 609.1447, 665.1488, 447.0926, 357.0603	Isoorientin-C-hexoside derivatives	Isoo C-hex der	786.199	786.201	-2.33	-1.83	785.192	Flavonoids
20	C22H22O11	LC-MS neg	5.94	341.0660, 371.0760, 298.0472	Isoscoparin （Chrysoeriol 6-C-glucoside）	Isoscoparin	462.116	462.116	-0.86	-0.4	461.109	Flavonoids
30	C38H40O19	LC-MS neg	5.93	443.0976, 623.1608, 323.0556	Isoscoparin 2''-O-(6'''-(E)-feruloyl)-glucopyranoside	Isos-2''O-6'''-fer-glu	800.216	800.216	-0.99	-0.79	799.208	Flavonoids
30	C28H32O16	LC-MS neg	5.65	443.0968, 323.0561, 389.1601, 341.0665	Isoscoparin-2''-O-glucoside	Isos-2''O-glu	624.169	624.169	-0.38	-0.24	623.162	Flavonoids
30	C21H20O10	LC-MS neg	5.81	311.0543, 283.0602, 341.0648, 117.0339	Isovitexin（Apigenin-6-C-glucoside）	Api-6C-glu	432.105	432.106	-1.69	-0.73	431.098	Flavonoids
5	C10H7NO3	LC-MS neg	5.08	144.0440, 159.8920, 84.0459, 61.9867, 102.0343	Kynurenate	KYNA	189.042	189.043	-1.17	-0.22	188.035	Amino acids
20	C6H13NO2	LC-MS pos	3.78	86.0961, 69.0694	Leucine	Leu	131.095	131.095	2.47	0.32	132.102	Amino acids
30	C11H20N2O3	LC-MS pos	1.87	142.0858, 70.0651, 114.0544, 96.0811	Leucylproline	Leu-pro	228.147	228.147	-3.52	-0.8	229.154	Dipeptides
20	C18H32O2	LC-MS neg	17.81	261.2209, 59.0131, 100.933	Linoleic Acid (18:2)	Linoleate	280.24	280.24	0.87	0.24	17.732	Lipids
20	C18H30O2	LC-MS neg	16.94	259.2060, 233.2270	Linolenic Acid	Linolenate	278.224	278.225	-0.27	-0.08	277.217	Lipids
20	C7H12O6	LC-MS neg	1.73	85.0294, 87.0083, 93.0341, 99.0087, 71.0135	L-quinate	Quinate	192.064	192.063	1.08	0.21	191.056	hydroxycinnamate derivatives
30	C26H28O15	LC-MS neg	5.01	399.0720, 369.0613, 489.1033, 429.0820, 519.1133, 339.0505	Luteolin 6-C-(2''-O-β-D-glucopyranosyl)-α-L-arabinoside I	Lut-6C-2''O-glu-ara I	580.143	580.143	-0.5	-0.29	579.135	Flavonoids
30	C26H28O15	LC-MS neg	5.12	399.0717, 369.0610, 489.1028, 429.0819, 519.1131, 339.0505	Luteolin 6-C-(2''-O-β-D-glucopyranosyl)-α-L-arabinoside II	Lut-6C-2''O-glu-ara II	580.143	580.143	0.69	0.4	579.136	Flavonoids
20	C21H20O11	LC-MS neg	5.94	285.0395, 151.003, 327.0505, 174.9561, 357.0616, 98.0018	Luteolin 7-O-glucoside	Lut-7O-glu	448.101	448.101	0.34	0.15	447.093	Flavonoids
5	C6H14N2O2	LC-MS pos	1.42	84.0808, 130.0863	Lysine	Lys	146.106	146.106	0.36	0.05	147.113	Amino acids
5	C19H39O7P	LC-MS neg	14.34	152.9953, 96.9683, 171.0017, 341.9415, 365.1515, 388.7252	Lysophosphatidic acid(16:0)	1-LysoPA(16:0)	410.242	410.243	-3.29	-1.35	409.235	Lipids
20	C23H46NO7P	LC-MS neg	14.66	281.2479, 196.0373, 78.9587, 140.0113	Lysophosphatidylethanolamine(18:1)	LysoPE(18:1)	479.301	479.301	-0.98	-0.47	478.293	Lipids
10	C4H6O5	LC-MS neg	1.817	115.0035, 71.0136, 72.9928, 89.0241, 59.0130	Malate	Malate	134.022	134.022	2.48	0.33	133.015	Carbohydrates
	C12H22O11	GC-MS			Maltose	Maltose						Carbohydrates
25	C18H32O16	LC-MS neg	2.33	89.0242, 59.0135, 113.0244, 179.0558, 323.0941	Melezitose	Melezitose	504.168	504.169	-1.68	-0.85	503.161	Carbohydrates
15	C5H11NO2S	LC-MS pos	2.48	56.0491, 61.0104, 104.0523, 133.0309, 74.0231, 87.0261, 102.0546	Methionine	Met	149.051	149.051	-0.31	-0.05	150.058	Amino acids
15	C8H8O2	LC-MS pos	4.3	121.0277, 91.0539, 79.0535, 65.0374	Methylbenzoate	Meth-ben	136.052	136.052	-2.81	-0.38	137.06	Amino acids
10	C20H26O3	LC-MS pos	13.99	271.2052, 297.1838, 269.1893, 241.1950, 121.0639	Momilactone A	Momilactone A	314.188	314.188	0.01	0	315.195	diterpenoid phytoalexins
10	C20H29NO3	LC-MS pos	14.028	271.2043, 315.1943, 241.1961, 161.0963, 149.0944	Momilactone A derivatives	Momilactone A der	331.214	331.215	-2.11	-0.7	332.221	Terpenes
	C6H12O6	GC-MS			Myo-Inositol	myo-Inositol						Carbohydrates
10	C7H11NO5	LC-MS neg	3.21	102.0549, 128.0353, 170.0473, 144.0444, 59.0137	N-Acetylglutamate	NAcGlu	189.064	189.064	-0.35	-0.07	188.056	Amino acids
15	C26H30O14	LC-MS neg	5.89	403.1025, 519.1499, 475.1284, 359.1490, 313.1074, 233.0457	Naringenin chalcone-C-pentoside-O-hexoside	Nar cha-C-pen-O-hex	566.163	566.164	-0.01	-0.01	565.156	Flavonoids
25	C14H20N2O3	LC-MS pos	4.68	177.0543, 145.0283, 117.0335, 89.0388, 72.0806, 149.0592	N-Feruloylputrescine I	Fer-Put I	264.147	264.147	-1.52	-0.4	263.14	hydroxycinnamate derivatives
25	C14H20N2O3	LC-MS pos	4.82	177.0383, 145.0282, 117.0333, 89.0381, 72.0802, 149.0595	N-Feruloylputrescine II	Fer-Put II	264.147	264.147	-1.3	-0.34	263.14	hydroxycinnamate derivatives
30	C6H6N2O	LC-MS pos	2.56	80.0493, 53.0377, 78.0334, 77.0377, 93.0532	Nicotinamide	NicA	122.047	122.048	-4.01	-0.49	123.055	Cofactors
10	C6H5NO2	LC-MS pos	2.47	80.0491, 78.0337, 53.0380, 96.0540, 106.0291	Nicotinate	Nicotinate	123.032	123.032	-0.55	-0.07	124.04	Cofactors
10	C5H11NO2	LC-MS pos	2.41	72.0806, 55.0540	Norvaline	Norvaline	117.079	117.079	-0.1	-0.01	118.086	Amino acids
	C18H36O2	GC-MS			Octadecanoate	Octadecanoate						Lipids
30	C18H34O2	LC-MS neg	19.31	100.9334, 57.9747, 71.0136, 96.9598, 118.9239, 261.1534	Oleate	Oleate	282.256	282.256	-0.3	-0.09	281.249	Lipids
	C5H12N2O2	GC-MS			Ornithine	Orn						Amino acids
20	C16H32O2	LC-MS neg	18.88	237.221	Palmitate (16:0)	Palmitate	256.24	256.24	0.2	0.05	255.233	Lipids
15	C9H17NO5	LC-MS pos	4.46	90.0548, 202.1069, 184.0965, 72.0440, 124.0752, 116.0340	Pantothenic Acid	VB5	219.111	219.111	0.32	0.07	220.118	Cofactors
15	C8H8O3	LC-MS neg	7.08	93.0347, 107.0501, 136.0178, 65.0394	Phenoxyacetic Acid	Phenoxyacetate	152.047	152.047	-3.51	-0.53	151.04	Organic acids
20	C9H11NO2	LC-MS neg	4.334	103.0553, 72.0088, 147.0451, 78.9588, 91.0550	Phenylalanine	Phe	165.079	165.079	0.97	0.16	164.072	Amino acids
40	C35H36N4O5	LC-MS pos	18.5	533.2540, 505.2228, 460.2246, 431.1857, 403.1911	Pheophorbide A I	Pheophorbide A I	592.269	592.269	0.93	0.55	593.277	Cofactors
40	C35H36N4O5	LC-MS pos	19.1	533.2539, 505.2230, 460.2243, 431.1845, 403.1872	Pheophorbide A II	Pheophorbide A II	592.268	592.269	-1.26	-0.74	593.275	Cofactors
	H3PO4	GC-MS			Phosphate	Pi						Cofactors
10	C20H30O3	LC-MS pos	11.12	301.2161, 283.2043, 255.2101	Phytocassane C	Phytocassane C	318.219	318.219	-2.86	-0.91	319.226	diterpenoid phytoalexins
25	C6H11NO2	LC-MS pos	2.43	84.0807, 56.0490, 70.0649	Pipecolic Acid I	Pip I	129.079	129.079	0.64	0.08	130.086	Carbohydrates
10	C6H11NO2	LC-MS pos	1.85	84.0806, 56.0488, 70.0651	Pipecolic Acid II	Pip II	129.079	129.079	0.97	0.13	130.086	Carbohydrates
20	C5H9NO2	LC-MS pos	1.7	70.0651	Proline	Pro	115.064	115.063	3.9	0.45	116.071	Amino acids
20	C13H16O9	LC-MS neg	4.9	109.0293, 153.0191	Protocatechuic Acid O-hexoside I	Pro-O-hex I	316.079	316.079	-0.29	-0.09	315.072	hydroxycinnamate derivatives
20	C13H16O9	LC-MS neg	4.51	108.0219, 152.0117	Protocatechuic Acid O-hexoside II	Pro-O-hex II	316.08	316.079	0.46	0.14	315.072	hydroxycinnamate derivatives
25	C18H30O2	LC-MS pos	14.63	67.0537, 81.0695, 95.0851, 149.0224, 196.0601, 223.9754, 109.1004, 123.1170	Punicic Acid (18:3)	Punicate	278.224	278.225	-0.33	-0.09	279.232	Lipids
	C4H12N2	GC-MS			Putrescine	Put						Amino acids
	C5H12O5	GC-MS			Ribitol	Ribitol						Carbohydrates
30	C17H20N4O6	LC-MS pos	5.35	243.0870, 316.1292, 172.0852, 198.0669, 149.0200	Riboflavin (Vitamin B2)	VB2	376.14	376.138	3.57	1.34	377.144	Cofactors
	C5H11O8P	GC-MS			Ribulose-5-Phosphate	Rib-5P						Carbohydrates
20	C7H6O3	LC-MS neg	5.03	93.0345, 65.0394, 116.2486, 75.0227	Salicylic Acid	Salicilate	138.032	138.032	0.21	0.03	137.024	Organic acids
10	C13H16O8	LC-MS neg	4.62	137.0240, 59.0136, 89.0243, 179.0344, 239.0543	Salicylic Acid 2-C-β-D-glucopyranoside	Sal-2C-glu	300.084	300.084	-1.18	-0.36	299.077	hydroxycinnamate derivatives
10	C13H16O8	LC-MS neg	5.04	137.0242, 93.0343	Salicylic Acid 2-O-β-D-glucopyranoside	Sal-2O-glu	300.084	300.084	0	0	299.077	hydroxycinnamate derivatives
30	C26H28O14	LC-MS pos	5.96	403.1011, 367.0806, 385.0903, 337.0696, 313.0698, 283.0584	Schaftoside	Schaftoside	564.148	564.148	0.24	0.13	565.155	Flavonoids
10	C3H7NO3	LC-MS pos	1.52	60.0442, 88.0393, 70.0280	Serine	Ser	105.043	105.043	0.69	0.07	106.05	Amino acids
30	C11H12O5	LC-MS neg	6.382	93.0349, 121.0286, 135.0452, 193.0124, 149.0233, 163.0401	Sinapic Acid	Sinapate	224.069	224.069	0.66	0.15	223.061	hydroxycinnamate derivatives
25	C8H20NO6P	LC-MS pos	1.63	104.1067, 124.9993, 86.0960, 184.0734, 166.0626, 60.0802, 98.9838, 240.0568	Sn-Glycero-3-Phosphocholine	GPC	257.103	257.103	0.82	0.21	258.11	Lipids
10	C7H19N3	LC-MS pos	1.29	72.0807, 129.1379, 112.1117, 58.0647, 84.0809	Spermidine	Spd	145.158	145.158	-1.37	-0.2	146.165	Amino acids
15	C21H36O4	LC-MS pos	13.85	261.2216, 243.2103, 173.1313, 123.1158, 95.0849	Sterebin L	Sterebin L	352.262	352.261	3.13	1.1	353.268	hydroxycinnamate derivatives
10	C4H6O4	LC-MS neg	3.48	73.0294, 99.0099	Succinate	Succinate	118.027	118.027	1.16	0.14	117.019	Carbohydrates
25	C14H17N5O8	LC-MS pos	4.32	252.0727, 234.0624, 162.0771, 136.0613, 148.0586	Succinyladenosine	SAdo	383.108	383.108	-0.38	-0.15	384.115	Nucleic acid derivatives
10	C12H22O11	LC-MS neg	1.73	89.0245, 179.0562, 119.0350, 59.0137, 71.0137, 101.0245, 161.0456	Sucrose	Sucrose	342.118	342.116	5.07	1.73	341.111	Carbohydrates
35	C22H22O10	LC-MS neg	5.92	297.0399, 282.0524, 325.0709, 231.0291	Swertisin	Swertisin	446.121	446.121	-0.65	-0.29	445.114	Flavonoids
	C4H8O5	GC-MS			Threonate	Threonate						Cofactors
	C4H9NO3	GC-MS			Threonine	Thr						Amino acids
10	C9H8O3	LC-MS pos	3.49	123.0434, 119.0482, 147.0436, 103.0512, 95.0475, 91.0526, 82.9981, 77.0385	Trans-2-Hydroxycinnamate	2-coumarate	164.047	164.047	-0.51	-0.08	165.055	Organic acids
	C12H22O11	GC-MS			Trehalose	Trehalose						Carbohydrates
40	C17H14O7	LC-MS pos	8.35	315.0496, 258.0520, 270.0518, 242.0569, 285.0387	Tricin	Tricin	330.074	330.074	-0.83	-0.27	331.081	Flavonoids
30	C27H26O11	LC-MS neg	8.16	165.0557, 314.0426, 329.0659, 299.0192, 150.0317, 180.0423, 195.0662	Tricin 4'-O-(erythro-β-guaiacylglyceryl) ether	Tri-4'O-ery-gua	526.147	526.148	-0.5	-0.26	525.14	Flavonoids
20	C33H36O16	LC-MS neg	6.99	328.0583, 507.1280, 641.3148	Tricin 4'-O-(erythro-β-guaiacylglyceryl) ether 7''-O-β-D-glucopyranoside	Tri-4'O-ery-gua 7''O-glu	688.199	688.2	-1.5	-1.04	687.192	Flavonoids
20	C33H36O16	LC-MS neg	6.44	525.1395, 329.0660, 491.1180, 195.0663, 165.0555	Tricin 4'-O-(erythro-β-guaiacylglyceryl) ether 7-O-β-D-glucopyranoside	Tri-4'O-ery-gua 7O-glu	688.199	688.2	-1.27	-0.87	687.192	Flavonoids
20	C33H36O16	LC-MS neg	6.89	329.0664, 314.0433, 525.1401	Tricin 4'-O-(erythro-β-guaiacylglyceryl) ether 9''-O-β-D-glucopyranoside	Tri-4'O-ery-gua 9''O-glu	688.2	688.2	-0.55	-0.38	687.193	Flavonoids
30	C27H26O11	LC-MS neg	8.41	165.0556, 314.0425, 329.0658, 299.0191, 150.0318, 180.0424, 195.0658	Tricin 4'-O-(threo-β-guaiacylglyceryl) ether	Tri-4'O-thr-gua	526.147	526.148	-0.65	-0.34	525.14	Flavonoids
20	C33H36O16	LC-MS neg	6.57	525.1399, 329.0662, 491.1180, 195.0661, 165.0555	Tricin 4'-O-(threo-β-guaiacylglyceryl) ether 7-O-β-D-glucopyranoside	Tri-4'O-thr-gua 7O-glu	688.2	688.2	-0.26	-0.18	687.193	Flavonoids
40	C23H24O12	LC-MS pos	6.01	331.0809, 315.0496, 270.0516	Tricin 5-O-β-D-glucopyranoside	Tri-5O-glu	492.127	492.127	-0.29	-0.14	493.134	Flavonoids
20	C34H34O16	LC-MS neg	6.94	329.066	Tricin 7-O-(6''-(E)-sinapoyl)-β-D-glucopyranoside	Tri-7O-6''-sin-glu	698.183	698.185	-2.04	-1.42	697.176	Flavonoids
20	C26H26O15	LC-MS pos	6.66	331.0804, 493.1327, 535.1438, 315.0456, 270.0490	Tricin 7-O-(6''-O-malonyl)-β-D-glucopyranoside	Tri-7O-6''-mal-glu	578.127	578.127	0.41	0.24	579.134	Flavonoids
30	C29H34O16	LC-MS neg	6.13	329.0663, 314.0425	Tricin 7-O-neohesperidoside	Tri-7O-neo	638.183	638.185	-2.46	-1.57	637.177	Flavonoids
40	C23H24O12	LC-MS pos	6.36	331.0803, 315.0497, 270.0519	Tricin 7-O-β-D-glucopyranoside	Tri-7O-glu	492.127	492.127	-0.39	-0.19	493.134	Flavonoids
25	C33H36O16	LC-MS neg	6.29	491.1177, 329.0664, 195.0661, 165.0549	Tricin O-glucoside O-guaiacylglyceryl ether	Tri-O-glu-O-gua	688.199	688.2	-1.79	-1.24	687.192	Flavonoids
40	C33H36O16	LC-MS neg	6.11	491.1912, 150.9991, 329.1385	Tricin O-glucoside O-guaiacylglyceryl ether derivatives	Tri-O-glu-O-gua der	688.2	688.2	-0.62	-0.43	687.193	Flavonoids
25	C7H7NO2	LC-MS pos	1.69	92.0495, 94.0649, 78.0336, 65.0384, 53.0382, 120.0444	Trigonelline (N'-Methylnicotinate)	Meth-Nic	137.048	137.048	5.46	0.75	138.056	Cofactors
20	C11H12N2O2	LC-MS pos	4.82	146.0597, 188.0699, 118.0648, 132.0805, 159.0914, 170.0600	Tryptophan	Try	204.09	204.09	1.15	0.23	205.097	Amino acids
20	C9H11NO3	LC-MS neg	3.47	119.0500, 72.0086, 92.9941, 163.0399, 68.9955, 136.9829, 103.9188	Tyrosine	Tyr	181.074	181.074	1.04	0.19	180.067	Amino acids
10	C14H18N2O6	LC-MS neg	4.32	180.0682, 163.0405, 128.0346	Tyrosylglutamate	Tyr-glu	310.117	310.116	1.93	0.61	309.11	Dipeptides
	C4H4N2O2	GC-MS			Uracil	Uracil						Nucleotides
	CH4N2O	GC-MS			Urea	Urea						Amino acids
10	C9H12N2O6	LC-MS neg	3.35	110.0245, 82.0297, 200.0560, 130.9654, 152.0350, 174.9556, 66.0347	Uridine	Uridine	244.07	244.07	0.22	0.05	243.062	Nucleotides
10	C5H11NO2	LC-MS pos	1.85	72.0806, 55.0541	Valine	Val	117.079	117.079	0.47	0.06	118.086	Amino acids
25	C14H21NO8	LC-MS pos	2.95	108.0805, 152.0704, 170.0797, 314.1242, 124.0749	Zinolol	Zinolol	331.126	331.127	-2.08	-0.69	332.133	hydroxycinnamate derivatives
15	C4H9N1O2	LC-MS pos	1.58	87.0437, 69.0331	γ-aminobutyric acid	GABA	103.063	103.063	0.66	0.07	104.071	Amino acids

## Sheet: Table S2
Supplementary Table S2. Results of two-way ANOVA.
Metabolite	Time	Cultivar	Interaction
pos_1.81_149.069	5.3403e-20	4.0842e-22	1.0008e-30
pos_7.98_274.193	1.9144e-19	9.681e-66	6.323e-60
pos_7.14_430.123	1.9144e-19	1.0344e-59	4.0001e-62
pos_7.98_194.13	7.3429e-19	4.5287e-66	6.323e-60
pos_8.63_524.132	7.3429e-19	5.8138e-46	3.5358e-51
pos_4.58_447.186	8.2905e-19	1.0929e-44	2.6724e-40
pos_8.48_148.124	2.0793e-18	1.4748e-70	2.4868e-61
pos_7.98_350.207	3.5341e-18	2.0149e-64	2.8114e-59
neg_1.59_208.058	3.5341e-18	3.1644e-32	1.4484e-38
pos_4.42_412.134	3.6211e-18	2.303e-53	7.7084e-52
pos_2.57_211	1.1995e-17	9.9332e-46	6.7679e-48
pos_3.33_112.027	1.603e-17	1.0456e-74	2.8808e-66
pos_1.83_174.099	1.603e-17	6.0717e-66	2.5436e-47
pos_3.7_205.037	1.7824e-17	1.8501e-59	1.2905e-50
pos_5.68_345.204	1.966e-17	6.417e-46	2.1417e-43
pos_8.48_276.208	2.2137e-17	3.4605e-67	1.9511e-58
pos_3.33_328.021	2.6799e-17	7.726e-74	1.1959e-63
pos_8.48_194.129	3.35e-17	1.8208e-67	2.6089e-58
pos_1.83_143.082	4.8282e-17	1.3769e-45	5.4665e-26
pos_11.87_330.279	5.0986e-17	5.0634e-70	1.5156e-47
pos_2.58_214.009	5.0986e-17	4.1144e-50	4.9893e-47
pos_1.83_145.085	5.0986e-17	9.4873e-46	3.8121e-26
stearidonate	6.8623e-17	5.514e-72	1.2697e-54
pos_13.49_276.208	6.8623e-17	5.514e-72	1.2697e-54
pos_7.98_292.203	6.8623e-17	4.4516e-66	1.0106e-59
pos_15.22_321.265	6.8623e-17	1.9418e-61	7.9504e-52
pos_4.26_628.234	7.5918e-17	1.2639e-61	4.0005e-56
pos_7.98_345.251	7.6252e-17	2.2573e-60	1.2697e-54
pos_4.7_259.045	8.1458e-17	3.1496e-47	2.4125e-43
pos_8.48_294.218	8.552e-17	1.5974e-64	3.7889e-55
pos_1.63_291.096	1.052e-16	4.6215e-68	6.0229e-55
pos_6.37_432.195	1.082e-16	2.3861e-57	1.51e-59
pos_2.57_408.012	1.3846e-16	1.9358e-38	1.5694e-42
pos_2.37_129.079	1.8734e-16	3.0599e-62	4.0732e-57
pos_6.7_348.193	1.8734e-16	1.4483e-53	2.3882e-44
pos_11.87_352.26	2.1519e-16	4.535e-69	5.0459e-47
pos_3.98_398.119	2.5751e-16	2.5815e-56	2.5009e-45
pos_2.49_221.053	2.5751e-16	1.0507e-49	1.7483e-38
pos_4.05_428.129	2.8341e-16	4.5071e-50	5.032e-34
pos_4.15_249.086	3.3201e-16	7.2728e-68	1.6575e-51
pos_1.8_270.121	3.3201e-16	1.2141e-57	3.4414e-55
pos_3.67_407.082	3.9861e-16	4.7074e-55	1.6131e-49
pos_16.08_540.328	4.0128e-16	4.1998e-53	7.934e-39
pos_13.54_394.266	4.29e-16	2.3507e-61	1.4523e-47
pos_6.7_386.149	4.9233e-16	2.8113e-49	1.3914e-40
pos_8.45_347.266	5.2795e-16	3.592e-60	2.589e-50
pos_12.98_365.329	5.996e-16	3.3601e-70	3.1187e-55
pos_11.87_698.349	5.996e-16	5.7521e-63	1.3628e-42
pos_12.11_363.313	6.6008e-16	8.2783e-72	9.3371e-49
pos_5.08_300.112	6.6008e-16	4.0574e-69	8.8692e-63
GBH	6.6008e-16	1.7997e-19	5.1475e-12
pos_16.2_323.282	6.7933e-16	1.2547e-51	2.0568e-40
pos_4.27_321.082	6.8872e-16	6.6834e-71	8.7312e-57
pos_5.6_618.089	6.8872e-16	5.4005e-25	1.2303e-31
pos_2.45_307.084	6.8872e-16	2.84e-13	2.6728e-37
pos_8.48_352.222	6.8874e-16	6.5265e-64	1.3459e-53
pos_6.23_386.173	8.7467e-16	1.739e-36	7.1101e-34
pos_2.95_164.047	1.3207e-15	1.2787e-45	2.6857e-39
pos_2.57_203.012	1.3804e-15	1.6395e-42	9.1317e-46
pos_5.08_316.086	1.6985e-15	6.4156e-66	2.5675e-60
pos_13.92_367.344	1.8045e-15	1.3577e-63	1.0567e-49
pos_1.62_247.105	1.9036e-15	1.5633e-66	1.2697e-54
pos_13.73_536.296	1.9881e-15	1.2901e-71	3.0467e-50
pos_4.18_246.121	2.0141e-15	1.4954e-69	1.0197e-48
pos_5.59_137.047	2.0141e-15	7.3668e-43	1.9692e-36
pos_4.7_275.019	2.0152e-15	3.7908e-44	6.5041e-37
pos_2.39_112.027	2.0524e-15	4.8702e-69	3.3183e-47
pos_4.25_178.063	2.099e-15	1.1969e-45	9.7601e-42
pos_8.48_184.095	2.1719e-15	6.0993e-67	2.1282e-55
pos_7.96_372.188	2.1719e-15	1.4148e-60	3.2882e-54
pos_4.73_363.091	2.1719e-15	1.3777e-51	3.476e-47
pos_2.58_229.974	2.2509e-15	4.1623e-42	5.1884e-43
neg_5.18_290.079	2.2744e-15	1.5441e-42	1.6968e-48
pos_11.87_693.393	2.3439e-15	1.2901e-71	4.3599e-49
pos_3.19_228.024	2.4238e-15	2.5114e-62	1.0275e-45
pos_14.89_262.229	2.4238e-15	4.798e-59	3.2246e-46
Cucurbate	2.4238e-15	6.1419e-52	6.1702e-43
pos_8.48_212.14	2.4238e-15	6.1419e-52	6.1702e-43
pos_7.08_175.063	2.5309e-15	2.0294e-72	1.0567e-49
pos_1.72_457.179	2.9442e-15	1.5906e-66	4.6107e-48
pos_14.34_702.38	2.9724e-15	7.2805e-65	7.689e-49
pos_16.24_365.293	3.2136e-15	3.842e-56	4.0414e-50
pos_5.93_359.221	3.2987e-15	1.9163e-39	9.9521e-36
pos_3.5_274	3.6417e-15	4.2215e-70	5.9103e-47
pos_3.16_210.957	3.6542e-15	5.1025e-68	3.875e-45
pos_1.62_341.13	3.6542e-15	2.6524e-66	2.0621e-55
pos_4.44_149.042	3.6542e-15	4.5389e-60	1.7588e-22
pos_3.94_352.078	3.6542e-15	5.6164e-54	1.4372e-44
pos_1.62_229.095	3.7012e-15	3.2542e-63	2.1675e-51
pos_14.23_697.413	3.8179e-15	5.2914e-61	2.4073e-43
pos_6.33_408.156	3.8897e-15	4.012e-29	1.4191e-33
pos_2.58_207.994	5.3097e-15	2.9652e-50	1.2031e-49
pos_5.45_468.124	6.1086e-15	4.1317e-43	2.8315e-43
pos_4.88_323.098	6.5593e-15	1.2884e-25	3.3007e-27
neg_4.44_219.111	7.1332e-15	5.7838e-60	5.8002e-27
pos_5.54_495.208	7.2961e-15	2.6652e-59	4.1591e-47
pos_5.49_481.231	7.8194e-15	1.2298e-69	3.0291e-49
pos_1.73_235.105	7.8289e-15	5.2178e-62	1.2915e-47
pos_1.57_68.025	7.9391e-15	3.1471e-62	2.5275e-44
pos_11.87_357.157	7.9869e-15	7.1438e-64	7.5428e-41
pos_13.56_341.328	7.991e-15	6.4488e-63	8.3565e-49
pos_5.13_337.115	8.1705e-15	1.5601e-65	1.6519e-47
pos_16.86_299.282	9.0462e-15	9.642e-46	1.2662e-43
pos_3.66_850.256	1.0983e-14	2.2059e-56	4.3284e-47
pos_3.79_85.089	1.1496e-14	1.8134e-70	5.8181e-44
pos_17.22_325.297	1.1496e-14	8.2359e-39	1.242e-32
pos_1.6_261.092	1.1587e-14	7.4046e-72	2.5525e-54
pos_1.8_370.104	1.1601e-14	4.7557e-66	1.8824e-49
pos_1.34_250.152	1.1672e-14	4.535e-69	1.9438e-50
pos_3.51_100.016	1.2969e-14	1.3726e-72	5.502e-47
pos_1.74_503.184	1.2969e-14	4.5952e-63	1.2163e-42
pos_13.73_531.338	1.3496e-14	1.4178e-66	2.7871e-44
pos_1.63_295.126	1.3496e-14	2.0048e-66	3.1991e-51
pos_5.69_336.082	1.4866e-14	2.0513e-52	4.5503e-47
Chr-C-glu	1.5107e-14	1.2148e-15	7.9478e-21
pos_2.38_526.151	1.5111e-14	7.6263e-60	7.0886e-39
neg_1.69_254.1	1.5691e-14	6.6655e-57	1.0966e-42
neg_6.02_544.118	1.6338e-14	3.5875e-15	5.0795e-21
pos_9.62_352.221	1.6468e-14	2.638e-60	1.0258e-45
pos_1.87_129.079	1.65e-14	5.1889e-42	9.5665e-37
GABA	1.6926e-14	1.1711e-48	9.4009e-38
pos_2.05_526.15	1.8651e-14	3.7852e-61	3.6897e-44
pos_1.33_199.965	1.8923e-14	6.5562e-61	4.1303e-43
pos_4.98_169.016	1.9931e-14	4.0554e-61	2.5281e-51
pos_1.7_271.163	2.1694e-14	2.6573e-55	2.2366e-52
pos_5.23_534.242	2.1694e-14	3.4249e-44	1.5405e-40
pos_5.29_794.223	2.4526e-14	6.0881e-44	9.4356e-41
pos_12.59_493.316	2.4526e-14	2.3447e-43	6.2646e-38
pos_1.56_205.094	2.8539e-14	6.5614e-57	4.8049e-46
pos_5.66_294.167	3.2001e-14	3.342e-57	1.6435e-54
Meth-ben	3.2165e-14	5.0471e-46	5.7834e-42
pos_1.33_381.92	3.4664e-14	1.3728e-47	5.1903e-35
neg_5.61_282.146	3.5998e-14	1.5741e-24	2.168e-29
neg_3.74_353.005	3.8044e-14	7.1807e-45	1.5164e-32
Tri-7O-glu	3.8311e-14	1.2418e-32	3.9552e-28
pos_2.45_103.045	4.1582e-14	6.5435e-66	3.7135e-42
pos_18.85_592.268	4.1582e-14	8.9062e-48	9.8862e-38
Galactinol	4.1582e-14	9.6708e-47	3.9645e-43
pos_14.89_533.356	4.2189e-14	1.3897e-68	8.4896e-52
pos_12.04_453.288	4.2765e-14	5.5526e-59	2.9343e-29
pos_5_396.138	4.2765e-14	1.3448e-35	1.2144e-28
pos_11.91_505.257	4.3483e-14	3.9008e-48	1.9505e-34
pos_2.4_279.131	4.7067e-14	3.8654e-61	2.6265e-40
pos_1.33_201.964	4.8901e-14	1.7173e-57	1.7132e-39
pos_6.62_460.171	5.324e-14	2.197e-56	1.5156e-47
pos_5.48_358.162	6.3102e-14	2.9795e-18	6.4506e-21
pos_12.98_700.365	6.4031e-14	4.9441e-60	9.0949e-40
pos_4.78_176.047	6.4031e-14	2.5144e-48	6.9799e-42
pos_3.74_85.052	6.544e-14	1.3415e-62	2.3692e-53
pos_2.37_83.073	6.544e-14	5.5088e-50	1.0024e-45
VB6	6.544e-14	2.2864e-44	4.8461e-22
pos_2.65_169.073	6.544e-14	2.2864e-44	4.8461e-22
pos_4.94_394.124	6.6514e-14	3.5804e-57	7.4013e-43
pos_3.83_302.061	6.6929e-14	1.6542e-49	4.1514e-41
neg_3.71_431.102	7.0134e-14	2.5264e-38	3.244e-37
pos_14.89_538.312	7.0428e-14	2.0424e-69	2.0234e-51
pos_1.33_224.98	7.1913e-14	8.721e-63	1.5684e-44
neg_4.17_218.042	7.2424e-14	1.906e-41	1.9135e-37
pos_12.19_495.334	7.4285e-14	4.946e-45	4.1747e-17
pos_3.5_181.022	7.9242e-14	1.3325e-66	1.3409e-37
pos_2.45_250.062	8.0868e-14	9.7537e-64	7.2652e-54
pos_1.86_71.073	8.2323e-14	1.4145e-71	4.8963e-44
neg_3.73_291.035	8.2521e-14	3.5993e-43	1.7762e-30
pos_14.19_479.301	8.585e-14	2.6664e-53	4.146e-36
pos_4.9_314.133	8.7347e-14	1.3008e-37	6.9843e-34
pos_4.83_405.127	1.0134e-13	1.4764e-46	8.4623e-44
pos_3.59_156.039	1.0502e-13	3.7717e-48	8.9189e-40
pos_4.44_624.203	1.0502e-13	9.2667e-07	1.7729e-10
pos_4.13_544.14	1.0994e-13	6.5525e-41	4.2109e-47
pos_1.33_222.982	1.1154e-13	1.2997e-60	2.1082e-41
pos_2.57_307.014	1.1774e-13	2.252e-27	6.7458e-34
pos_1.62_265.115	1.2005e-13	4.32e-57	1.4675e-44
pos_12.58_716.338	1.2017e-13	1.5016e-61	2.7482e-52
pos_1.33_226.978	1.2017e-13	1.4958e-60	2.0543e-42
pos_3.33_532.102	1.2017e-13	2.2001e-52	1.6947e-48
neg_5.52_576.108	1.2017e-13	2.3408e-15	3.1356e-21
pos_1.54_89.047	1.2672e-13	4.3655e-58	7.5247e-31
pos_13.32_538.808	1.268e-13	1.2801e-35	3.274e-20
pos_13.92_356.291	1.2963e-13	2.3269e-55	1.2247e-42
pos_1.58_251.1	1.299e-13	1.9255e-60	3.7953e-40
1-LysoPC(18:1)	1.299e-13	4.5109e-26	9.7144e-16
neg_1.87_476.138	1.3632e-13	2.1441e-56	8.1495e-34
pos_1.33_266.007	1.4769e-13	1.6706e-61	4.5222e-41
pos_3.96_220.084	1.4858e-13	8.6483e-15	1.5703e-10
Isoo-7,3'-dimeth	1.4901e-13	9.8366e-14	5.5544e-19
Pip II	1.5142e-13	3.4747e-44	1.318e-39
pos_4.3_119.073	1.5493e-13	1.832e-71	2.5064e-43
pos_14.74_611.317	1.6378e-13	4.1139e-05	5.1181e-18
pos_13.39_538.302	1.6413e-13	7.3604e-36	6.9794e-21
pos_14.11_514.807	1.6598e-13	4.9315e-33	4.0212e-32
pos_4.3_102.046	1.6806e-13	3.0599e-62	7.1917e-34
neg_5.46_602.123	1.7487e-13	5.1014e-20	3.1443e-24
pos_3.97_145.052	1.7764e-13	2.5041e-22	1.0783e-27
pos_1.52_267.095	1.8474e-13	4.5507e-58	2.2096e-40
neg_5.52_530.104	1.865e-13	6.4471e-09	1.9279e-13
Ribitol	2.2616e-13	1.314e-45	3.6356e-24
pos_3.16_194.984	2.3339e-13	5.9715e-66	1.6874e-40
pos_13.73_552.269	2.4238e-13	3.8428e-63	1.0476e-41
pos_1.6_308.121	2.4238e-13	4.9792e-61	1.7524e-43
neg_3.74_359.02	2.4257e-13	3.648e-45	4.2174e-32
neg_3.73_163.027	2.5644e-13	1.355e-37	2.6394e-29
pos_1.33_264.008	2.6326e-13	3.349e-57	6.0569e-37
pos_1.81_123.032	2.6326e-13	2.5425e-54	2.4466e-30
neg_4.28_720.244	2.651e-13	2.7562e-30	3.7842e-24
2-LysoPC(18:1)	2.6689e-13	1.5761e-50	5.0658e-35
Pip I	2.7729e-13	2.8503e-35	3.9719e-30
pos_1.33_422.947	2.802e-13	3.4922e-49	5.4219e-35
pos_12.98_262.229	2.8276e-13	1.1996e-60	2.3476e-43
pos_2.37_320.108	2.9774e-13	5.448e-37	5.1227e-13
β-Ala	2.9923e-13	6.9794e-49	5.9135e-32
neg_2.95_181.074	2.9923e-13	5.1497e-21	9.5659e-16
neg_1.59_318.062	2.9996e-13	7.2747e-52	5.1951e-32
pos_11.91_103.1	3.0083e-13	2.1037e-45	9.5276e-30
pos_14.73_559.304	3.0818e-13	7.7654e-25	2.3398e-22
neg_3.95_222.027	3.1355e-13	7.2245e-42	2.3135e-36
neg_5.64_670.112	3.1387e-13	2.8844e-17	1.2855e-19
pos_12.98_716.339	3.1671e-13	5.3836e-55	4.2192e-36
neg_1.55_290.122	3.1671e-13	1.8439e-51	1.5171e-31
neg_5.04_145.053	3.1762e-13	3.7692e-18	1.1444e-24
pos_12.97_279.142	3.2913e-13	2.2809e-55	8.1495e-34
pos_14.34_356.292	3.3176e-13	4.3655e-58	2.4011e-40
pos_14.35_559.303	3.3461e-13	8.6127e-54	6.8571e-36
pos_1.86_83.073	3.3808e-13	7.3184e-48	2.0075e-41
pos_12.98_695.409	3.431e-13	2.7659e-66	2.7372e-46
pos_3.64_215.047	3.431e-13	3.4124e-63	2.5508e-37
pos_1.63_249.084	3.431e-13	2.7119e-55	1.9481e-44
pos_1.62_281.109	3.4623e-13	4.0233e-64	2.1623e-40
neg_3.73_223.048	3.5059e-13	9.0734e-39	6.0004e-30
neg_4.8_424.156	3.5059e-13	0.00012589	0.00046702
pos_4.22_242.04	3.856e-13	7.6856e-55	3.659e-39
pos_2.57_128.011	3.966e-13	7.7694e-36	2.8634e-35
pos_10.57_317.293	3.966e-13	5.0198e-35	7.4427e-25
Ala	4.1335e-13	1.807e-49	3.2684e-25
pos_1.55_304.127	4.3337e-13	6.5317e-53	1.8548e-30
pos_12.58_700.365	4.4133e-13	8.148e-63	1.0311e-52
pos_3.5_155.972	4.5879e-13	1.2318e-62	7.8671e-34
pos_5.68_354.165	4.7833e-13	2.3291e-34	1.6756e-38
pos_14.36_611.317	4.8377e-13	6.4277e-48	4.0731e-31
neg_6.44_830.226	4.9893e-13	8.0889e-29	4.9466e-25
pos_1.58_158.068	5.0229e-13	6.0048e-49	1.1673e-35
pos_1.7_217.095	5.3911e-13	9.451e-57	3.5009e-43
pos_6.31_386.121	5.3911e-13	5.1334e-25	1.3224e-22
pos_12.52_167.025	5.3911e-13	4.635e-09	5.1072e-09
pos_4.24_278.092	5.9642e-13	4.27e-65	1.9348e-42
pos_1.54_393.066	5.9642e-13	7.6263e-60	1.5451e-42
pos_13.32_798.476	6.052e-13	1.3037e-35	7.5666e-21
pos_3.33_288.033	6.0962e-13	3.3562e-50	1.8008e-41
neg_5.52_642.101	6.1012e-13	5.5065e-15	1.7516e-21
neg_7.43_223.009	6.4924e-13	4.3931e-46	5.3024e-26
pos_3.42_135.068	6.6157e-13	4.5828e-72	1.0258e-45
pos_1.54_86.035	6.6157e-13	1.3243e-55	3.2659e-37
pos_1.69_276.082	6.7624e-13	8.1169e-49	9.3522e-40
pos_6.42_426.185	6.9157e-13	2.2818e-25	4.9859e-32
pos_13.32_797.973	6.9867e-13	5.2959e-36	6.4236e-21
neg_1.63_238.069	7.1419e-13	1.5149e-39	7.8163e-22
pos_5.83_622.223	7.1499e-13	2.2059e-56	6.821e-53
pos_5.87_145.052	7.2988e-13	4.6742e-40	3.6075e-30
pos_1.83_188.115	7.3e-13	1.1217e-54	5.6203e-34
pos_4.88_339.071	8.1663e-13	1.2233e-27	1.7056e-30
pos_1.74_486.158	8.2551e-13	2.1988e-58	3.5009e-43
pos_1.86_257.042	8.4724e-13	1.5532e-61	4.1006e-37
neg_4.98_452.144	8.5365e-13	4.3023e-11	1.6825e-14
neg_1.51_75.032	8.6184e-13	3.7717e-48	6.2081e-23
Ind 5-car	8.6184e-13	2.3834e-38	4.3531e-32
neg_8.51_534.2	9.5679e-13	4.8582e-49	9.9521e-36
pos_1.63_278.112	1.0195e-12	1.7463e-60	5.502e-47
neg_3.36_380.041	1.0195e-12	8.1351e-50	9.4095e-39
pos_3.81_384.083	1.0217e-12	2.377e-41	2.9262e-32
neg_2.9_265.017	1.0354e-12	1.339e-48	7.2607e-28
pos_11.92_557.27	1.0727e-12	5.2712e-47	1.8282e-32
Uracil	1.0741e-12	4.4635e-50	4.0599e-29
Tri-7O-neo	1.1053e-12	8.3926e-32	1.0538e-24
pos_2.58_286.972	1.1249e-12	3.8956e-43	1.1053e-36
pos_12.54_368.137	1.1518e-12	2.6239e-15	2.3265e-22
pos_1.35_220.142	1.192e-12	2.856e-60	1.9146e-43
pos_4.12_373.1	1.192e-12	8.7813e-40	7.0477e-19
pos_6.44_207.149	1.219e-12	2.7187e-05	0.17703
neg_5.63_400.172	1.2627e-12	1.3483e-27	2.6534e-21
pos_13.56_296.074	1.2745e-12	3.3979e-19	0.011907
pos_12.57_354.276	1.2809e-12	4.1972e-59	8.2818e-47
pos_4.14_324.082	1.3017e-12	7.1426e-65	3.673e-28
pos_14.1_762.474	1.3443e-12	1.0135e-32	8.969e-33
pos_12.54_330.183	1.3731e-12	6.6733e-19	8.1329e-25
pos_14.1_761.973	1.3844e-12	1.1225e-32	2.9162e-32
pos_4.3_249.03	1.4361e-12	7.5464e-65	6.2301e-37
pos_12.58_695.409	1.4361e-12	2.3336e-61	1.8634e-49
pos_13.18_496.259	1.4361e-12	1.8354e-58	1.371e-28
neg_1.59_210.038	1.455e-12	8.172e-32	7.9765e-21
pos_1.49_180.954	1.4841e-12	4.0007e-60	4.5589e-36
pos_6.44_458.154	1.4863e-12	1.9151e-54	2.979e-45
pos_4.73_352.076	1.4872e-12	4.1045e-40	4.9071e-34
pos_12.54_352.164	1.4872e-12	5.5258e-19	6.1406e-25
1-LG	1.5317e-12	2.967e-57	1.7937e-44
pos_1.56_282.01	1.537e-12	6.5315e-55	2.43e-28
neg_1.59_220.053	1.5491e-12	2.7029e-52	4.0583e-31
pos_1.96_279.131	1.5753e-12	1.5804e-53	6.5489e-35
neg_4.63_275.04	1.6157e-12	5.0656e-36	6.5913e-28
neg_4.14_329.093	1.6157e-12	1.6886e-26	3.5936e-20
pos_11.36_356.196	1.6309e-12	1.0177e-32	1.4159e-27
neg_1.59_216.041	1.73e-12	9.5672e-54	1.0331e-23
pos_5.61_345.081	1.7333e-12	6.6982e-39	9.6637e-34
pos_1.74_648.21	1.7371e-12	1.4396e-55	2.7464e-41
pos_1.33_267.941	1.7371e-12	3.2485e-48	5.4921e-32
pos_5.36_323.098	1.7371e-12	1.3489e-38	2.6787e-25
Tri-O-hex-O-hex	1.7736e-12	2.0085e-27	3.6792e-22
pos_5.39_654.179	1.7736e-12	2.0085e-27	3.6792e-22
pos_6.53_742.244	1.7829e-12	7.3304e-23	4.7822e-23
pos_3.5_161.99	1.7909e-12	2.2188e-65	4.9662e-39
neg_3.95_154.039	1.8015e-12	2.6681e-39	7.851e-34
pos_16.76_606.247	1.8868e-12	1.2558e-49	2.6783e-38
pos_14.89_554.286	1.9453e-12	3.0726e-59	6.0473e-40
Glycerol	1.963e-12	2.8765e-45	2.8543e-21
neg_3.74_313.017	1.963e-12	7.0991e-41	4.0454e-27
Momilactone A	2.0132e-12	8.5894e-19	2.7006e-23
pos_4.94_410.191	2.199e-12	2.0325e-26	7.1152e-24
pos_13.32_622.432	2.3548e-12	5.2995e-33	5.5391e-17
neg_6.33_622.084	2.3548e-12	5.4675e-12	1.2901e-13
pos_5.64_568.312	2.358e-12	3.4479e-76	2.2928e-50
pos_5.87_462.116	2.4357e-12	4.2631e-26	4.6194e-32
pos_2.3_293.029	2.4369e-12	2.0014e-21	1.3631e-33
pos_1.74_850.256	2.4397e-12	1.1536e-50	6.1919e-36
pos_3.69_120.057	2.45e-12	4.1004e-62	4.6972e-46
pos_3.5_197	2.4564e-12	1.3391e-60	4.3459e-30
pos_2.58_209.054	2.4583e-12	1.5386e-38	3.244e-37
pos_12.57_358.165	2.4879e-12	2.0326e-57	8.0344e-43
pos_3.42_118.041	2.6377e-12	2.8356e-70	7.7937e-44
pos_8.2_240.967	2.6509e-12	6.2297e-24	1.9342e-21
pos_3.7_151.01	2.6582e-12	1.2637e-39	5.3113e-30
neg_3.37_334.039	2.7076e-12	1.4137e-46	4.9758e-35
pos_5.9_212.035	2.7167e-12	8.2437e-36	9.8349e-11
neg_4.63_207.053	2.8002e-12	1.981e-35	4.5168e-28
Momilactone A der	2.8002e-12	4.8477e-21	1.0089e-24
neg_5.64_732.081	2.8002e-12	2.1796e-13	8.4514e-19
pos_2.39_185.052	2.8545e-12	6.4609e-56	8.4521e-40
pos_1.33_240.992	2.9006e-12	4.8276e-53	2.1078e-32
pos_4.49_314.099	2.9545e-12	6.8768e-50	4.0325e-33
pos_13.64_390.239	2.9944e-12	1.1492e-68	8.1963e-42
pos_5.64_568.815	3.0798e-12	9.2027e-73	1.3718e-45
Malate	3.1389e-12	4.0593e-48	3.1579e-24
pos_1.74_346.087	3.1997e-12	4.255e-59	1.0802e-42
neg_15.79_728.418	3.1997e-12	1.2383e-46	4.0792e-34
pos_1.54_303.14	3.1997e-12	1.0538e-35	9.9044e-31
pos_6.08_448.171	3.3711e-12	8.3536e-61	1.0889e-37
pos_3.5_212.972	3.377e-12	3.4487e-67	1.8638e-37
Thr	3.4082e-12	2.332e-51	3.6194e-25
2-aminoadipate	3.5535e-12	1.2682e-67	1.7727e-43
pos_1.7_161.068	3.5535e-12	1.2682e-67	1.7727e-43
pos_6.76_148.037	3.629e-12	4.1641e-12	0.068585
pos_3.64_85.089	3.8349e-12	1.1564e-61	7.1463e-35
pos_3.79_251.101	4.0295e-12	2.6417e-57	6.7546e-35
pos_2.4_688.202	4.1585e-12	1.9904e-49	4.9859e-32
pos_14.11_514.306	4.1646e-12	7.3439e-34	2.2292e-32
pos_1.84_205.131	4.2508e-12	2.34e-40	8.5662e-32
pos_13.75_671.409	4.3049e-12	7.7309e-57	8.4985e-41
pos_14.11_506.317	4.3049e-12	8.52e-32	2.1734e-31
neg_1.66_577.138	4.3145e-12	1.5896e-32	3.864e-22
neg_1.63_308.05	4.3201e-12	3.2925e-45	7.6042e-27
pos_5.29_224.068	4.3204e-12	2.3689e-48	1.275e-41
neg_1.51_254.148	4.3777e-12	3.2351e-56	8.5841e-29
pos_1.69_69.057	4.3777e-12	3.1059e-52	3.6211e-31
pos_6.39_514.147	4.413e-12	3.6413e-30	1.3077e-32
pos_13.75_346.165	4.4166e-12	3.3331e-51	6.8676e-34
neg_1.61_166.048	4.4166e-12	3.149e-48	4.5319e-27
neg_5.64_664.095	4.4166e-12	2.3173e-13	7.5354e-17
pos_3.79_215.046	4.5409e-12	4.3238e-63	1.1699e-37
neg_8.51_414.194	4.9483e-12	8.1682e-41	1.3468e-28
neg_16.12_564.35	5.0025e-12	8.3828e-42	1.3126e-28
pos_2.3_255.073	5.0729e-12	1.0768e-33	6.4959e-39
pos_12.52_300.125	5.0729e-12	3.1969e-10	2.2497e-09
neg_1.52_285.106	5.1186e-12	5.5262e-47	9.0671e-22
pos_1.33_336.961	5.1555e-12	2.9389e-46	3.2935e-29
Chr-5O-hex	5.1555e-12	2.5769e-16	6.8749e-21
neg_6.35_462.115	5.1555e-12	2.5769e-16	6.8749e-21
pos_3.42_146.034	5.1652e-12	4.849e-69	1.4643e-42
neg_3.37_290.075	5.1652e-12	7.9685e-47	1.2823e-35
Cytosine II	5.1652e-12	5.9747e-42	6.7347e-33
pos_1.81_111.043	5.1652e-12	5.9747e-42	6.7347e-33
neg_14.36_794.39	5.2737e-12	8.0787e-42	3.6871e-29
pos_1.33_338.96	5.3863e-12	2.7963e-45	1.2122e-29
neg_3.37_312.056	5.5182e-12	1.3329e-47	2.0604e-37
pos_5.37_546.137	5.5775e-12	5.8077e-18	2.7995e-19
neg_14.36_680.397	5.6916e-12	5.1029e-44	8.1247e-29
pos_1.28_307.21	5.9964e-12	4.0292e-50	8.1015e-35
pos_1.33_383.918	6.1344e-12	2.6075e-44	2.1239e-30
pos_11.73_329.292	6.285e-12	1.4755e-49	3.3448e-36
neg_14.83_507.333	6.285e-12	3.7125e-11	3.8995e-09
pos_14.11_598.43	6.309e-12	2.7525e-29	1.0737e-27
pos_8.45_842.224	6.3975e-12	5.888e-43	2.5977e-38
Meth-Nic	6.5373e-12	1.1729e-24	7.5211e-09
neg_4.94_446.141	6.5536e-12	5.6442e-26	5.7226e-20
neg_1.55_272.107	6.5744e-12	1.1472e-47	1.2464e-30
pos_13.87_270.197	6.5744e-12	1.2081e-24	1.2909e-28
pos_4.3_148.052	6.7227e-12	1.3038e-60	3.8893e-33
pos_13.33_271.152	6.7707e-12	6.3001e-28	5.3613e-16
pos_5.41_532.052	6.7969e-12	1.3732e-40	8.6598e-35
Put	6.9749e-12	2.9819e-49	3.8265e-31
neg_6.06_706.172	7.3458e-12	4.2508e-26	5.2462e-21
pos_6.84_458.151	7.3975e-12	9.499e-27	1.4272e-25
neg_8.5_466.213	7.5433e-12	8.0326e-45	4.6996e-33
pos_5.67_380.051	7.5433e-12	9.9594e-38	2.4519e-33
pos_4.55_396.102	7.5845e-12	9.3665e-48	1.5792e-29
pos_14.27_292.203	8.0581e-12	1.0944e-36	2.1563e-29
neg_1.63_88.016	8.2236e-12	2.229e-45	3.2865e-20
pos_13.03_110.109	8.2236e-12	8.5248e-14	3.52e-06
pos_13.56_222.056	8.2448e-12	9.2393e-20	0.010264
pos_11.7_213.118	8.3773e-12	2.5563e-09	0.017438
pos_1.79_189.136	8.3891e-12	1.3367e-06	4.2348e-09
neg_3.37_343.993	8.5189e-12	1.1599e-46	6.0128e-36
pos_5.25_570.156	8.7634e-12	1.1081e-35	2.8742e-25
pos_2.58_271	8.9739e-12	1.9556e-40	6.3559e-31
pos_12.98_358.165	8.9944e-12	1.4158e-55	4.6629e-32
neg_7.18_410.03	9.0726e-12	1.1459e-27	5.9578e-23
pos_5.9_408.103	9.3711e-12	9.518e-39	1.4717e-13
pos_1.33_110.999	9.3727e-12	1.8819e-52	9.7754e-31
pos_2.58_255.022	9.3727e-12	2.492e-29	1.8658e-28
pos_1.33_67.975	9.4196e-12	3.5451e-51	2.6424e-30
neg_1.52_447.159	9.4764e-12	1.0386e-44	1.2718e-40
Pheophorbide A II	9.4764e-12	2.5805e-42	2.4723e-32
neg_1.57_295.088	9.6211e-12	3.1576e-48	8.4206e-25
pos_6.06_203.058	9.6211e-12	0.00030058	5.4138e-06
pos_1.8_151.045	9.6889e-12	3.9415e-64	1.9016e-40
pos_1.53_115.026	9.7648e-12	7.1204e-34	9.1711e-20
pos_7.98_183.086	9.9929e-12	1.3693e-49	5.4695e-41
pos_3.75_294.07	1.004e-11	7.6047e-42	1.352e-27
neg_14.85_567.352	1.0071e-11	2.3563e-10	2.2113e-09
pos_13.93_702.38	1.0188e-11	2.3571e-57	5.5679e-44
neg_8.51_460.197	1.03e-11	1.1573e-43	3.6075e-30
neg_5.4_254.116	1.0551e-11	1.1265e-18	2.9557e-09
pos_1.33_64.003	1.0808e-11	1.4015e-50	1.3126e-28
neg_2.6_236.053	1.0808e-11	2.8993e-32	2.8725e-29
pos_4.89_435.137	1.0896e-11	9.8394e-18	1.7499e-17
neg_5.39_322.102	1.0931e-11	1.4574e-18	1.1283e-09
1-LysoPC(18:3)	1.1465e-11	2.7685e-37	1.3445e-13
pos_10.27_222.056	1.1853e-11	2.3601e-13	0.057576
pos_3.92_97.976	1.1884e-11	6.6598e-41	1.2503e-31
Swertisin	1.2196e-11	8.0372e-15	1.3665e-19
pos_11.3_148.015	1.2196e-11	3.3945e-06	4.226e-10
pos_1.59_164.068	1.2238e-11	7.0139e-54	1.1709e-33
pos_1.63_203.08	1.2316e-11	4.3655e-58	2.0483e-32
pos_5.25_518.164	1.2399e-11	3.9464e-44	3.7372e-25
pos_3.42_265.025	1.2569e-11	4.3065e-62	1.3249e-34
pos_12_251.115	1.2569e-11	0.0013056	0.89339
pos_1.47_261.061	1.2913e-11	3.2374e-49	5.0837e-29
neg_3.37_358.062	1.3052e-11	2.2094e-47	3.2066e-31
pos_1.81_320.109	1.3265e-11	1.7059e-34	4.9345e-17
pos_13.78_704.005	1.338e-11	1.1789e-36	1.2617e-46
pos_14.57_279.147	1.3499e-11	0.32496	0.3271
neg_16.25_369.287	1.3758e-11	3.4291e-23	1.5767e-16
pos_1.4_308.158	1.4378e-11	9.707e-50	3.1528e-26
pos_1.51_59.037	1.5225e-11	8.5546e-53	3.6221e-25
Ser	1.5239e-11	3.5675e-52	1.4404e-25
pos_10.27_324.018	1.5239e-11	5.0777e-13	0.11693
pos_12.52_110.109	1.5403e-11	1.5326e-08	5.6475e-06
pos_15.8_356.29	1.5685e-11	3.1021e-56	3.8345e-44
pos_13.56_280.043	1.5926e-11	1.6566e-16	0.50238
pos_4.4_400.031	1.598e-11	6.68e-42	6.7578e-32
pos_4.71_164.105	1.6052e-11	1.0934e-06	0.36488
pos_9.71_204.136	1.6174e-11	2.3963e-09	0.0025679
pos_3.77_293.148	1.6195e-11	6.6162e-53	1.4378e-33
pos_1.33_262.926	1.6195e-11	1.0907e-48	1.3443e-24
pos_13.88_354.144	1.6195e-11	1.0737e-13	3.1073e-22
neg_1.59_280.055	1.6407e-11	1.3872e-56	4.2917e-37
neg_14.85_635.34	1.6627e-11	0.0024441	2.6273e-06
pos_3.42_94.041	1.6714e-11	1.4369e-65	3.1466e-38
neg_2.41_123.032	1.6876e-11	1.4321e-71	1.112e-37
pos_7.45_186.057	1.7053e-11	2.2336e-07	0.005268
pos_3.42_90.046	1.796e-11	4.5489e-68	3.0225e-41
pos_3.79_175.058	1.796e-11	3.487e-52	4.1166e-25
pos_1.65_190.095	1.796e-11	5.0187e-43	3.599e-29
pos_12.32_287.245	1.8419e-11	0.052607	0.045252
pos_2.37_218.09	1.9159e-11	6.526e-51	1.0327e-29
pos_1.52_59.073	1.9214e-11	3.487e-52	6.0271e-17
neg_13.81_878.018	1.9214e-11	2.0054e-36	9.9966e-46
pos_5.66_149.12	1.9885e-11	3.1271e-06	1.2447e-08
pos_13.72_533.288	2.0447e-11	2.0113e-32	4.7207e-20
pos_15.68_509.357	2.0882e-11	7.8673e-48	8.6346e-40
pos_1.6_262.065	2.1699e-11	9.7823e-43	2.6413e-29
2-LG	2.2419e-11	9.4725e-49	1.5978e-30
pos_4.14_398.119	2.2512e-11	2.1677e-46	9.18e-27
pos_13.03_198.162	2.2512e-11	4.1973e-16	1.1293e-06
neg_3.8_362.116	2.2559e-11	8.0864e-46	3.9771e-22
neg_8_496.136	2.2915e-11	1.5175e-39	7.8171e-30
Fumarate	2.2932e-11	7.0878e-48	1.0517e-24
myo-Inositol	2.3221e-11	1.5804e-51	8.2581e-22
pos_1.65_613.176	2.3221e-11	1.0976e-50	2.0553e-34
pos_1.57_183.063	2.3482e-11	3.9206e-33	2.7253e-23
pos_13.88_352.144	2.3482e-11	1.3097e-14	3.0164e-23
neg_14.6_547.287	2.3614e-11	9.5388e-26	1.5097e-11
pos_4.8_382.087	2.4623e-11	1.7837e-43	1.7193e-30
neg_1.56_254.063	2.4738e-11	6.2136e-52	1.7689e-26
neg_3.19_321.991	2.4738e-11	6.4949e-44	1.8729e-21
pos_13.32_549.296	2.4788e-11	2.6397e-30	6.0505e-16
pos_2.4_132.022	2.6311e-11	2.5145e-56	4.2406e-32
pos_3.63_175.057	2.7643e-11	1.6162e-52	1.8175e-28
pos_13.87_268.182	2.7643e-11	1.3104e-22	1.0908e-25
pos_11.3_176.047	2.7883e-11	1.8562e-07	1.1072e-10
pos_1.64_451.121	2.8459e-11	2.2566e-56	9.387e-29
pos_1.51_206.199	2.8461e-11	2.4516e-45	3.1949e-09
pos_14.1_990.666	2.8461e-11	2.4401e-38	1.7598e-36
pos_5.9_403.147	2.9072e-11	2.1265e-38	1.1167e-13
neg_11.8_493.24	2.9072e-11	8.8635e-21	1.7927e-17
pos_13.32_279.144	2.968e-11	1.6793e-27	2.4042e-15
neg_1.62_240.084	3.0324e-11	4.6313e-26	1.642e-16
neg_6.45_606.118	3.0911e-11	6.2292e-27	8.184e-20
pos_1.63_191.079	3.1192e-11	3.6182e-49	2.3113e-26
neg_3.2_315.974	3.2008e-11	1.0109e-43	2.7375e-21
pos_3.77_373.134	3.2008e-11	9.851e-28	8.9275e-33
pos_4.3_209.043	3.2226e-11	5.8039e-58	1.7623e-31
neg_8.02_464.199	3.2834e-11	1.6607e-34	2.4941e-28
neg_8.39_300.063	3.3027e-11	3.1731e-24	1.9933e-21
pos_5.9_381.165	3.3617e-11	1.2385e-37	1.5556e-13
pos_13.71_585.302	3.3617e-11	1.8968e-09	4.2872e-17
neg_16.54_276.208	3.421e-11	6.9168e-30	6.5192e-21
neg_3.74_468.076	3.466e-11	2.0688e-29	1.3865e-28
pos_9.69_338.046	3.5051e-11	4.9308e-12	0.00017777
pos_10.03_315.277	3.5908e-11	2.4798e-35	1.117e-27
neg_15.9_296.234	3.6455e-11	1.1106e-16	5.1569e-07
pos_11.25_332.198	3.664e-11	1.2664e-36	9.3786e-28
neg_5.89_626.105	3.6652e-11	1.2157e-10	1.175e-15
neg_5.78_378.187	3.7671e-11	3.0723e-31	2.7864e-37
pos_5.25_548.173	3.9708e-11	1.4899e-36	5.0214e-23
neg_8.51_750.448	4.0578e-11	1.6847e-39	7.2206e-31
pos_3.75_118.027	4.0716e-11	2.2349e-67	7.1782e-40
pos_12.52_128.12	4.1108e-11	4.5465e-10	3.5486e-10
pos_7.96_518.118	4.1689e-11	3.6542e-25	1.2819e-29
neg_5.9_562.095	4.1689e-11	3.4141e-11	6.1351e-16
neg_1.31_455.933	4.3707e-11	1.3925e-49	1.549e-28
pos_4.89_418.11	4.3707e-11	8.342e-29	1.033e-24
pos_3.82_260.051	4.4562e-11	1.3298e-58	2.654e-38
pos_8.91_276.121	4.528e-11	0.00040655	0.42474
neg_7_318.074	4.5802e-11	1.8991e-24	6.6861e-28
neg_1.57_276.06	4.6662e-11	3.4374e-37	5.1001e-24
pos_1.81_350.119	4.7504e-11	1.5867e-36	9.6522e-16
neg_12.99_741.377	5.3173e-11	8.7617e-47	1.3422e-28
pos_2.95_122.035	5.4209e-11	4.3256e-34	2.1712e-23
pos_13.87_401.292	5.4355e-11	8.8883e-29	2.2662e-30
neg_1.51_313.184	5.5069e-11	1.4156e-43	3.9531e-22
pos_1.33_308.966	5.5665e-11	8.4081e-44	8.6323e-26
pos_1.86_459.195	5.6452e-11	1.7864e-51	3.7753e-31
pos_2.21_150.052	5.7379e-11	2.9465e-45	1.5247e-34
neg_4.32_295.037	5.753e-11	4.0324e-51	2.0236e-23
pos_11.5_301.297	5.8058e-11	1.8985e-12	8.6562e-10
neg_5.33_516.08	5.8757e-11	2.3597e-37	2.9401e-26
2-LysoPC(14:0)	5.9293e-11	3.8302e-39	1.5431e-25
neg_5.91_191.058	5.964e-11	7.5641e-36	3.9552e-28
pos_1.49_223.105	5.9881e-11	4.1742e-54	1.6596e-31
allo-Thr	6.1714e-11	1.4101e-26	2.8513e-17
pos_11.65_316.128	6.2174e-11	1.1964e-08	0.35838
neg_2.9_197.03	6.2591e-11	3.1942e-49	2.7967e-27
pos_1.9_127.099	6.4399e-11	1.7098e-40	8.3048e-41
pos_6.33_370.199	6.4665e-11	4.0112e-31	3.3838e-27
neg_4_460.117	6.6405e-11	1.8049e-34	7.1069e-25
neg_4.69_267.915	6.8205e-11	1.1613e-17	3.1023e-23
neg_4.01_490.129	6.9039e-11	3.8406e-33	8.0105e-21
pos_13.88_359.245	6.9082e-11	2.5466e-25	2.3577e-29
pos_1.63_283.072	6.9385e-11	1.1308e-52	2.1689e-35
neg_16.68_535.272	6.9672e-11	5.2301e-34	2.9622e-26
pos_4.98_316.149	6.9672e-11	3.5399e-15	1.986e-17
neg_4.81_346.09	7.0548e-11	2.1005e-24	7.4724e-18
neg_4.44_401.057	7.1062e-11	1.6864e-39	1.2392e-20
neg_3.64_267.069	7.2081e-11	1.4007e-48	2.5044e-23
pos_13.03_300.125	7.363e-11	2.032e-18	2.6557e-06
pos_5.38_402.096	7.4703e-11	2.6012e-44	6.3953e-38
pos_1.5_188.994	7.5233e-11	8.0106e-33	1.6665e-18
Isoscoparin	7.6469e-11	1.8117e-19	7.7945e-23
pos_1.57_83.037	7.7011e-11	6.6352e-53	1.6109e-41
pos_6.27_462.116	7.7285e-11	2.0133e-17	6.1564e-22
pos_1.65_202.143	7.7607e-11	1.3693e-49	7.4189e-34
neg_16.68_351.276	7.8026e-11	3.9401e-34	2.9622e-26
pos_9.23_212.102	7.9258e-11	1.2839e-07	0.35959
pos_1.6_234.158	7.954e-11	1.3469e-18	1.2862e-18
Zinolol	8.094e-11	1.543e-07	5.4757e-20
pos_14.59_533.355	8.1651e-11	3.8575e-60	1.0567e-49
neg_3.8_199.082	8.2387e-11	5.7717e-49	4.0283e-23
neg_5.5_415.072	8.3469e-11	8.2809e-26	4.1792e-23
neg_5.49_505.122	8.3469e-11	5.5643e-18	6.5335e-13
neg_11.8_425.254	8.3531e-11	2.3636e-19	1.7355e-16
neg_3.8_414.125	8.6188e-11	1.8783e-47	8.2002e-23
Maltose	8.76e-11	8.3881e-38	6.1303e-18
neg_14.46_567.352	8.7646e-11	1.6761e-14	3.7156e-12
pos_13.75_676.364	8.8704e-11	7.0162e-59	1.8839e-43
pos_11.5_693.392	9.0603e-11	2.7659e-66	3.5728e-42
neg_11.41_425.254	9.2202e-11	2.0483e-19	2.3557e-18
pos_1.64_364.097	9.2366e-11	9.7112e-32	1.1171e-14
pos_2.44_406.109	9.297e-11	3.3704e-51	6.9399e-37
Betaine	9.4118e-11	5.7916e-16	5.7555e-06
Nicotinate	9.4971e-11	1.1041e-51	2.2454e-23
pos_1.47_174.111	9.5975e-11	5.5687e-23	1.4104e-26
neg_3.54_301.999	1.0105e-10	3.2779e-48	2.2657e-21
neg_13.81_796.015	1.0432e-10	9.3388e-31	1.9981e-40
pos_3.42_225.038	1.0621e-10	8.6024e-62	9.4288e-38
pos_10.5_237.099	1.0968e-10	1.618e-06	0.049329
pos_14.11_525.297	1.1474e-10	3.7021e-16	8.1017e-22
pos_5.79_378.092	1.1695e-10	5.359e-30	1.1442e-24
Uridine	1.1702e-10	6.0432e-42	2.9843e-30
neg_1.56_477.963	1.1992e-10	8.7392e-52	9.4857e-32
1-LysoPC(14:0)	1.2502e-10	8.9689e-38	5.073e-23
pos_9.71_86.037	1.2772e-10	1.8247e-08	0.0022124
neg_4.98_402.115	1.289e-10	1.1756e-16	7.7146e-14
neg_12.99_862.376	1.2922e-10	5.502e-47	1.1732e-26
neg_10.53_332.255	1.2929e-10	7.2776e-17	3.6499e-16
pos_12.26_316.203	1.3345e-10	7.4862e-34	1.4474e-26
neg_1.32_427.934	1.3364e-10	6.0205e-41	1.3129e-20
pos_1.41_163.066	1.342e-10	2.7239e-52	6.6787e-41
pos_6.74_157.183	1.3506e-10	1.9859e-05	3.8918e-06
pos_6.4_272.16	1.3519e-10	3.4713e-07	0.0048376
pos_6.91_246.078	1.4153e-10	2.2768e-07	3.7784e-05
pos_1.62_142.074	1.4686e-10	7.3446e-22	1.0322e-16
pos_19.07_326.219	1.4815e-10	1.3181e-14	1.1985e-12
neg_5.16_383.121	1.4829e-10	8.4273e-41	2.946e-23
Chr-C-hex-C-pen	1.5222e-10	2.9007e-23	3.2316e-26
pos_10.98_286.141	1.5411e-10	2.3677e-09	8.1318e-07
neg_1.59_182.078	1.5462e-10	5.768e-46	1.4374e-26
neg_3.8_277.025	1.5605e-10	1.3102e-54	4.1245e-28
pos_7.22_182.07	1.5605e-10	6.6375e-07	1.8063e-07
ACC I	1.5968e-10	4.6404e-50	1.9543e-38
pos_1.41_101.047	1.5968e-10	4.6404e-50	1.9543e-38
pos_1.33_181.955	1.6046e-10	2.6033e-43	3.3007e-27
neg_1.65_446.079	1.6236e-10	4.302e-09	6.1154e-13
pos_13.18_258.117	1.6242e-10	1.0423e-48	6.4223e-18
pos_5.6_572.091	1.6842e-10	1.4686e-26	2.024e-18
neg_1.56_290.04	1.712e-10	1.7216e-47	6.1431e-25
pos_1.33_183.953	1.7616e-10	7.5073e-35	6.4446e-17
neg_11.88_676.366	1.7649e-10	5.3835e-37	1.8839e-14
pos_1.64_361.089	1.7855e-10	8.5997e-33	2.7627e-19
pos_1.74_270.073	1.8453e-10	1.1073e-43	1.9573e-31
pos_4.9_428.201	1.8529e-10	0.00012122	3.4733e-05
neg_1.51_200.041	1.8879e-10	9.1044e-44	1.2234e-18
neg_13.81_682.023	1.9038e-10	7.4e-28	5.3249e-38
pos_9.2_900.209	1.9854e-10	1.4255e-38	1.3136e-36
pos_2.59_275.979	2.0366e-10	1.4037e-42	8.1911e-35
neg_11.88_790.358	2.0458e-10	6.637e-37	4.7096e-15
neg_14.83_703.327	2.0468e-10	0.096885	2.3323e-05
neg_1.82_282.095	2.1396e-10	7.95e-06	0.00090669
neg_8.01_458.182	2.1612e-10	5.7546e-35	2.9401e-26
neg_2.6_443.984	2.1612e-10	2.6548e-23	1.1309e-20
pos_1.73_170.069	2.1618e-10	5.0096e-40	1.5705e-19
pos_9.2_884.236	2.1618e-10	2.9501e-38	4.82e-36
neg_4.69_269.912	2.1948e-10	8.2976e-16	2.7725e-22
neg_4.43_446.037	2.1956e-10	3.4832e-35	5.9136e-17
neg_1.51_264.004	2.2832e-10	1.3263e-41	7.5995e-22
neg_7.43_206.018	2.2832e-10	3.2637e-34	9.8917e-19
neg_4.58_356.077	2.2863e-10	1.6521e-22	6.2234e-12
Punicate	2.3176e-10	1.5465e-52	6.1341e-31
neg_2.6_459.953	2.3495e-10	4.6844e-22	2.2099e-19
pos_1.64_532.146	2.3572e-10	1.5469e-35	3.4915e-20
pos_6.4_250.178	2.3796e-10	9.3289e-07	0.011189
Adenine	2.3879e-10	6.0675e-43	1.8843e-17
pos_9.06_223.085	2.4531e-10	1.4851e-09	0.00073489
neg_12.99_678.381	2.4603e-10	9.6981e-44	1.8586e-24
Gly	2.4854e-10	5.908e-49	3.8466e-22
neg_1.32_429.932	2.4921e-10	1.0412e-43	3.0781e-22
pos_1.81_277.116	2.5169e-10	3.2706e-36	4.392e-18
neg_8.51_444.231	2.5289e-10	1.855e-36	2.1883e-27
pos_3.96_358.123	2.5892e-10	2.5997e-30	1.5098e-16
Glycerol-2P	2.6325e-10	4.0802e-52	1.3077e-32
neg_1.58_172.013	2.6325e-10	4.0802e-52	1.3077e-32
neg_11.88_722.372	2.6675e-10	1.3204e-38	1.6537e-15
neg_19.17_722.468	2.6883e-10	4.0771e-12	4.6658e-13
neg_5.24_436.097	2.7278e-10	4.7956e-30	1.4336e-18
pos_11.5_330.279	2.7454e-10	1.4555e-62	1.3127e-37
pos_1.4_129.079	2.781e-10	1.046e-66	2.0315e-38
neg_14.89_626.35	2.7878e-10	1.4539e-31	7.6845e-16
GPC	2.7932e-10	1.1713e-31	8.4299e-20
neg_4.44_452.054	3.0769e-10	4.355e-36	1.1918e-17
neg_11.97_581.293	3.0769e-10	2.8948e-34	1.3946e-18
neg_13.81_862.006	3.0795e-10	5.3494e-32	2.5211e-41
neg_4.17_250.069	3.1792e-10	1.2204e-22	1.844e-21
neg_3.79_318.095	3.2827e-10	3.7237e-34	3.7733e-23
pos_1.64_706.211	3.3293e-10	4.518e-40	6.3992e-24
neg_4.02_369.105	3.3471e-10	7.6935e-30	4.3901e-23
neg_6.33_560.114	3.3807e-10	4.342e-25	7.377e-22
neg_1.31_457.932	3.3849e-10	1.7915e-45	1.4493e-23
neg_4.68_170.017	3.4074e-10	1.5611e-16	1.3944e-21
pos_7.28_250.154	3.4074e-10	0.0002719	3.3653e-05
pos_11.3_222.089	3.462e-10	1.5475e-08	2.7885e-08
Met	3.482e-10	8.707e-47	9.5613e-23
neg_7.43_274.006	3.5672e-10	4.1726e-33	6.1388e-17
neg_4.32_301.053	3.6046e-10	1.4831e-56	3.2243e-30
neg_1.32_543.913	3.6046e-10	4.0729e-38	9.4122e-19
Api-C-pen II	3.6405e-10	1.9247e-16	6.8883e-19
neg_6.14_402.096	3.6405e-10	1.9247e-16	6.8883e-19
Chr-6C-ara-8C-ara	3.6882e-10	3.1686e-07	4.4892e-09
pos_12.98_762.334	3.7466e-10	1.8613e-46	1.633e-24
neg_3.54_295.981	3.7795e-10	9.1817e-45	2.9337e-18
pos_1.67_232.056	3.7947e-10	8.0156e-39	3.3155e-24
pos_3.75_351.048	3.8032e-10	2.4242e-68	1.4495e-43
pos_12.89_598.402	3.8049e-10	6.8532e-40	4.8252e-22
neg_4.32_233.067	3.8229e-10	7.3677e-48	7.4472e-21
neg_3.54_280.016	3.8683e-10	5.6879e-45	1.0335e-17
pos_1.69_322.067	3.8932e-10	3.9085e-41	5.286e-21
pos_16.47_352.165	3.8999e-10	0.054731	8.0554e-06
neg_1.32_359.95	3.9213e-10	1.6729e-33	1.8107e-18
neg_4.32_232.061	3.9709e-10	9.3328e-48	8.0277e-21
pos_2.38_271.057	3.9856e-10	2.31e-40	1.4921e-25
pos_9.71_221.162	4.0257e-10	4.0803e-08	0.00023853
neg_1.51_232.067	4.0286e-10	1.1622e-37	5.324e-18
ACC II	4.0474e-10	3.1971e-51	5.4139e-36
pos_1.57_101.047	4.0474e-10	3.1971e-51	5.4139e-36
neg_8.01_412.176	4.0474e-10	1.0906e-32	3.9461e-25
neg_3.73_266.098	4.0568e-10	6.9971e-29	3.9601e-20
pos_6.92_172.076	4.1939e-10	1.4817e-10	8.1671e-16
Tricin	4.2298e-10	8.9091e-15	1.1185e-14
neg_16.35_337.26	4.2537e-10	3.4598e-31	1.1973e-21
neg_1.32_245.971	4.3066e-10	2.6842e-37	2.9848e-19
pos_4.98_120.021	4.3232e-10	7.9835e-50	1.1713e-38
neg_1.52_149.067	4.4103e-10	4.8724e-08	4.1302e-07
neg_5.27_390.093	4.4216e-10	1.4015e-31	4.9698e-18
pos_6.03_548.202	4.4428e-10	5.9323e-16	5.5226e-14
pos_7.34_232.071	4.4428e-10	5.9728e-07	0.045285
neg_5.94_386.121	4.4562e-10	4.9621e-33	1.3523e-09
pos_7.05_308.218	4.6368e-10	0.012546	0.019864
pos_1.61_202.045	4.6419e-10	1.0628e-47	3.1908e-17
neg_1.32_391.936	4.6763e-10	1.1108e-40	7.1554e-21
pos_11.5_352.26	4.6883e-10	7.1438e-64	8.8033e-40
pos_5.45_496.155	4.857e-10	1.1366e-25	3.2898e-15
pos_6.56_298.102	4.857e-10	7.694e-11	1.4836e-07
pos_6.91_88.052	4.857e-10	6.4032e-06	0.0056879
pos_4.93_406.088	4.9787e-10	2.7263e-35	7.9882e-19
2-Coumarate	5.0237e-10	1.4702e-58	8.0693e-32
neg_3.54_435.989	5.0377e-10	2.7241e-45	3.2641e-19
SAdo	5.1992e-10	1.195e-50	1.3397e-24
neg_2.6_422.002	5.2e-10	3.0963e-20	5.265e-18
neg_5.32_454.108	5.2077e-10	4.9067e-40	1.5866e-27
pos_5.6_238.12	5.2744e-10	1.7144e-18	1.9311e-15
Sin-O-glu	5.4158e-10	5.8336e-41	9.3971e-31
neg_1.61_278.041	5.4214e-10	7.7309e-57	2.0668e-24
neg_3.54_451.959	5.5647e-10	9.9134e-46	4.7354e-20
neg_1.55_252.996	5.6105e-10	2.3775e-37	1.403e-13
pos_4.39_391.088	5.7899e-10	2.4924e-37	3.2659e-37
neg_1.81_194.079	5.7899e-10	1.2897e-16	1.0474e-10
neg_4.76_330.095	5.8625e-10	4.2355e-23	2.883e-18
MTA	6.0155e-10	2.844e-52	2.0223e-35
neg_3.8_245.075	6.0629e-10	3.9258e-51	4.3665e-25
neg_4.32_279.059	6.3187e-10	2.268e-51	7.5745e-24
neg_9.74_728.246	6.3627e-10	2.0009e-39	5.0994e-27
neg_1.69_426.087	6.6986e-10	5.0146e-39	5.6785e-31
Leu	6.8569e-10	7.6697e-49	1.6923e-21
pos_1.7_284.111	6.8699e-10	1.4454e-40	1.233e-18
neg_1.32_541.914	6.8827e-10	5.0511e-39	1.8558e-20
neg_1.73_504.133	6.8827e-10	4.4422e-24	1.7509e-24
pos_1.4_132.089	6.937e-10	3.0613e-55	7.2607e-28
pos_5.75_354.165	7.0483e-10	2.3204e-25	1.8726e-29
neg_18.08_438.219	7.0692e-10	2.7379e-35	4.8412e-23
pos_1.33_269.937	7.1395e-10	1.9494e-35	6.4936e-20
pos_9.56_257.235	7.2032e-10	0.00026662	0.67572
pos_6.45_460.169	7.3171e-10	1.9377e-29	2.5944e-24
neg_1.65_534.143	7.3455e-10	7.8728e-33	2.6603e-17
pos_7.08_129.057	7.5998e-10	5.4189e-50	1.1796e-28
neg_1.55_334.067	7.688e-10	2.1514e-28	3.8942e-23
neg_12.99_792.374	7.7871e-10	1.1244e-45	1.7736e-25
neg_6.46_654.159	7.8488e-10	1.935e-09	4.014e-14
neg_6.06_774.158	8.0205e-10	2.648e-21	1.5691e-17
neg_14.45_635.34	8.0205e-10	2.239e-11	1.0766e-09
neg_1.32_273.967	8.3312e-10	5.612e-37	5.6875e-18
pos_6.33_392.181	8.4308e-10	3.6249e-23	5.689e-19
neg_1.67_136.037	8.4661e-10	3.7315e-44	1.6047e-25
pos_6.76_251.039	8.5224e-10	0.00010019	0.29499
pos_9.02_138.104	8.6116e-10	2.3813e-09	3.3616e-09
neg_12.99_860.362	8.9586e-10	1.8812e-50	6.0145e-26
neg_1.66_204.074	9.0785e-10	9.4915e-45	9.3608e-22
pos_11.5_357.157	9.5603e-10	1.2495e-62	1.2265e-37
KYNA	9.6859e-10	5.5116e-16	1.1532e-21
neg_3.45_295.054	9.8374e-10	2.5399e-45	3.8361e-17
neg_4.43_384.067	1e-09	4.5263e-35	1.3312e-15
neg_5.15_434.215	1e-09	1.6533e-09	1.2506e-07
neg_16.93_578.429	1.0369e-09	2.731e-34	6.9574e-17
neg_14.92_280.24	1.0424e-09	1.9216e-41	4.9324e-22
neg_3.45_317.048	1.0809e-09	1.1256e-48	1.1161e-21
neg_3.8_284.17	1.1004e-09	1.3607e-41	1.1381e-19
neg_13.75_560.319	1.1022e-09	4.9429e-36	1.8796e-15
neg_3.8_329.039	1.1126e-09	6.7315e-50	9.4268e-25
pos_1.4_83.073	1.1131e-09	7.4123e-62	3.5385e-33
neg_4.31_342.092	1.1239e-09	2.5081e-23	6.8617e-17
neg_15.53_442.292	1.1486e-09	3.648e-36	2.8414e-23
neg_14.87_482.246	1.1661e-09	2.3115e-31	1.7525e-22
pos_12.52_238.153	1.1687e-09	7.4667e-14	3.1979e-06
pos_10.33_297.266	1.1843e-09	3.0544e-46	1.9611e-16
neg_3.64_199.082	1.1908e-09	7.3073e-40	6.6495e-16
neg_5.4_700.122	1.1944e-09	5.9681e-05	1.2289e-10
neg_16.12_632.337	1.2179e-09	6.2886e-30	1.22e-13
neg_15.54_294.255	1.2292e-09	1.3702e-38	3.7997e-22
neg_1.71_772.247	1.2489e-09	1.3248e-27	8.4697e-18
pos_3.69_300.081	1.2948e-09	5.7207e-37	8.9633e-26
neg_16.93_378.149	1.3044e-09	7.2452e-34	3.3701e-16
pos_1.46_212.066	1.3337e-09	1.5635e-15	4.4732e-21
neg_4.33_420.124	1.3791e-09	6.2677e-39	1.2066e-16
neg_5.01_436.057	1.3951e-09	3.0007e-32	1.4214e-18
neg_6.61_122.036	1.408e-09	3.6148e-23	7.8745e-20
pos_11.85_495.334	1.4206e-09	9.6898e-57	3.6211e-31
pos_5.18_704.231	1.4528e-09	4.462e-17	3.7757e-23
pos_16.65_400.274	1.4787e-09	1.9936e-47	1.8107e-18
neg_1.58_422.082	1.4939e-09	9.499e-47	7.229e-21
neg_5.94_454.108	1.5056e-09	6.5666e-31	3.2876e-08
neg_2.59_429.994	1.5116e-09	3.1612e-21	2.0611e-18
pos_8.9_194.057	1.5117e-09	2.1583e-08	1.1863e-08
neg_12.99_796.317	1.5238e-09	1.6313e-43	2.3015e-24
neg_5.01_368.071	1.5238e-09	5.18e-33	7.3599e-21
neg_1.32_387.947	1.5269e-09	1.0682e-31	4.6634e-17
pos_1.8_515.152	1.5728e-09	3.5557e-41	3.0067e-28
pos_14.78_234.161	1.5895e-09	0.15493	0.0045116
pos_13.56_314.085	1.6513e-09	3.7029e-06	0.079685
neg_16.27_532.284	1.7181e-09	2.9087e-36	8.1183e-21
neg_14.92_516.328	1.7579e-09	1.0045e-40	2.9887e-22
neg_1.56_194.042	1.7792e-09	5.6235e-30	9.2838e-19
pos_11.5_698.349	1.7842e-09	3.2527e-66	4.5898e-42
pos_6.53_228.102	1.7922e-09	0.00061355	9.5715e-11
neg_16.93_346.211	1.7927e-09	1.3283e-33	3.2628e-16
pos_5.26_233.126	1.8147e-09	6.4311e-46	3.0575e-20
neg_8.5_398.227	1.8149e-09	3.8214e-36	6.9949e-24
neg_19.17_654.48	1.8283e-09	3.2353e-16	5.9766e-15
pos_3.81_151.05	1.8348e-09	7.726e-74	8.8241e-47
pos_1.82_218.09	1.8477e-09	5.0289e-57	1.0989e-35
neg_3.54_320.005	1.8727e-09	8.3731e-48	5.4662e-19
Adipate	1.8832e-09	2.1198e-21	8.8377e-20
pos_5.14_360.173	1.8929e-09	1.1651e-19	1.2992e-22
neg_1.67_234.013	1.9217e-09	6.1673e-30	5.6267e-22
neg_3.54_311.949	1.9379e-09	6.5765e-43	6.5602e-16
neg_1.32_275.965	1.9745e-09	9.4542e-36	1.0798e-17
neg_12.99_724.387	2.0202e-09	6.0777e-46	2.6529e-24
Spd	2.0505e-09	8.9539e-39	7.3889e-30
neg_1.64_125.998	2.0505e-09	1.1863e-32	2.301e-11
neg_3.8_261.052	2.0953e-09	1.594e-48	8.6263e-22
neg_12.07_543.256	2.0978e-09	7.6774e-34	8.0603e-08
pos_13.78_719.979	2.0978e-09	3.2634e-32	7.3789e-42
Gal	2.0978e-09	1.4307e-31	8.0148e-22
pos_6.13_438.092	2.0978e-09	4.0365e-24	1.9483e-17
neg_6.33_628.1	2.0978e-09	1.1437e-22	9.854e-16
neg_19.17_418.23	2.1044e-09	6.0052e-09	3.7775e-08
neg_1.61_246.051	2.1299e-09	3.0882e-53	2.7301e-32
pos_1.72_186.1	2.176e-09	6.7784e-33	2.0474e-06
neg_1.32_389.945	2.2105e-09	3.2698e-32	2.6221e-17
neg_16.27_503.308	2.2786e-09	6.1387e-33	2.2715e-21
neg_7.43_322.027	2.3012e-09	2.5369e-31	2.5935e-15
pos_14.59_538.312	2.3068e-09	2.3186e-65	4.592e-50
neg_1.64_720.208	2.3068e-09	5.2179e-08	9.9692e-07
neg_5.86_646.245	2.3747e-09	1.2519e-34	5.9431e-31
neg_2.39_196.04	2.3767e-09	2.7844e-25	1.3603e-08
neg_1.82_162.017	2.4552e-09	1.3922e-29	1.4044e-22
pos_1.8_640.091	2.4615e-09	1.6086e-58	1.0112e-24
pos_4.78_148.052	2.4838e-09	2.505e-26	4.8244e-20
pos_1.46_188.152	2.4838e-09	2.76e-25	6.4123e-22
neg_1.82_298.126	2.4989e-09	2.8305e-29	3.8512e-12
pos_1.7_306.093	2.5227e-09	2.3903e-40	2.5759e-18
neg_8.51_230.151	2.5235e-09	2.9098e-30	6.0262e-23
pos_5.55_352.137	2.5422e-09	5.3478e-37	1.2228e-16
neg_11.98_513.307	2.6538e-09	1.3645e-32	1.2931e-17
neg_4.66_667.174	2.6814e-09	2.4287e-29	5.3061e-21
pos_16.47_354.161	2.6845e-09	0.10643	0.0011505
neg_6.28_208.019	2.6887e-09	0.68116	0.020139
pos_6.09_384.119	2.7601e-09	4.2486e-15	6.1507e-21
pos_4.3_76.031	2.7882e-09	2.6905e-49	2.2429e-22
pos_1.41_222.017	2.8121e-09	3.3853e-50	1.178e-20
neg_3.69_942.267	2.8121e-09	6.2432e-28	1.6782e-17
pos_6.35_176.047	2.8591e-09	1.0557e-33	1.2356e-17
neg_12.46_314.245	2.9556e-09	5.3558e-22	1.9445e-18
neg_4.1_214.044	3.0199e-09	1.9422e-27	2.1381e-20
pos_1.74_666.222	3.0385e-09	1.011e-38	1.7329e-27
pos_1.45_226.108	3.0595e-09	1.1612e-33	1.6134e-16
neg_10.33_250.12	3.1508e-09	2.1348e-07	3.547e-17
neg_6.05_752.175	3.2665e-09	4.3289e-15	4.6658e-13
pos_6.69_428.145	3.2858e-09	2.0002e-13	3.4307e-14
neg_1.32_501.927	3.2911e-09	3.4908e-28	1.914e-17
pos_1.74_162.053	3.3568e-09	1.8495e-40	7.1346e-28
ASA	3.3904e-09	2.235e-44	7.9928e-21
neg_12.21_314.245	3.4007e-09	1.6368e-20	6.5578e-17
neg_5.73_308.146	3.4268e-09	4.4735e-16	4.4474e-10
pos_16.42_269.271	3.5025e-09	0.00024737	0.85326
Citrate	3.5487e-09	8.8378e-21	2.8727e-16
neg_8.51_374.204	3.5796e-09	5.0897e-33	2.8376e-22
neg_1.77_592.184	3.6401e-09	5.4253e-16	2.8858e-06
pos_1.33_127.012	3.7038e-09	3.5554e-47	6.3669e-25
neg_16.07_270.255	3.7369e-09	6.0558e-34	1.4078e-17
4H-Ben	3.8243e-09	2.0682e-29	4.8795e-15
pos_1.36_233.173	3.8718e-09	1.6457e-60	2.6962e-36
Gluconate	3.908e-09	5.6449e-40	3.79e-15
OxoPro	3.9494e-09	1.6143e-48	9.5496e-30
pos_6.91_162.126	3.971e-09	6.906e-06	0.0044021
pos_4.9_548.174	4.0025e-09	6.0235e-34	1.2379e-34
neg_3.19_254.004	4.0222e-09	3.4598e-31	4.1288e-18
neg_1.32_503.926	4.0222e-09	8.6648e-28	1.1472e-16
neg_1.59_218.038	4.0265e-09	1.449e-40	1.8691e-16
Asn	4.033e-09	5.2882e-36	4.9077e-21
pos_1.53_276.131	4.0486e-09	3.0304e-45	8.3731e-31
pos_2.35_151.05	4.0647e-09	1.8941e-54	1.0039e-31
neg_5.01_430.045	4.1928e-09	4.3035e-30	1.9556e-17
neg_1.53_215.055	4.1928e-09	5.0271e-21	1.3329e-21
neg_4.44_514.024	4.35e-09	2.707e-31	6.1399e-15
neg_14.81_530.308	4.6126e-09	6.7977e-32	1.7828e-26
neg_13.76_278.224	4.6394e-09	3.4832e-35	3.7197e-14
2-LysoPC(16:0)	4.662e-09	6.867e-30	3.8067e-15
neg_4.02_346.089	4.7224e-09	8.1807e-28	2.3191e-15
neg_1.57_315.911	4.7387e-09	9.3139e-51	2.1728e-30
pos_8.91_162.032	4.7387e-09	1.0279e-06	1.0779e-09
pos_13.39_531.341	4.7457e-09	4.4504e-30	3.1811e-12
pos_1.53_87.032	4.7561e-09	1.3089e-46	9.8464e-25
pos_5.55_369.161	4.808e-09	9.1715e-35	3.3285e-15
pos_4.39_354.096	4.8129e-09	1.3327e-26	3.7169e-10
neg_4.06_332.109	4.9228e-09	1.8352e-24	5.275e-22
pos_3.43_122.035	4.9853e-09	8.7053e-60	5.3972e-33
neg_1.63_292.055	5.0882e-09	2.4152e-44	1.063e-20
pos_16.48_648.441	5.0999e-09	8.8977e-05	0.028837
neg_1.32_475.93	5.1419e-09	3.6148e-29	4.6073e-16
neg_19.17_586.492	5.1971e-09	1.7994e-15	1.9304e-14
neg_2.6_406.036	5.2062e-09	1.2212e-15	6.857e-15
neg_5.5_347.085	5.3957e-09	1.6088e-17	1.0024e-18
neg_1.57_243.087	5.4524e-09	3.6308e-48	9.6096e-23
neg_13.11_316.26	5.5552e-09	5.3421e-17	7.6427e-16
neg_4.83_444.198	5.595e-09	7.6859e-24	5.972e-16
pos_5.79_544.192	5.6295e-09	7.3223e-22	3.4916e-18
pos_9.19_190.157	5.6731e-09	0.012507	0.3835
neg_3.11_172.035	5.7227e-09	8.9101e-34	1.2277e-18
neg_13.61_617.974	5.7716e-09	0.021815	0.0046792
Tyr	5.8285e-09	7.1589e-50	5.142e-23
pos_1.59_165.045	5.8331e-09	1.1718e-44	7.9513e-25
neg_1.32_477.927	5.8611e-09	2.802e-36	4.449e-18
neg_4.95_409.098	5.864e-09	1.0745e-18	1.0752e-19
pos_15.8_540.327	6.0323e-09	1.2677e-29	4.7069e-19
pos_1.81_218.128	6.0413e-09	5.385e-32	1.6662e-21
neg_3.45_327.002	6.2305e-09	3.8791e-51	1.719e-21
neg_1.59_301.055	6.2969e-09	2.7112e-49	2.3082e-24
neg_3.54_260.014	6.4114e-09	3.059e-38	8.9148e-14
neg_11.97_453.285	6.4884e-09	1.9299e-31	1.3649e-16
neg_3.21_322.053	6.5206e-09	3.4032e-40	3.3807e-21
neg_12.25_631.308	6.5367e-09	2.2391e-25	0.00032069
pos_13.18_521.249	6.5775e-09	2.2406e-43	3.1831e-12
neg_7.43_298.045	6.6907e-09	1.4803e-21	6.9153e-18
neg_4.47_287.097	6.7345e-09	8.4121e-32	1.3761e-05
neg_11.32_314.245	6.7545e-09	4.7719e-24	1.6284e-18
neg_3.2_72.021	6.7631e-09	5.1824e-35	2.2397e-16
neg_5.01_452.029	6.8763e-09	1.5239e-33	6.3388e-21
neg_5.98_130.063	7.0138e-09	2.12e-36	3.4907e-22
neg_3.45_379.018	7.142e-09	1.6904e-50	2.3081e-22
pos_5.2_410.154	7.4209e-09	6.8521e-46	7.0477e-19
neg_1.53_382.206	7.4439e-09	6.9676e-46	4.193e-31
neg_15.09_318.219	7.4978e-09	1.425e-07	3.6785e-08
Pro	7.5613e-09	8.9245e-43	1.1484e-20
pos_4.25_330.128	7.5957e-09	1.9232e-18	9.9824e-16
pos_8.91_314.076	7.7829e-09	1.4557e-10	0.021001
Sal-2O-glu	7.8022e-09	2.9475e-29	6.3021e-17
neg_14.84_639.282	7.9752e-09	8.6738e-07	5.6755e-10
pos_9.85_191.131	7.9933e-09	0.0068814	7.9788e-05
pos_6.76_216.099	8.0841e-09	2.1163e-07	0.028796
neg_3.45_249.061	8.1449e-09	3.2269e-49	3.852e-20
pos_1.8_339.095	8.267e-09	1.5072e-07	7.9648e-10
neg_4.32_311.009	8.3047e-09	3.536e-53	5.9371e-25
quinate	8.3047e-09	1.1113e-37	1.3619e-24
neg_1.73_192.064	8.3047e-09	1.1113e-37	1.3619e-24
pos_1.7_332.091	8.3047e-09	1.2639e-10	1.7202e-14
neg_5.33_500.114	8.3707e-09	2.5023e-29	1.2073e-19
pos_6.23_382.07	8.4208e-09	4.675e-40	1.2074e-24
pos_14.45_316.202	8.4476e-09	1.099e-13	9.6094e-15
neg_1.73_534.178	8.562e-09	1.6358e-42	1.3323e-27
pos_4.29_470.139	8.5696e-09	1.5755e-14	2.3923e-13
neg_1.79_516.215	8.7229e-09	3.7131e-34	7.2575e-17
pos_4.18_403.145	8.8025e-09	4.3402e-35	1.2068e-17
pos_1.67_226.095	8.9222e-09	1.1192e-38	4.1083e-21
neg_7.43_94.042	8.9737e-09	1.5215e-27	3.4783e-14
neg_15.53_527.308	8.9737e-09	2.3534e-27	7.5834e-15
neg_14.19_371.302	8.9805e-09	4.4573e-21	2.6487e-10
pos_4.75_572.245	8.998e-09	1.8851e-07	0.00021527
neg_4.33_562.149	9.0113e-09	1.7787e-22	5.542e-16
neg_3.45_311.031	9.1812e-09	3.2667e-48	1.2112e-18
neg_1.56_368.071	9.2048e-09	1.0552e-43	1.5893e-11
pos_1.55_119.058	9.2979e-09	1.9927e-56	6.9911e-31
neg_1.5_264.104	9.4442e-09	3.7645e-37	4.5785e-21
Fer-Put I	9.4908e-09	7.5887e-24	5.2956e-11
neg_4.64_264.147	9.7552e-09	4.5633e-25	5.6057e-12
neg_2.6_112.016	9.846e-09	9.9548e-18	6.0759e-15
neg_1.5_189.004	1.0016e-08	3.7509e-39	5.8299e-14
Glycolate	1.0091e-08	1.6614e-13	1.0625e-12
Ile	1.027e-08	4.1954e-44	1.0541e-18
pos_4.73_368.052	1.0294e-08	1.0948e-08	8.0383e-15
pos_5.12_325.113	1.0435e-08	1.7815e-41	2.9238e-18
neg_5.01_94.042	1.0717e-08	5.9621e-28	4.5892e-17
neg_3.97_183.053	1.0787e-08	5.8974e-26	3.4139e-20
pos_1.8_161.105	1.0865e-08	1.0955e-09	0.016272
pos_6.96_208.073	1.092e-08	1.0586e-52	1.6637e-32
neg_4.12_266.04	1.0986e-08	1.0026e-23	2.7013e-12
neg_14.11_650.35	1.0994e-08	3.6438e-31	1.7938e-19
neg_3.98_398.081	1.1203e-08	1.699e-17	1.3051e-05
neg_3.54_258.035	1.1302e-08	2.3915e-38	2.0954e-13
pos_16.48_692.468	1.1302e-08	0.00049261	0.047011
Tri-7O-6''-sin-glu	1.1445e-08	3.4902e-19	1.2385e-17
pos_1.74_683.247	1.1542e-08	1.3743e-39	1.371e-28
neg_15.71_538.334	1.1567e-08	1.4345e-33	2.8881e-24
4-Coumarate	1.1594e-08	1.0371e-26	5.4512e-17
2-LysoPC(18:3)	1.1671e-08	3.3113e-54	5.8235e-27
3O-Fer-qui	1.1709e-08	7.4748e-24	1.6763e-14
neg_16.59_296.234	1.1873e-08	2.173e-30	2.5653e-13
pos_4.4_136.016	1.1895e-08	2.556e-35	1.6702e-18
neg_8_396.212	1.1968e-08	1.4356e-26	1.1613e-20
neg_5.49_582.157	1.2174e-08	1.9573e-24	5.4212e-22
neg_13.77_768.374	1.2274e-08	1.281e-43	2.8475e-27
pos_1.34_71.073	1.2387e-08	3.162e-45	2.6452e-22
neg_1.57_413.885	1.2441e-08	1.4561e-43	4.5947e-26
neg_12.25_563.322	1.2548e-08	1.9767e-25	0.00013409
pos_1.38_130.121	1.2636e-08	1.6079e-19	3.6465e-21
neg_3.64_261.052	1.2658e-08	5.7471e-41	1.7126e-16
pos_1.63_281.077	1.2744e-08	1.5447e-46	6.135e-21
neg_14.92_601.344	1.2851e-08	7.2028e-38	6.9164e-19
neg_3.54_398.042	1.3144e-08	2.1632e-37	3.5001e-14
Isoo-7O-glu	1.3144e-08	4.785e-18	5.2599e-11
neg_3.19_391.996	1.3324e-08	1.4552e-28	9.9552e-18
neg_14.14_312.229	1.3392e-08	6.6016e-27	4.6086e-16
neg_6.61_238.048	1.3427e-08	1.2764e-19	1.2021e-17
pos_4.19_352.113	1.3542e-08	1.2723e-19	6.0671e-09
Salicilate	1.3559e-08	1.9862e-29	4.9495e-16
pos_1.63_370.093	1.3919e-08	1.4554e-52	8.0148e-22
neg_16.28_256.24	1.4181e-08	2.9579e-37	1.7058e-21
neg_3.54_414.006	1.4185e-08	1.6449e-39	6.9675e-14
neg_1.32_473.93	1.4232e-08	1.8717e-26	1.3099e-15
Pro-O-hex II	1.4287e-08	5.6235e-30	2.75e-11
neg_14.92_606.36	1.4586e-08	7.8452e-37	5.6875e-18
neg_1.32_247.968	1.4587e-08	4.8409e-43	1.3989e-19
pos_13.33_801.485	1.4587e-08	1.5308e-18	2.4758e-14
pos_5.8_634.185	1.4596e-08	2.8138e-36	1.7949e-36
neg_6.07_608.177	1.4615e-08	1.2474e-19	1.9078e-07
neg_1.63_309.105	1.4645e-08	2.3264e-36	4.2097e-25
pos_5.21_512.149	1.4645e-08	8.5086e-34	4.3313e-16
pos_3.96_162.079	1.4945e-08	2.2411e-13	6.9444e-09
pos_1.62_289.068	1.5009e-08	3.5286e-45	1.0406e-19
Api-C-pen I	1.5121e-08	6.6913e-09	6.7791e-11
neg_1.81_770.233	1.5175e-08	7.9455e-34	7.5445e-17
pos_9.58_884.234	1.5468e-08	6.8038e-38	7.2801e-33
pos_3.21_160.024	1.5468e-08	7.3731e-07	4.3335e-12
neg_2.51_204.027	1.5471e-08	3.4028e-20	1.6069e-12
neg_2.6_437.972	1.5532e-08	3.5565e-16	1.5274e-14
pos_6.32_408.103	1.5588e-08	1.0421e-05	2.4085e-08
neg_1.4_276.063	1.5844e-08	3.8791e-51	3.6221e-25
neg_5.9_644.097	1.597e-08	1.1277e-13	3.4782e-19
pos_1.79_237.03	1.6268e-08	7.0162e-59	3.547e-26
neg_1.51_248.042	1.6268e-08	1.0342e-27	2.3237e-12
neg_3.54_74.037	1.6398e-08	7.9896e-38	1.1049e-11
neg_4.47_355.084	1.6398e-08	2.725e-29	2.0961e-06
neg_16.52_256.239	1.6614e-08	3.1483e-34	1.6242e-18
neg_5.45_628.085	1.6827e-08	3.7177e-20	1.7273e-18
pos_13.78_721.978	1.7585e-08	4.2761e-21	1.7414e-32
neg_2.6_235.991	1.7828e-08	1.4327e-24	5.3098e-16
Api-C-pen-O-fer-hex	1.7958e-08	9.6827e-15	1.8403e-13
pos_1.53_73.016	1.7971e-08	1.8911e-29	1.2746e-10
pos_6.17_572.187	1.8045e-08	4.3085e-26	1.1025e-18
pos_1.4_230.057	1.8143e-08	7.6361e-57	2.5002e-29
neg_3.04_152.033	1.822e-08	4.8988e-28	1.9937e-21
pos_1.33_150.028	1.8262e-08	8.1854e-48	1.1432e-24
neg_4.8_346.123	1.8331e-08	4.9161e-34	2.616e-14
neg_7.36_286.047	1.8634e-08	2.1159e-20	3.3048e-20
pos_16.85_222.056	1.8688e-08	1.5875e-23	5.3659e-06
neg_16.07_503.308	1.883e-08	6.6465e-32	9.738e-19
3'-AMP	1.8837e-08	4.9306e-23	1.962e-13
pos_13.33_800.98	1.8981e-08	3.8573e-19	1.3023e-14
neg_5.01_384.038	1.9258e-08	4.59e-32	2.8491e-18
neg_3.54_289.972	1.9347e-08	8.6433e-39	1.1592e-13
neg_3.19_245.968	1.9483e-08	1.5315e-52	3.8218e-19
neg_6.54_804.283	1.9483e-08	2.1955e-19	1.1566e-26
neg_16.53_298.25	1.9488e-08	2.8007e-30	5.7442e-20
neg_4.02_278.1	1.9493e-08	1.1481e-27	8.0873e-16
neg_1.63_234.085	1.9625e-08	4.4041e-43	1.7295e-16
neg_13.61_433.98	2.0274e-08	2.5005e-05	0.026329
neg_1.63_111.992	2.0627e-08	2.2652e-39	4.549e-16
neg_15.84_564.349	2.0814e-08	2.0906e-34	3.555e-17
neg_15.42_490.312	2.0974e-08	2.4119e-33	5.3281e-17
neg_8.32_398.061	2.1352e-08	0.02921	0.0015679
neg_13.61_547.971	2.1463e-08	0.51063	0.058731
pos_5.48_396.116	2.1862e-08	6.146e-21	1.8624e-22
neg_15.94_312.208	2.1862e-08	1.9509e-08	0.17123
neg_16.18_505.321	2.2279e-08	1.9072e-24	2.04e-13
pos_7.59_326.17	2.2486e-08	8.4787e-08	0.72041
neg_8.51_330.24	2.2658e-08	2.4392e-27	7.6881e-19
neg_4.75_325.079	2.2675e-08	3.9123e-21	8.0082e-16
pos_2.39_244.015	2.274e-08	9.7812e-51	4.7826e-37
neg_1.33_617.906	2.2888e-08	4.635e-25	3.1048e-16
neg_13.94_726.403	2.3112e-08	2.1316e-37	4.5488e-23
Linolenate	2.3515e-08	2.0571e-32	3.4681e-14
neg_4.91_396.163	2.3571e-08	0.0022918	4.6923e-07
neg_3.78_381.089	2.384e-08	6.9231e-48	3.5054e-22
neg_3.8_403.183	2.4109e-08	1.1785e-24	3.0455e-19
neg_2.6_636.01	2.42e-08	4.2939e-12	1.4184e-12
neg_16.07_464.297	2.4425e-08	6.6755e-36	2.6345e-20
Api-6C-glu-8C-ara der	2.4485e-08	2.4365e-11	7.1671e-08
pos_7.15_334.211	2.5415e-08	0.044295	0.00039325
neg_18.34_620.261	2.5435e-08	2.0799e-18	2.0187e-26
neg_2.6_408.014	2.5435e-08	7.1665e-15	1.5884e-14
neg_5.65_368.11	2.5751e-08	1.2214e-19	2.8846e-13
neg_1.8_666.221	2.5994e-08	4.6784e-34	1.2346e-19
neg_1.71_130.026	2.6209e-08	4.4789e-24	8.3999e-14
neg_9.22_363.979	2.6296e-08	7.224e-06	0.0044235
neg_1.52_298.017	2.6428e-08	1.2171e-35	1.0992e-06
pos_9.71_121.045	2.6485e-08	0.0034409	0.43259
pos_1.42_389.939	2.6595e-08	4.7455e-50	2.0078e-19
neg_13.8_609.325	2.6797e-08	3.5042e-09	4.1592e-10
neg_19.17_350.243	2.6808e-08	1.3371e-13	4.5905e-12
neg_4.33_363.024	2.7161e-08	2.4741e-50	4.8036e-24
neg_4.32_165.079	2.7161e-08	4.7908e-37	4.8725e-14
neg_4.44_520.039	2.7161e-08	3.393e-29	9.8007e-15
neg_1.67_360.126	2.7274e-08	4.9389e-32	4.9587e-10
neg_1.32_589.91	2.7601e-08	1.9995e-25	4.8836e-15
neg_8.51_682.462	2.8114e-08	3.3093e-24	1.2367e-21
pos_1.33_109.002	2.8229e-08	1.1615e-41	4.6866e-20
neg_3.98_330.094	2.9389e-08	2.9352e-27	1.26e-11
neg_13.77_700.387	2.9654e-08	2.9492e-45	6.1168e-27
pos_8.66_215.152	2.9654e-08	0.0021603	0.026447
neg_4.83_360.105	2.9876e-08	3.7874e-22	4.5887e-13
pos_4.83_350.098	3.0857e-08	1.9263e-17	3.2012e-17
neg_6.05_818.169	3.0952e-08	7.2243e-08	3.407e-06
Api-6C-ara-8C-ara	3.0952e-08	4.2123e-07	1.6069e-07
pos_4.15_340.057	3.1444e-08	6.0678e-58	7.9862e-24
neg_14.87_298.25	3.2078e-08	2.2065e-27	4.8857e-19
pos_4.83_410.082	3.2078e-08	1.342e-28	3.2856e-15
neg_4.76_444.086	3.2186e-08	1.1269e-08	2.7627e-09
Asp	3.2374e-08	3.27e-54	6.0563e-17
pos_7.12_206.151	3.2545e-08	0.19032	0.88011
pos_2.45_345.106	3.2998e-08	3.3054e-20	0.014927
neg_2.39_467.178	3.3037e-08	3.3407e-29	3.6406e-06
VB2	3.3291e-08	1.3847e-33	2.5778e-16
pos_2.39_261.121	3.3664e-08	8.2287e-37	9.0841e-18
pos_5.92_565.419	3.3938e-08	0.00066962	0.00019827
neg_5.38_347.12	3.414e-08	2.1242e-35	9.5836e-27
Gentisate	3.4604e-08	1.2423e-29	9.3896e-07
neg_5.51_472.155	3.7434e-08	5.4431e-17	4.4244e-21
neg_5.44_448.101	3.8045e-08	9.0674e-21	7.8852e-18
neg_3.1_104.047	3.8574e-08	6.4906e-28	5.3361e-16
neg_1.32_343.952	3.8731e-08	1.59e-45	8.4949e-23
neg_8.17_178.063	4.0479e-08	1.8187e-05	1.2853e-16
pos_1.33_152.026	4.1059e-08	1.8485e-39	1.5052e-17
pos_13.78_406.968	4.1327e-08	1.1082e-21	9.5336e-29
neg_1.4_344.049	4.259e-08	1.725e-47	5.8935e-19
pos_15.66_514.312	4.2922e-08	2.248e-31	4.0819e-24
neg_9.7_314.245	4.3565e-08	1.8437e-25	1.7927e-17
neg_1.63_358.11	4.3603e-08	9.0328e-37	7.6491e-13
pos_4.79_145.052	4.3693e-08	1.048e-51	1.2239e-34
pos_3.98_334.124	4.4714e-08	2.2992e-21	2.7203e-26
neg_3.8_330.162	4.7603e-08	2.9059e-38	8.7079e-15
pos_14.59_554.286	4.7679e-08	1.8233e-63	2.8934e-47
pos_14.68_299.282	4.8559e-08	1.5323e-09	0.00010464
neg_1.51_195.111	4.8786e-08	8.2577e-37	5.4594e-17
neg_16.52_464.297	4.9695e-08	4.2724e-34	1.0307e-18
neg_5.7_314.063	4.9765e-08	1.5097e-19	8.8013e-17
pos_1.65_353.099	5.0491e-08	1.8231e-11	1.1571e-05
neg_3.22_206.042	5.1287e-08	7.1717e-36	3.6847e-21
neg_16.27_464.297	5.1626e-08	1.0692e-35	4.6132e-20
neg_11.51_790.358	5.1866e-08	2.4206e-41	8.7334e-15
neg_1.64_454.11	5.2883e-08	3.4532e-36	2.4407e-13
pos_1.6_489.168	5.3232e-08	2.5451e-36	1.2698e-21
Sterebin L	5.399e-08	8.598e-38	1.3718e-19
neg_2.57_418.035	5.4153e-08	4.5355e-20	2.481e-16
neg_11.35_447.978	5.4153e-08	1.8061e-10	1.2496e-06
pos_3.21_138.043	5.4153e-08	3.6594e-08	2.1312e-11
neg_2.9_280.068	5.427e-08	3.6227e-24	1.4858e-15
pos_3.67_423.054	5.4565e-08	5.0472e-13	1.1124e-07
Rib-5P	5.5076e-08	1.5515e-24	1.9295e-09
neg_1.81_276.096	5.5312e-08	1.0241e-34	2.4809e-15
neg_1.54_116.011	5.5665e-08	1.0858e-52	1.1817e-17
neg_1.7_326.037	5.7219e-08	1.2108e-10	9.8563e-21
pos_1.74_84.021	5.7443e-08	7.3017e-19	6.581e-05
pos_6.01_676.156	6.1007e-08	7.3154e-10	2.2566e-12
neg_5.5_481.064	6.1756e-08	3.9403e-15	3.8256e-16
neg_3.66_178.084	6.2315e-08	2.1838e-28	7.2083e-16
neg_1.61_264.023	6.2398e-08	1.3187e-31	4.3448e-18
Glu	6.3101e-08	9.0017e-36	4.1166e-25
neg_1.49_328.146	6.3921e-08	1.2242e-34	3.8256e-16
neg_6.33_330.074	6.4176e-08	1.128e-16	2.7288e-13
9-HOTrE isomer	6.5508e-08	4.9964e-24	1.9615e-16
DHA	6.5611e-08	2.6072e-47	3.1984e-25
neg_13.04_701.311	6.6003e-08	5.598e-19	4.5655e-08
pos_16.85_446.11	6.7075e-08	1.2489e-18	0.020734
neg_3.19_116.011	6.7374e-08	7.4056e-28	8.9785e-15
neg_5.15_502.201	6.7573e-08	1.4342e-07	9.7948e-07
pos_5.97_365.108	6.7595e-08	6.0638e-21	2.93e-27
pos_1.44_230.981	6.9132e-08	8.9851e-39	1.3479e-21
pos_7.12_708.186	6.949e-08	1.1173e-28	3.184e-36
neg_13.04_633.325	7.047e-08	1.1854e-23	4.4892e-09
pos_13.96_497.249	7.2953e-08	3.3284e-45	1.7277e-12
neg_16.12_603.361	7.3059e-08	4.9055e-25	4.2918e-12
pos_13.74_330.278	7.307e-08	2.978e-55	6.347e-20
neg_4.47_219.111	7.316e-08	1.0233e-27	3.3696e-05
pos_6.12_618.173	7.3801e-08	7.9197e-20	2.199e-14
neg_4.18_138.032	7.4248e-08	5.0945e-32	9.0002e-14
neg_1.7_330.116	7.6199e-08	2.556e-35	4.4022e-16
neg_14.86_366.237	7.6275e-08	2.6603e-27	7.3133e-18
neg_8.51_528.184	7.6602e-08	8.6571e-32	3.9445e-19
neg_1.64_722.208	7.7964e-08	3.9506e-08	5.8603e-06
neg_5.01_400.011	7.8544e-08	7.1824e-29	4.3366e-17
neg_13.42_565.337	7.9561e-08	2.1284e-19	2.382e-07
neg_3.71_990.327	7.9786e-08	9.743e-28	6.4792e-18
pos_12.98_603.285	8.0511e-08	3.5479e-38	2.5346e-18
neg_4.33_352.137	8.0723e-08	6.3395e-34	5.6579e-15
pos_8.11_143.131	8.1499e-08	0.0040922	0.35183
neg_1.39_328.073	8.2297e-08	1.2791e-36	8.101e-13
neg_16.93_119.934	8.3227e-08	3.1107e-35	4.414e-12
pos_6.27_563.268	8.4259e-08	1.0371e-26	2.2863e-16
neg_5.01_390.054	8.4778e-08	2.677e-31	1.6069e-18
neg_16.5_536.227	8.4931e-08	9.4615e-38	6.0032e-16
pos_9.5_301.261	8.4931e-08	0.073944	0.37273
neg_4.59_132.042	8.511e-08	1.5161e-22	8.4179e-16
pos_5.6_516.126	8.6385e-08	4.2488e-05	0.00073895
pos_4.3_130.041	8.7357e-08	1.7543e-37	6.1227e-12
pos_5.81_604.213	8.7569e-08	8.2182e-47	8.3228e-31
neg_2.39_159.053	8.7651e-08	2.1032e-12	1.9855e-08
neg_1.43_155.069	8.8849e-08	4.749e-32	2.6479e-14
pos_18.78_300.204	9.0645e-08	6.0394e-20	6.4382e-14
neg_2.5_226.009	9.2095e-08	0.00013029	6.1987e-06
pos_15.68_56.062	9.29e-08	0.0088282	0.60598
Pro-O-hex I	9.3852e-08	3.0723e-31	6.785e-18
Phytocassane C	9.3852e-08	5.2176e-15	3.547e-26
neg_2.29_249.047	9.4561e-08	6.9281e-40	2.157e-14
neg_2.59_620.043	9.4847e-08	2.064e-11	1.3089e-12
neg_1.73_380.091	9.503e-08	6.9011e-16	0.0001161
pos_5.56_378.129	9.5404e-08	7.3196e-16	3.4723e-14
neg_17.33_654.351	9.5647e-08	5.7585e-31	1.8943e-22
neg_4.52_639.18	9.7294e-08	4.5765e-23	4.2644e-15
neg_3.5_190.048	9.787e-08	7.245e-30	4.9361e-13
neg_2.47_217.039	9.823e-08	3.3984e-38	1.8726e-19
carnitine	9.8802e-08	8.1813e-19	4.8531e-11
pos_1.58_161.105	9.8802e-08	8.1813e-19	4.8531e-11
neg_1.54_288.056	9.9253e-08	2.5987e-22	3.4772e-08
pos_12.2_103.099	9.9253e-08	2.6362e-18	3.2945e-07
neg_3.8_267.07	1.0279e-07	7.8979e-32	1.1463e-13
neg_13.77_654.381	1.0409e-07	4.3939e-43	4.1797e-25
pos_1.63_438.135	1.0426e-07	1.4234e-49	1.7264e-32
neg_15.71_606.322	1.0633e-07	3.288e-32	3.1527e-20
pos_6.84_196.11	1.0722e-07	1.6708e-39	4.3808e-20
neg_6.33_688.123	1.0999e-07	2.6239e-15	4.1993e-13
neg_4.23_288.095	1.1199e-07	2.13e-34	1.3873e-10
neg_3.71_499.093	1.1205e-07	5.4681e-19	1.0835e-16
pos_15.19_473.364	1.1248e-07	1.284e-27	3.4536e-17
neg_1.81_608.18	1.1281e-07	5.4708e-28	2.2186e-16
neg_13.82_767.038	1.1442e-07	5.6843e-20	5.0547e-27
neg_1.81_689.179	1.1458e-07	8.0259e-23	5.461e-14
neg_5.45_562.092	1.1739e-07	9.8718e-17	2.2198e-15
neg_1.81_328.136	1.1801e-07	8.7247e-27	2.9278e-09
neg_14.42_320.234	1.1841e-07	8.9233e-27	7.7896e-16
neg_4.91_301.116	1.1932e-07	1.6078e-13	1.772e-14
Homovanillate	1.1954e-07	1.8883e-28	8.8913e-15
neg_5.43_434.215	1.1968e-07	4.9151e-22	3.9549e-08
neg_5.5_338.099	1.2165e-07	3.725e-14	1.0149e-18
neg_6.12_624.168	1.2219e-07	0.00057147	2.2466e-08
neg_4.75_558.194	1.236e-07	2.9035e-05	2.3809e-09
neg_2.25_117.079	1.2557e-07	1.4413e-30	3.5927e-10
neg_8.81_347.985	1.27e-07	0.00042543	0.00042104
neg_11.57_513.306	1.2942e-07	7.8347e-27	1.1198e-15
neg_1.63_452.129	1.3003e-07	5.8504e-35	1.0324e-24
neg_14.92_630.322	1.3145e-07	9.0624e-43	1.6345e-20
neg_9.69_330.24	1.3247e-07	5.0164e-31	6.0583e-17
neg_15.53_556.285	1.3487e-07	5.3194e-26	1.0613e-10
neg_2.46_541.06	1.3495e-07	2.5521e-28	1.0585e-11
neg_4.08_520.139	1.3495e-07	2.3085e-21	1.694e-09
pos_2.45_288.082	1.3586e-07	1.9278e-33	3.6883e-18
1-LysoPC(18:2)	1.3641e-07	2.7452e-46	4.9859e-22
pos_6.34_228.102	1.376e-07	0.00029212	1.4589e-15
neg_4.18_300.084	1.4075e-07	1.6833e-30	2.1805e-13
pos_2.41_318.092	1.4075e-07	9.3669e-18	3.0265e-15
Cafestol	1.4338e-07	1.4373e-12	9.3765e-22
neg_1.78_522.179	1.4374e-07	2.5002e-29	2.0958e-10
neg_13.04_695.294	1.464e-07	4.6879e-24	2.9657e-10
pos_1.74_258.073	1.4767e-07	3.6738e-35	7.3446e-23
pos_14.08_218.188	1.4767e-07	8.0238e-11	1.2301e-09
pos_4.58_322.066	1.4877e-07	2.3126e-36	6.5917e-31
pos_4.83_213.024	1.4973e-07	5.0922e-23	3.3779e-20
pos_1.48_265.152	1.5044e-07	6.0435e-39	6.4514e-18
neg_14.19_1036.67	1.5066e-07	3.5381e-10	1.432e-13
neg_1.53_304.03	1.5103e-07	4.1112e-50	1.1771e-17
neg_4.23_242.088	1.5167e-07	3.1452e-35	2.9004e-11
neg_8.23_332.253	1.5375e-07	2.596e-24	3.8407e-16
pos_9.7_213.245	1.54e-07	0.41923	0.185
neg_1.63_458.142	1.5537e-07	6.6659e-26	5.9108e-13
neg_1.4_292.035	1.554e-07	2.7438e-49	2.7839e-21
pos_5.53_478.105	1.5555e-07	0.016397	0.0008913
pos_2.45_151.048	1.5584e-07	3.6638e-39	3.2025e-17
neg_2.39_338.085	1.57e-07	7.0859e-18	8.0994e-11
neg_1.56_358.007	1.5718e-07	6.3708e-38	1.1543e-16
neg_13.04_565.337	1.5948e-07	2.5749e-24	8.4968e-10
neg_9.24_862.252	1.5989e-07	5.6932e-20	7.3496e-23
neg_5.41_678.131	1.6085e-07	5.338e-08	1.4572e-09
pos_1.81_216.122	1.6318e-07	1.0191e-48	5.8925e-23
neg_4.17_346.09	1.632e-07	9.1077e-33	2.0027e-14
pos_5.67_364.078	1.6789e-07	1.5863e-12	4.819e-08
pos_1.33_81.007	1.685e-07	6.2871e-39	4.9115e-19
neg_3.73_151.062	1.7055e-07	1.48e-19	1.4512e-15
neg_13.41_505.316	1.7944e-07	8.0173e-20	2.6334e-06
pos_5.37_322.063	1.7976e-07	2.7864e-07	3.0012e-06
pos_1.67_159.089	1.806e-07	1.2007e-17	1.0405e-10
neg_1.66_478.153	1.8303e-07	3.4121e-39	3.8224e-19
neg_2.6_449.995	1.8844e-07	1.8259e-18	5.6106e-15
pos_4.26_338.097	1.8867e-07	1.2253e-29	3.1556e-17
neg_2.39_673.221	1.8867e-07	3.7454e-28	1.0759e-12
neg_5.93_450.111	1.8979e-07	6.3207e-08	4.1189e-12
NAcGlu	1.9093e-07	1.7352e-30	8.4585e-12
neg_1.33_731.885	1.9221e-07	6.2879e-20	4.0294e-15
pos_1.54_184.024	1.9306e-07	3.4779e-34	4.4825e-19
neg_1.65_804.185	1.9306e-07	9.3388e-31	3.072e-06
neg_1.31_341.953	1.933e-07	2.8421e-47	1.2232e-24
pos_1.66_137.031	1.9647e-07	4.5979e-23	4.1609e-07
Val	1.9783e-07	3.0005e-45	4.5116e-16
pos_1.67_159.029	1.9783e-07	4.8818e-25	1.5193e-12
pos_7.4_170.142	1.9794e-07	8.1047e-05	0.16507
pos_1.44_879.569	1.9862e-07	1.466e-40	4.7877e-16
Tyr-glu	1.993e-07	2.3324e-38	4.663e-17
neg_13.8_677.311	1.9943e-07	9.9583e-05	6.1408e-09
neg_1.55_242.019	1.9985e-07	6.4596e-57	9.9619e-31
neg_1.54_301.088	2.02e-07	3.3451e-33	1.8226e-21
neg_8.8_153.042	2.0202e-07	2.2786e-16	5.9869e-14
neg_5.46_160.073	2.0264e-07	2.7764e-27	2.4835e-10
Api-6C-glu	2.0264e-07	1.8039e-22	4.1979e-16
neg_3.7_131.058	2.0275e-07	2.1096e-37	2.0819e-15
pos_1.64_378.081	2.0644e-07	9.9001e-48	7.9775e-20
pos_1.33_73.025	2.0675e-07	8.222e-43	5.9767e-20
pos_4.56_520.141	2.0824e-07	3.4011e-28	1.0915e-15
neg_1.57_445.826	2.1436e-07	4.6644e-40	4.8461e-22
neg_1.71_298.09	2.1553e-07	1.5365e-24	6.2645e-08
neg_15.79_527.308	2.1807e-07	4.2057e-31	9.148e-15
pos_1.44_941.548	2.2005e-07	1.2175e-40	1.0322e-16
neg_8_610.128	2.202e-07	3.7973e-30	1.1416e-20
neg_1.33_631.884	2.2189e-07	1.9093e-28	1.7163e-09
Norvaline	2.2403e-07	4.647e-29	6.3299e-09
pos_5.16_326.132	2.2403e-07	3.0323e-34	3.8986e-25
neg_17.8_650.448	2.251e-07	0.00033563	2.011e-10
pos_1.74_203.079	2.2798e-07	3.5233e-39	2.2617e-05
neg_17.8_884.682	2.3305e-07	0.00050928	5.2102e-12
pos_11_318.219	2.364e-07	8.428e-15	4.4308e-26
neg_13.76_628.306	2.37e-07	3.6778e-31	6.1855e-08
neg_13.8_541.338	2.3797e-07	4.9223e-15	1.336e-12
pos_1.33_52.011	2.3825e-07	2.0991e-39	4.0007e-19
Succinate	2.3825e-07	3.577e-37	1.534e-09
pos_5.01_222.109	2.3825e-07	0.06938	0.0053517
neg_11.9_563.321	2.3896e-07	7.2902e-29	8.0809e-05
neg_3.79_205.095	2.4076e-07	4.1103e-23	1.6631e-10
pos_6.14_410.191	2.4649e-07	2.5551e-24	1.8371e-09
neg_16.52_632.484	2.4757e-07	1.9009e-30	1.2272e-15
pos_3.64_68.063	2.5595e-07	3.6087e-34	3.4746e-10
pos_3.94_302.097	2.562e-07	3.9456e-17	1.7357e-10
pos_1.52_103.1	2.5892e-07	1.0368e-38	9.9972e-07
neg_12.64_267.11	2.6222e-07	1.0407e-07	0.00090627
neg_3.78_357.128	2.6328e-07	7.1874e-50	1.9509e-23
VB5	2.6574e-07	4.1642e-26	0.00017794
pos_5.71_456.058	2.6689e-07	7.1314e-29	6.441e-10
pos_4.53_473.165	2.6689e-07	1.4801e-18	1.938e-09
pos_4.88_360.175	2.6831e-07	4.3603e-18	7.4096e-12
HSer	2.6956e-07	3.0126e-44	1.1025e-18
pos_8.27_225.037	2.7334e-07	2.1678e-06	0.0025484
pos_2.44_230.09	2.7694e-07	3.8667e-19	4.0162e-08
pos_5.14_348.079	2.7967e-07	2.7245e-19	1.6508e-11
pos_15.68_222.089	2.8008e-07	0.1013	0.62272
pos_3.81_368.107	2.8448e-07	1.036e-10	1.1439e-16
Phe	2.8639e-07	1.3743e-33	1.9139e-11
neg_13.76_514.313	2.9045e-07	7.8549e-27	6.5932e-09
pos_4.4_177.014	2.9103e-07	1.8268e-23	8.2077e-08
pos_1.44_961.531	2.9571e-07	8.7997e-41	7.8473e-17
neg_4.32_414.113	2.9571e-07	1.2112e-33	2.1322e-11
neg_1.33_587.909	3.1462e-07	1.3104e-22	2.1672e-13
neg_1.64_426.116	3.2951e-07	2.8651e-25	2.1637e-16
neg_9.67_398.227	3.3738e-07	3.1943e-30	1.9288e-16
neg_13.57_316.26	3.381e-07	1.4514e-18	2.414e-15
neg_19.17_382.18	3.4536e-07	2.9539e-05	5.9145e-05
neg_1.58_217.935	3.5024e-07	7.7487e-54	2.3337e-22
neg_13.53_362.206	3.5559e-07	6.4906e-28	5.9162e-16
pos_5.55_195.042	3.5951e-07	1.0511e-36	3.0311e-15
neg_5.9_530.103	3.61e-07	2.971e-09	3.6686e-16
neg_13.04_505.316	3.6462e-07	7.0286e-25	5.9012e-09
neg_4.61_294.131	3.6687e-07	3.7874e-22	3.2831e-16
pos_3.83_369.106	3.6829e-07	9.4542e-10	7.2679e-05
neg_2.47_246.071	3.6903e-07	4.0009e-25	8.4521e-13
neg_18.34_630.351	3.7097e-07	2.4069e-33	1.2289e-26
pos_6.52_428.144	3.7301e-07	2.7862e-38	3.0086e-26
neg_1.64_468.114	3.7317e-07	6.7712e-22	1.3505e-06
neg_13.22_976.551	3.7401e-07	2.1865e-34	5.1568e-08
pos_12.97_557.288	3.8299e-07	3.9044e-43	6.5154e-24
neg_4.23_356.083	3.9035e-07	4.1876e-33	2.3992e-09
pos_1.5_196.037	3.9249e-07	1.061e-36	4.3807e-13
pos_5.55_592.213	4.0642e-07	8.7575e-17	3.6565e-15
pos_3.69_137.083	4.177e-07	2.259e-34	2.1837e-15
pos_1.44_855.588	4.3112e-07	2.1711e-42	1.8625e-18
neg_1.64_436.05	4.3397e-07	1.0716e-10	2.8559e-09
pos_3.9_274.103	4.436e-07	0.018408	0.00030809
neg_1.54_319.993	4.4439e-07	3.6256e-21	4.618e-13
neg_13.39_582.326	4.4645e-07	1.2063e-15	9.3157e-06
neg_4.18_368.071	4.7527e-07	2.3538e-30	7.8695e-13
Melezitose	4.7863e-07	3.5657e-22	8.7588e-11
pos_1.66_336.102	4.8288e-07	5.8527e-26	3.0893e-09
neg_4.58_342.098	4.8288e-07	9.8308e-15	6.5923e-05
neg_3.54_392.025	4.8748e-07	4.0666e-32	9.9791e-10
pos_5.29_426.167	4.9675e-07	0.00016694	3.6213e-06
neg_17.8_582.462	5.0126e-07	0.00048242	4.1057e-14
neg_1.31_325.947	5.0458e-07	3.018e-42	7.6849e-21
neg_3.92_366.113	5.1005e-07	0.020229	0.03382
pos_1.62_221.012	5.1654e-07	4.7434e-20	9.4292e-12
neg_12.59_724.388	5.168e-07	3.7509e-39	5.2099e-25
neg_1.53_341.98	5.168e-07	2.2013e-17	8.1453e-08
pos_1.44_123.915	5.2398e-07	3.5452e-53	5.0796e-29
pos_2.61_227.077	5.2585e-07	4.8441e-16	7.1003e-22
pos_1.45_250.023	5.2645e-07	2.9422e-15	2.1689e-14
neg_15.42_298.25	5.2662e-07	3.2686e-25	5.9503e-11
pos_2.57_258.034	5.2733e-07	7.5887e-24	2.2487e-18
pos_2.44_101.12	5.3686e-07	1.7075e-13	0.41285
neg_8.15_270.052	5.3841e-07	1.3949e-15	7.6702e-14
neg_10.51_310.213	5.4246e-07	1.3047e-32	1.9082e-15
neg_1.58_148.038	5.6324e-07	1.9656e-28	5.4304e-21
pos_1.75_775.227	5.6501e-07	5.3027e-24	3.2277e-22
pos_1.66_201.053	5.6811e-07	3.2425e-25	1.8212e-19
G6P	5.7107e-07	4.4602e-32	3.8201e-13
neg_4.44_250.068	5.7613e-07	8.0347e-14	2.033e-11
neg_10.3_330.036	5.7927e-07	0.0073081	0.85415
pos_5.67_574.202	5.8472e-07	5.0366e-23	5.0049e-14
neg_4.66_343.095	5.8574e-07	8.8325e-48	1.3493e-26
neg_6.07_568.184	5.8676e-07	5.1608e-05	7.1689e-07
neg_14.59_396.159	5.8948e-07	2.9134e-30	4.8323e-12
neg_1.4_282.08	5.9767e-07	6.1942e-42	6.7525e-22
neg_5.93_770.206	5.9905e-07	0.0025131	0.00030245
neg_16.52_314.118	6.1288e-07	0.051213	0.0011918
Glucose	6.2037e-07	5.6016e-34	3.4429e-18
neg_1.77_492.133	6.2109e-07	3.6719e-15	1.6256e-08
neg_7.2_316.167	6.4518e-07	4.2479e-07	3.5935e-08
neg_6.05_834.178	6.5586e-07	2.423e-18	1.5014e-15
neg_1.49_277.98	6.6577e-07	5.2166e-34	7.3246e-18
neg_4.25_344.11	6.6844e-07	7.7237e-30	6.0606e-10
neg_5.74_632.319	6.8214e-07	6.1246e-12	0.044267
pos_6.72_199.193	6.8214e-07	0.015005	0.49926
neg_5.46_138.03	6.88e-07	4.9113e-30	1.9104e-13
neg_6.12_524.135	6.89e-07	4.7671e-14	4.8638e-13
neg_1.67_255.989	6.917e-07	3.7259e-26	4.1655e-21
neg_1.3_459.906	6.9181e-07	8.9834e-42	4.1821e-21
neg_1.81_606.2	6.9743e-07	5.828e-16	4.5046e-05
neg_4.18_332.074	6.988e-07	9.8876e-26	6.2177e-11
neg_1.4_214.093	7.013e-07	9.6388e-44	5.9989e-19
pos_5.71_354.096	7.039e-07	8.9546e-20	0.0016945
pos_1.44_795.607	7.1514e-07	1.2426e-41	2.3397e-16
pos_4.94_372.175	7.1622e-07	0.0023063	3.8729e-05
neg_2.93_117.042	7.2406e-07	5.9256e-23	2.9753e-06
pos_19.34_598.401	7.2543e-07	6.637e-37	4.1544e-14
neg_1.57_451.84	7.3467e-07	1.2512e-50	1.687e-21
neg_5.81_644.231	7.3725e-07	5.7916e-16	3.816e-11
pos_13.23_180.115	7.4152e-07	1.772e-12	2.9101e-13
Sal-2C-glu	7.5564e-07	3.4304e-26	3.1529e-19
Fru	7.5687e-07	1.5722e-38	5.611e-20
pos_1.44_121.917	7.7086e-07	2.3863e-51	7.1404e-27
neg_13.04_703.326	7.7943e-07	1.1106e-23	6.3797e-10
pos_2.46_331.126	7.7943e-07	9.1643e-08	9.6638e-05
neg_6.02_612.104	7.7975e-07	6.3011e-10	9.4479e-15
neg_12.59_792.374	7.8173e-07	5.8765e-36	1.903e-23
neg_13.22_545.273	7.8173e-07	5.1212e-33	1.3433e-05
neg_5.13_648.13	7.9241e-07	0.0012325	4.7493e-11
pos_5.31_188.12	8.0082e-07	5.2627e-25	3.8721e-12
neg_4.12_244.058	8.247e-07	7.7591e-24	8.0219e-11
pos_4.82_792.221	8.3816e-07	1.0426e-23	4.0072e-10
pos_1.44_793.608	8.3949e-07	3.1493e-41	6.906e-16
neg_19.17_367.232	8.485e-07	0.00013405	0.00013038
neg_18.88_670.436	8.5725e-07	3.4542e-15	6.0587e-11
neg_11.51_676.365	8.5794e-07	3.4253e-39	6.1065e-13
neg_13.95_272.235	8.5959e-07	5.9144e-25	2.5653e-13
pos_6.03_532.228	8.6031e-07	6.9423e-18	5.139e-13
neg_18.87_602.448	8.6626e-07	5.9076e-22	3.495e-16
Ferulate	8.6897e-07	3.2601e-24	2.7949e-13
neg_14.01_583.242	8.7659e-07	3.9063e-31	3.9863e-07
neg_7.13_526.276	8.8253e-07	4.1418e-14	3.2247e-09
pos_5.71_205.027	8.836e-07	3.6471e-31	3.3911e-11
neg_1.53_326.008	8.8496e-07	8.0126e-14	2.5692e-07
neg_4.18_400.061	9.0393e-07	1.71e-28	1.2764e-11
neg_4.96_448.193	9.4579e-07	4.4247e-09	1.7895e-06
neg_4.55_316.115	9.7058e-07	1.0732e-26	5.8999e-10
pos_1.64_272.075	9.755e-07	1.8343e-38	6.236e-10
neg_5.34_432.199	9.755e-07	1.5097e-30	1.0981e-08
neg_4.06_538.153	1.0068e-06	4.736e-20	7.5818e-15
neg_2.9_161.069	1.0076e-06	1.2493e-14	3.2583e-10
Chr-C-pen-O-hex	1.0116e-06	3.0753e-11	6.1551e-07
pos_5.41_594.158	1.0116e-06	3.0753e-11	6.1551e-07
neg_17.8_348.226	1.0139e-06	0.00029013	2.7989e-12
pos_4.59_161.047	1.0214e-06	3.1742e-10	1.0721e-08
neg_18.87_812.682	1.0337e-06	1.4469e-22	2.5675e-16
neg_17.79_117.935	1.0353e-06	2.4733e-09	1.4721e-16
neg_1.57_453.054	1.0613e-06	1.7333e-36	2.2406e-14
pos_1.44_461.759	1.0756e-06	1.7338e-44	2.7564e-19
neg_2.47_134.058	1.0912e-06	1.2827e-28	1.5848e-15
pos_10.12_386.314	1.1371e-06	0.37565	0.11943
pos_4.35_422.118	1.153e-06	2.1242e-24	3.104e-09
neg_4.29_368.131	1.1808e-06	1.061e-15	0.0014769
neg_13.29_700.387	1.216e-06	8.9349e-43	8.6709e-23
neg_1.57_195.954	1.216e-06	2.9781e-39	1.1897e-17
neg_7.12_131.073	1.2224e-06	4.7852e-39	3.8633e-11
neg_5.34_356.11	1.2261e-06	4.258e-32	1.2156e-12
pos_5.37_602.109	1.2447e-06	4.8385e-11	3.1795e-06
neg_2.17_159.053	1.249e-06	1.5743e-16	1.0022e-10
neg_14.92_579.325	1.2722e-06	8.6433e-39	3.5891e-17
pos_9.81_315.277	1.2801e-06	1.8812e-41	2.1445e-17
pos_4.61_258.035	1.3101e-06	7.6473e-28	2.4729e-27
neg_4.16_422.141	1.3209e-06	7.9583e-28	3.7666e-12
neg_18.87_341.216	1.3253e-06	2.3691e-14	4.0198e-10
pos_2.37_188.116	1.3449e-06	8.8613e-24	1.1819e-11
pos_10.07_180.115	1.3675e-06	2.733e-19	1.2999e-12
pos_3.72_422.138	1.3707e-06	2.1458e-22	8.7054e-17
pos_7.93_334.213	1.3744e-06	1.4805e-23	1.2111e-10
neg_14.26_541.337	1.3924e-06	7.509e-09	7.7113e-13
OH-Pyr	1.412e-06	2.1824e-32	1.5012e-11
neg_1.82_104.011	1.412e-06	2.1824e-32	1.5012e-11
neg_14.58_432.209	1.4318e-06	3.8828e-29	1.9952e-12
pos_1.44_709.647	1.4429e-06	7.3049e-42	1.5111e-16
neg_4.43_406.049	1.449e-06	4.5132e-20	9.2937e-10
pos_5.98_458.122	1.4524e-06	1.2346e-06	2.6855e-10
neg_16.52_312.125	1.4684e-06	0.042177	0.00011149
pos_16.07_366.255	1.4751e-06	2.8175e-36	4.0307e-09
pos_5.41_339.252	1.5003e-06	0.86387	0.00042515
pos_5.29_386.121	1.5176e-06	5.6932e-20	2.0098e-13
neg_13.22_613.258	1.524e-06	1.2112e-33	2.4097e-06
neg_15.34_294.255	1.5275e-06	7.8303e-21	7.4348e-13
neg_4.63_232.058	1.5418e-06	5.6575e-10	4.3315e-08
pos_9.67_265.144	1.5547e-06	0.13431	0.88206
neg_7.31_152.047	1.5563e-06	4.238e-12	5.5397e-08
neg_5.64_602.124	1.573e-06	0.018107	0.0072531
neg_17.8_420.157	1.5852e-06	0.0015942	9.4523e-08
neg_6.18_626.29	1.6314e-06	2.7145e-18	1.4447e-18
pos_1.62_388.151	1.6401e-06	4.6948e-17	1.4632e-15
neg_5.94_556.25	1.6667e-06	2.2274e-10	0.0006311
neg_3.91_345.106	1.6718e-06	1.3433e-17	3.4581e-14
neg_1.53_369.174	1.679e-06	1.8015e-48	3.0255e-14
neg_1.7_186.029	1.6823e-06	5.9988e-29	2.2319e-07
neg_3.78_360.104	1.6892e-06	9.3405e-08	0.00018389
neg_1.53_317.062	1.6911e-06	4.5148e-34	2.0218e-22
neg_1.54_415.047	1.695e-06	2.239e-34	4.9447e-14
neg_3.64_148.037	1.7202e-06	2.1983e-26	2.2238e-11
pos_2.99_304.113	1.789e-06	8.2112e-22	1.2205e-17
neg_1.81_712.224	1.818e-06	2.557e-23	9.8484e-12
pos_4.75_588.219	1.8668e-06	2.0593e-09	4.6578e-09
neg_13.22_661.28	1.8897e-06	1.1648e-35	2.328e-11
9,13-DHOME	1.8897e-06	1.6795e-28	1.133e-12
pos_1.89_203.115	1.9346e-06	4.4653e-23	5.209e-17
neg_1.46_258.073	1.9578e-06	1.6729e-26	6.3948e-17
pos_4.56_288.118	1.9578e-06	9.0802e-13	1.7046e-06
neg_4.13_348.105	1.9934e-06	8.0992e-41	6.0129e-12
pos_4.25_310.066	2.0245e-06	8.1621e-14	4.6536e-09
neg_2.42_259.007	2.0649e-06	8.5203e-50	2.881e-21
pos_1.44_545.721	2.0671e-06	1.4139e-43	1.8957e-18
neg_2.59_614.027	2.0677e-06	8.4468e-09	1.6087e-09
neg_4.77_664.255	2.0677e-06	1.9955e-08	7.5547e-05
neg_6.98_402.131	2.0931e-06	2.3057e-25	5.1485e-15
neg_1.65_224.053	2.1185e-06	1.0917e-32	2.3785e-08
Phenoxyacetate	2.1541e-06	3.9019e-12	1.5535e-07
neg_1.82_174.052	2.1571e-06	1.2765e-27	4.4439e-17
neg_3.64_277.024	2.1644e-06	9.0748e-31	2.2754e-10
neg_19.17_282.255	2.1772e-06	2.6746e-14	6.6118e-15
pos_5.71_389.132	2.1795e-06	1.5821e-22	1.7766e-07
neg_4.07_606.141	2.1851e-06	3.2602e-24	8.3967e-16
neg_5.58_420.123	2.199e-06	4.7594e-27	7.675e-07
neg_4.43_416.003	2.2317e-06	5.5484e-23	1.0798e-12
neg_1.76_106.026	2.245e-06	9.0564e-46	4.996e-18
neg_4.66_135.054	2.245e-06	2.98e-44	1.3276e-22
pos_5.28_592.212	2.2553e-06	9.2887e-14	8.526e-12
neg_2.42_268.046	2.3489e-06	5.4486e-37	6.9136e-13
pos_5.1_648.116	2.3712e-06	0.0001694	1.2964e-15
neg_3.69_828.274	2.377e-06	1.2954e-21	2.9717e-11
neg_17.8_718.436	2.4554e-06	0.00026095	4.5991e-08
neg_1.8_602.143	2.4949e-06	6.2367e-36	4.9021e-08
pos_3.9_159.101	2.4983e-06	6.7158e-44	7.2267e-17
Api-C-hex-C-coum-hex	2.5065e-06	0.00016641	6.0312e-10
pos_4.65_560.234	2.5136e-06	0.035189	0.023269
pos_4.42_352.079	2.5233e-06	2.0137e-40	2.6342e-13
Orn	2.543e-06	2.7463e-24	1.9488e-07
pos_16.51_402.225	2.5511e-06	0.3064	0.11245
pos_1.44_543.722	2.6016e-06	1.1564e-42	1.2665e-17
neg_1.64_162.053	2.6028e-06	8.1055e-21	0.00023654
neg_5.92_388.1	2.6172e-06	3.1551e-16	7.6885e-12
neg_1.65_257.066	2.6265e-06	0.12869	6.8772e-08
neg_1.63_169.989	2.6357e-06	1.6152e-27	1.2882e-07
neg_3.78_326.121	2.6561e-06	3.766e-12	1.7504e-09
pos_4.81_226.168	2.6834e-06	2.8194e-16	8.3383e-15
neg_1.44_1037.567	2.7054e-06	7.1175e-18	2.2433e-08
neg_1.81_676.165	2.7291e-06	5.1299e-33	3.948e-15
pos_5.32_224.141	2.7899e-06	2.8149e-28	2.8504e-13
pos_1.62_275.069	2.8364e-06	1.1131e-28	3.2903e-13
neg_4.97_434.215	2.8365e-06	1.3496e-20	2.9109e-10
pos_2.43_306.073	2.8484e-06	3.2277e-23	2.3713e-12
neg_1.66_480.163	2.8627e-06	4.2964e-36	4.7324e-14
neg_1.81_144.006	2.8639e-06	2.755e-15	2.1639e-13
neg_3.19_183.998	2.869e-06	3.127e-45	4.4875e-18
neg_14.01_928.552	2.869e-06	2.912e-36	3.4771e-13
neg_2.39_172.038	2.882e-06	6.3995e-15	1.0603e-13
neg_2.4_218.042	2.909e-06	1.7476e-12	2.6779e-08
neg_1.44_1039.566	2.9094e-06	4.3669e-17	9.4365e-08
neg_17.8_380.165	2.9367e-06	1.0212e-07	1.5692e-13
9-HOTrE	2.9643e-06	2.7794e-24	1.665e-13
pos_5.61_410.08	3.0032e-06	6.2243e-08	4.9394e-06
pos_1.44_711.645	3.0815e-06	1.3443e-42	8.4108e-17
neg_17.8_682.386	3.0893e-06	1.8891e-07	6.9481e-11
pos_8.82_340.186	3.0923e-06	3.9128e-05	0.88205
neg_1.57_177.943	3.1045e-06	3.2661e-40	4.9687e-17
neg_5.51_662.145	3.1302e-06	0.6423	0.028193
pos_1.53_317.051	3.1402e-06	6.4856e-29	1.1705e-18
neg_2.5_287.979	3.1857e-06	2.6496e-06	0.00035224
neg_18.88_392.214	3.2103e-06	4.4441e-13	1.2919e-06
pos_1.44_625.685	3.2702e-06	1.5617e-42	5.8966e-17
pos_6.03_180.115	3.2702e-06	2.1394e-32	3.7945e-12
Benzoate	3.2764e-06	1.2846e-19	0.0014823
pos_5.71_104.026	3.3208e-06	5.9861e-26	5.1072e-09
pos_15.6_370.093	3.3526e-06	6.0661e-09	0.63439
neg_5.55_154.027	3.3647e-06	4.159e-32	5.4901e-11
neg_5.51_730.134	3.427e-06	0.00044797	7.7398e-07
pos_1.84_343.125	3.4301e-06	1.3862e-45	4.8725e-14
pos_18.27_592.268	3.4344e-06	1.6101e-31	7.2795e-14
neg_5.48_492.145	3.476e-06	2.1096e-26	8.4094e-10
pos_1.44_457.763	3.6519e-06	5.1659e-43	2.6531e-18
neg_5.46_94.042	3.7075e-06	5.224e-27	3.0115e-11
neg_4.1_235.105	3.7213e-06	0.00016727	0.00017733
pos_1.44_205.879	3.7414e-06	3.0394e-45	1.3101e-21
pos_13.03_168.086	3.7458e-06	0.02256	0.5035
neg_17.1_400.281	3.7502e-06	8.861e-38	6.2342e-07
pos_1.61_297.058	3.7913e-06	3.7022e-38	3.0141e-17
neg_15.29_530.308	3.848e-06	0.0080489	8.0657e-17
neg_1.44_239.028	3.9395e-06	2.6021e-31	8.2117e-13
neg_1.66_314.121	3.9887e-06	8.7583e-25	9.1009e-09
neg_12.86_545.272	3.9984e-06	6.3474e-34	4.4587e-08
pos_1.44_459.761	4.1273e-06	2.0602e-43	1.9857e-18
neg_5.3_420.123	4.1776e-06	7.451e-22	2.1469e-10
neg_1.62_354.096	4.1793e-06	3.8127e-31	5.139e-13
neg_1.86_338.084	4.2936e-06	1.9148e-16	2.2886e-09
neg_4.81_450.209	4.2983e-06	7.6197e-05	1.2872e-07
pos_4.73_306.161	4.3025e-06	2.2889e-10	2.1732e-08
neg_12.78_312.229	4.3562e-06	1.5081e-24	9.9401e-14
neg_5.38_301.116	4.3777e-06	1.7309e-31	5.1233e-24
neg_1.75_448.143	4.5061e-06	4.7464e-50	8.0595e-18
pos_1.62_174.05	4.5227e-06	2.5179e-06	7.6095e-14
Threonate	4.5407e-06	5.3294e-48	4.6945e-18
pos_4.79_117.058	4.8194e-06	8.0395e-42	1.0143e-28
neg_17.8_119.934	4.8321e-06	8.4024e-08	5.2306e-11
neg_6.07_576.148	4.8754e-06	1.7154e-16	6.4862e-13
pos_5.55_374.119	4.9383e-06	2.8447e-24	5.3957e-08
pos_5.29_402.095	4.9425e-06	7.6616e-23	1.3245e-13
neg_5.35_500.186	4.9649e-06	3.4132e-17	0.00037597
neg_4.97_502.2	4.9831e-06	2.2339e-15	1.1124e-08
neg_3.9_340.136	4.9831e-06	4.148e-11	4.8042e-10
Cystine	5.0314e-06	2.2328e-31	3.7023e-21
pos_1.49_240.024	5.0314e-06	2.2328e-31	3.7023e-21
neg_2.39_244.068	5.0995e-06	8.9603e-20	9.3117e-11
neg_10.75_320.198	5.1064e-06	2.6481e-19	1.6029e-09
pos_4.22_286.103	5.1376e-06	1.4855e-10	2.653e-05
neg_5.74_566.328	5.1797e-06	2.4332e-08	0.0017568
Isocitrate I	5.2138e-06	2.6239e-15	3.5671e-11
neg_4.13_416.093	5.295e-06	1.6135e-39	9.8912e-11
pos_4.79_131.073	5.4821e-06	1.0862e-40	7.9217e-27
pos_1.44_541.724	5.4974e-06	1.5441e-42	2.7056e-17
neg_19.49_308.271	5.5619e-06	4.85e-29	1.72e-13
neg_1.31_393.921	5.634e-06	1.4686e-36	6.9535e-16
neg_3.24_130.026	5.6538e-06	3.0645e-19	9.0598e-11
neg_3.78_313.102	5.8176e-06	2.5545e-47	1.0161e-17
neg_6.34_354.025	5.9427e-06	3.1279e-38	2.901e-18
neg_13.21_591.265	5.9454e-06	1.3074e-32	5.2953e-06
neg_1.52_260.062	5.9484e-06	2.6604e-23	1.5402e-06
neg_4.18_468.047	6.2276e-06	3.2846e-24	1.906e-12
neg_14.01_521.272	6.343e-06	6.8749e-33	6.5143e-07
pos_4.91_540.146	6.4439e-06	5.6906e-35	1.0583e-19
neg_9.22_445.982	6.4439e-06	0.0015392	0.00011075
neg_13.42_628.306	6.5061e-06	8.0833e-34	1.6368e-12
neg_1.51_195.076	6.8298e-06	3.2906e-12	4.7957e-07
pos_5.55_394.103	6.8411e-06	1.4687e-26	9.906e-18
pos_5.1_599.116	6.854e-06	0.00033997	0.00070064
neg_5.41_500.117	7.142e-06	3.7999e-15	1.2885e-10
neg_5.68_130.063	7.1567e-06	6.5116e-36	2.4984e-21
pos_6.58_572.187	7.1721e-06	1.0088e-12	1.28e-10
Leu-pro	7.3915e-06	1.9505e-09	0.0044235
neg_1.44_1012.561	7.4268e-06	5.466e-35	1.2464e-14
Pheophorbide A I	7.4709e-06	5.7411e-30	1.0728e-12
pos_1.44_375.799	7.5737e-06	1.0666e-44	1.5177e-19
neg_12.86_613.259	7.6458e-06	1.3359e-32	2.6663e-07
neg_4.85_275.04	7.7315e-06	7.0991e-39	4.2758e-10
pos_1.72_204.111	7.9087e-06	4.5218e-27	0.031491
neg_18.87_117.935	8.0383e-06	1.2742e-24	5.8476e-16
pos_4.44_322.102	8.0798e-06	2.7663e-35	3.4794e-15
neg_5.39_350.121	8.0798e-06	2.0478e-24	9.2562e-08
neg_16.52_450.368	8.0815e-06	1.3947e-10	0.035437
pos_5.37_301.046	8.1146e-06	0.00045046	0.027171
pos_4.58_314.097	8.3578e-06	3.3893e-19	1.4948e-08
neg_3.69_874.279	8.3663e-06	1.2248e-19	4.2455e-10
2-PG	8.3891e-06	2.1596e-48	1.6387e-14
pos_4.83_352.079	8.5593e-06	1.2235e-16	3.6716e-10
neg_4.32_494.162	8.823e-06	0.92233	0.13983
pos_5.6_307.058	8.8876e-06	4.3843e-08	2.4958e-12
pos_1.44_627.684	8.9014e-06	2.3828e-42	1.5418e-16
neg_1.5_322.135	8.995e-06	8.6087e-24	6.1771e-08
pos_1.4_184.06	9.0631e-06	7.9023e-40	4.4312e-13
pos_3.81_321.047	9.3184e-06	3.2025e-43	2.0845e-22
pos_4.32_484.118	9.3461e-06	1.3717e-24	9.7429e-16
neg_1.66_193.996	9.5558e-06	1.0784e-10	6.1056e-13
neg_13.22_681.245	9.6394e-06	9.4732e-23	0.025661
pos_1.68_131.095	9.6489e-06	0.21843	0.6886
pos_4.39_370.068	9.7153e-06	1.0297e-15	2.5329e-06
neg_4.28_362.121	9.787e-06	2.4253e-20	8.9974e-12
pos_1.76_384.084	9.8032e-06	3.309e-10	3.9636e-08
neg_6.26_432.104	9.8633e-06	2.3994e-07	2.348e-12
pos_5.71_416.069	9.9633e-06	3.9586e-21	6.9235e-06
pos_2.48_227.042	1.0003e-05	5.5783e-23	1.0635e-07
neg_1.55_299.12	1.0074e-05	2.6838e-08	0.00083314
neg_15.53_280.24	1.0246e-05	1.7198e-27	1.2257e-16
pos_5.09_381.085	1.0246e-05	1.4495e-12	4.9942e-15
pos_5.66_636.184	1.0329e-05	1.6963e-13	3.7428e-07
neg_5.3_352.136	1.034e-05	6.5941e-25	3.8762e-11
Fer-Put II	1.0423e-05	2.6729e-17	7.509e-06
neg_16.52_282.18	1.0433e-05	1.2198e-08	0.067842
pos_4.79_187.063	1.0435e-05	4.9733e-40	7.3805e-26
neg_6.26_432.106	1.0486e-05	3.8953e-12	8.8621e-14
neg_1.44_955.605	1.0683e-05	1.0404e-14	8.8157e-07
pos_16.41_392.271	1.0688e-05	1.3943e-36	1.0981e-08
neg_1.41_230.067	1.0688e-05	4.7223e-35	2.3364e-09
neg_6.18_120.057	1.0688e-05	7.7679e-17	6.9994e-09
pos_17.05_434.281	1.0857e-05	1.8769e-29	4.5358e-08
pos_5.05_428.201	1.0981e-05	1.2523e-15	1.4261e-07
pos_14.84_248.176	1.0984e-05	3.8502e-08	0.11472
neg_18.87_534.461	1.1129e-05	1.2101e-15	3.2597e-10
neg_4.66_411.082	1.1141e-05	5.5507e-42	3.0556e-18
pos_1.46_235.072	1.1155e-05	1.2734e-15	1.3182e-07
neg_1.41_649.869	1.1264e-05	5.0631e-32	3.576e-08
pos_13.34_603.285	1.1264e-05	1.707e-13	2.3793e-06
pos_4.88_301.116	1.1277e-05	3.0737e-07	2.6719e-10
pos_5.72_452.335	1.1364e-05	0.63342	0.00068081
pos_1.8_193.041	1.1527e-05	4.3876e-27	7.3921e-08
pos_5.29_424.077	1.167e-05	8.9898e-21	3.2039e-12
neg_1.44_928.6	1.1734e-05	2.7829e-35	1.319e-14
neg_1.82_296.038	1.1737e-05	4.1654e-34	1.2343e-23
neg_4.17_336.141	1.1753e-05	2.9475e-29	2.5662e-10
neg_6.37_674.345	1.1837e-05	8.1223e-08	2.8596e-08
pos_5.09_365.109	1.1925e-05	4.8257e-12	2.6812e-14
neg_1.7_388.036	1.2012e-05	1.777e-13	0.001073
neg_4.78_264.147	1.2084e-05	8.475e-18	4.0079e-06
neg_7.15_668.173	1.2388e-05	3.2114e-13	1.4723e-12
pos_7.77_332.123	1.244e-05	0.044517	0.019414
neg_5.34_449.19	1.246e-05	8.7744e-22	7.7912e-05
neg_1.56_284.074	1.2568e-05	1.8746e-21	1.3373e-07
pos_1.62_221.09	1.2932e-05	3.4055e-28	5.4348e-09
neg_17.8_378.17	1.3097e-05	7.3464e-09	4.6202e-14
neg_9.75_263.983	1.3114e-05	0.39605	0.0026924
pos_5.04_346.123	1.3313e-05	6.4577e-25	3.4128e-19
neg_1.59_218.054	1.335e-05	6.0685e-24	8.1684e-10
pos_4.91_518.163	1.3615e-05	1.3789e-09	0.00016109
Lut-6C-2''O-glu-ara II	1.3732e-05	0.0039101	6.5708e-10
neg_10.39_363.297	1.3806e-05	1.6111e-13	1.6263e-05
pos_5.2_556.249	1.3806e-05	6.3346e-11	7.8913e-07
pos_16.73_430.309	1.3863e-05	1.4579e-18	0.0076312
neg_5.47_468.178	1.3935e-05	6.3691e-18	4.5694e-05
neg_4.77_596.268	1.3959e-05	1.2527e-07	1.7974e-06
pos_1.65_223.051	1.4032e-05	1.644e-37	1.5252e-13
neg_4.61_414.076	1.4053e-05	5.3353e-28	3.2163e-17
neg_13.22_675.229	1.4162e-05	1.073e-26	0.0011029
pos_14.08_235.214	1.4205e-05	1.8835e-13	1.3723e-08
neg_1.41_481.951	1.4318e-05	3.9022e-34	4.3549e-09
neg_15.49_298.25	1.4323e-05	9.8521e-21	8.7126e-10
pos_4.98_518.163	1.4323e-05	3.5499e-09	0.00014897
pos_9.5_342.288	1.4568e-05	0.00069259	3.5124e-06
neg_16.93_117.935	1.4719e-05	6.1781e-25	1.5913e-06
neg_19.17_389.253	1.489e-05	0.099589	0.00027327
neg_1.41_565.91	1.53e-05	1.021e-32	3.1306e-08
pos_1.53_351.048	1.5341e-05	3.5006e-44	8.5896e-15
pos_17.28_434.282	1.5592e-05	1.2258e-38	3.3105e-08
pos_1.62_454.108	1.5755e-05	1.0326e-51	1.9083e-30
neg_1.44_844.638	1.5839e-05	6.6028e-35	8.6466e-14
pos_10.68_315.313	1.6311e-05	7.4045e-05	0.24695
pos_6.38_762.178	1.6626e-05	0.24753	0.19972
neg_4.32_451.094	1.6848e-05	1.0847e-24	2.0844e-06
pos_1.44_373.801	1.6856e-05	1.1269e-42	7.5758e-18
neg_5.55_578.163	1.6949e-05	0.010629	0.00059267
pos_2.97_330.092	1.7132e-05	4.8167e-25	2.0927e-10
Gln	1.7193e-05	3.1239e-43	5.7914e-31
neg_12.86_607.242	1.7492e-05	1.6647e-34	4.0324e-10
pos_5.29_408.103	1.7527e-05	9.9531e-14	3.0476e-05
pos_5.88_604.17	1.7554e-05	0.11459	6.4051e-09
neg_3.85_270.033	1.7664e-05	8.7284e-35	2.8838e-10
neg_14.01_589.258	1.7895e-05	2.8793e-33	6.8109e-07
neg_6.61_550.203	1.841e-05	1.8187e-05	0.0071111
neg_1.44_871.643	1.849e-05	7.2038e-12	2.4829e-06
neg_17.8_448.152	1.9355e-05	9.8847e-05	1.7357e-07
pos_1.66_347.091	1.9364e-05	0.00061662	0.084162
pos_4.93_424.17	1.9561e-05	4.5068e-05	0.016218
pos_1.33_61.016	1.9735e-05	1.5305e-24	6.182e-06
neg_4.86_412.097	1.9755e-05	0.0031336	0.21116
neg_5.01_622.151	1.9969e-05	5.4031e-10	5.3618e-09
Fer-O-glu I	2.0202e-05	6.3993e-30	1.2369e-10
neg_6.49_428.168	2.0445e-05	1.9136e-29	5.4592e-14
pos_1.44_207.877	2.0564e-05	1.4139e-43	1.2711e-19
neg_5.91_364.135	2.0753e-05	2.5045e-26	1.2714e-11
pos_1.81_255.074	2.0753e-05	1.0709e-25	0.00049728
neg_1.44_953.606	2.0969e-05	6.8511e-15	9.6183e-07
pos_4.65_564.18	2.1381e-05	2.7056e-07	3.2945e-07
neg_5.97_624.167	2.1661e-05	4.1644e-14	3.1629e-10
pos_5.75_106.041	2.1683e-05	3.4814e-11	2.9096e-11
neg_13.22_607.242	2.1814e-05	4.3674e-31	2.0203e-06
neg_4.23_397.134	2.1832e-05	4.7567e-31	3.7034e-09
neg_14.62_562.334	2.2345e-05	1.5615e-39	1.0834e-23
neg_5.73_402.188	2.278e-05	0.1185	5.149e-10
neg_3.79_398.19	2.3443e-05	1.2584e-30	4.2511e-08
NicA	2.3791e-05	2.8956e-29	2.4483e-23
neg_3.69_666.22	2.404e-05	1.3586e-20	1.2875e-09
pos_14.44_97.976	2.4067e-05	0.5252	0.10099
neg_14.6_479.301	2.4876e-05	1.2529e-14	0.00075288
neg_1.52_354.211	2.5458e-05	4.902e-24	1.5731e-15
Oleate	2.5458e-05	9.0967e-13	7.566e-12
neg_5.8_536.188	2.5488e-05	1.6051e-35	7.153e-09
His	2.5597e-05	1.3442e-32	1.3438e-09
neg_2.48_122.047	2.5831e-05	1.0418e-29	8.2027e-24
neg_2.38_550.174	2.6012e-05	3.5694e-20	5.5185e-11
pos_1.44_291.839	2.6527e-05	3.71e-43	2.0225e-18
neg_3.67_296.11	2.6629e-05	1.1154e-13	6.0425e-05
neg_16.52_260.198	2.691e-05	0.74412	5.4407e-06
neg_11.51_722.372	2.7184e-05	4.787e-36	3.2712e-12
Pi	2.7431e-05	1.5728e-42	5.7101e-10
neg_13.85_650.35	2.791e-05	1.9539e-21	1.0281e-08
pos_5.88_592.213	2.7996e-05	3.0284e-11	2.1333e-07
pos_6.16_206.058	2.8094e-05	4.1088e-18	3.4992e-08
neg_13.43_633.325	2.8314e-05	4.4447e-13	3.0768e-05
neg_15.42_529.321	2.8589e-05	1.7447e-15	4.5583e-05
pos_1.74_126.031	2.8959e-05	1.0662e-26	2.7694e-16
neg_1.52_341.184	2.8988e-05	7.7497e-30	1.959e-06
neg_4.81_430.16	2.9242e-05	1.0125e-32	2.9956e-17
neg_1.63_180.063	2.9799e-05	3.2176e-18	0.00083314
pos_2.35_243.085	3.023e-05	6.9418e-07	0.0099418
LysoPE(18:1)	3.0487e-05	2.8652e-14	0.0015263
pos_5.19_129.151	3.0504e-05	2.5946e-06	0.00022074
2-LysoPC(18:2)	3.0802e-05	1.9547e-17	1.4158e-05
neg_4.4_402.116	3.1624e-05	3.5233e-20	0.00018274
neg_4.92_328.115	3.1679e-05	3.477e-24	8.4674e-16
pos_1.64_621.182	3.1719e-05	6.791e-24	1.0998e-15
neg_12.37_195.089	3.1735e-05	0.045504	0.012464
neg_1.33_519.903	3.1971e-05	5.4859e-23	1.2276e-05
neg_1.44_785.684	3.2608e-05	5.7977e-10	7.6821e-06
neg_3.78_367.022	3.3082e-05	1.4455e-34	2.9846e-15
neg_13.04_637.267	3.3087e-05	4.4043e-24	4.31e-13
Guanosine	3.3209e-05	1.7119e-51	1.0327e-26
neg_3.78_261.03	3.3397e-05	5.0882e-18	1.1505e-07
neg_1.75_684.234	3.3397e-05	1.9878e-10	4.6943e-15
pos_1.62_384.083	3.4022e-05	8.408e-31	1.9872e-14
neg_10.49_407.324	3.4208e-05	0.21848	0.34058
neg_11.23_312.229	3.446e-05	9.1526e-12	1.4417e-07
neg_2.5_272.001	3.4653e-05	0.23531	1.3373e-05
neg_4.7_516.179	3.5421e-05	0.0085905	0.0023373
neg_18.34_601.375	3.55e-05	6.4165e-34	1.2888e-26
neg_8.02_399.957	3.5616e-05	1.0258e-17	1.2372e-11
neg_14.01_657.245	3.6121e-05	9.0362e-25	0.00082763
pos_15.07_246.219	3.764e-05	0.0005258	0.2303
neg_14.01_553.209	3.8367e-05	8.2439e-35	4.3059e-18
neg_1.5_173.029	3.8703e-05	1.4311e-23	2.956e-07
neg_4.43_654.141	3.9371e-05	2.7812e-17	2.003e-07
pos_5.46_532.14	3.9771e-05	6.7453e-29	2.3183e-09
pos_3.98_157.11	4.011e-05	2.8226e-12	7.4423e-11
neg_4_444.122	4.011e-05	2.8231e-12	0.00053551
pos_1.44_293.837	4.0854e-05	1.8608e-43	4.9231e-19
neg_1.44_787.682	4.1199e-05	1.3839e-09	1.257e-05
neg_18.87_324.227	4.1599e-05	3.0274e-12	1.264e-07
pos_13.27_392.252	4.2877e-05	1.7074e-42	1.1446e-16
neg_1.44_969.581	4.3904e-05	2.2678e-35	4.266e-14
neg_11.35_517.982	4.3904e-05	6.384e-05	1.6573e-08
neg_2.51_430.035	4.4314e-05	7.4478e-09	1.2274e-07
neg_1.32_161.984	4.4344e-05	5.2793e-26	1.7801e-09
pos_2.16_350.118	4.4419e-05	1.0743e-30	2.1597e-10
neg_4.85_207.052	4.4542e-05	4.5091e-33	3.2606e-07
pos_4.3_106.042	4.4542e-05	4.0438e-23	2.0508e-06
pos_6.53_828.279	4.4607e-05	2.3539e-22	4.3231e-14
pos_14.93_392.253	4.5109e-05	2.454e-16	0.00090603
neg_1.69_347.107	4.5202e-05	1.2695e-17	0.00636
neg_15.16_298.25	4.639e-05	1.7456e-16	8.0491e-08
neg_5.48_383.12	4.7522e-05	6.1505e-15	0.0014378
pos_14.13_579.285	4.9304e-05	0.14385	0.00020866
neg_1.44_617.761	4.9475e-05	0.00042418	0.00040253
neg_3.19_383.96	4.9608e-05	2.5865e-31	3.5137e-13
pos_5.92_466.145	5.0219e-05	1.1273e-11	3.3561e-11
neg_10.3_224.035	5.0219e-05	0.59316	0.40916
pos_4.79_288.042	5.0224e-05	1.3938e-33	1.9291e-20
neg_1.44_836.652	5.1137e-05	2.1187e-34	1.1448e-12
pos_3.69_313.084	5.1252e-05	5.2959e-20	5.9614e-10
neg_1.52_180.063	5.1416e-05	7.4868e-29	3.8248e-11
neg_1.7_320.086	5.2202e-05	3.8869e-23	8.2568e-11
neg_2.39_520.164	5.5041e-05	7.3683e-21	0.00028503
pos_18.33_451.387	5.5692e-05	0.67839	0.90813
neg_5.44_432.199	5.5852e-05	9.1632e-24	1.2665e-05
pos_5.31_356.111	5.6082e-05	1.8777e-32	5.5464e-16
pos_15.68_148.016	5.6881e-05	0.012083	0.8816
neg_5.89_642.113	5.7374e-05	0.0042535	0.00011353
Lut-7O-glu	5.7627e-05	0.00061439	2.1117e-05
pos_6.58_286.225	6.0698e-05	8.9956e-05	0.073528
neg_4_266.1	6.0946e-05	1.4821e-23	9.5687e-15
pos_14.4_617.42	6.1204e-05	2.7989e-23	2.0109e-08
pos_3.97_368.106	6.2121e-05	5.0389e-18	4.4249e-07
neg_1.65_782.209	6.2337e-05	2.9958e-21	1.2183e-09
pos_5.3_194.06	6.2337e-05	0.00036392	0.00023577
Phytocassane B	6.2644e-05	8.8609e-14	4.3748e-05
pos_7.93_334.214	6.2644e-05	8.8609e-14	4.3748e-05
pos_1.49_265.152	6.3037e-05	8.7846e-09	0.0026324
neg_1.66_438.102	6.375e-05	3.9409e-17	0.0017776
pos_8.41_165.079	6.4197e-05	1.2431e-10	3.6919e-09
neg_1.44_971.579	6.4506e-05	1.9234e-35	2.7892e-13
pos_15.69_204.079	6.5242e-05	0.013204	0.33538
Inosine	6.5423e-05	3.1782e-16	0.00026777
neg_4.59_482.18	6.5547e-05	1.7454e-21	6.5744e-07
pos_13.7_103.099	6.563e-05	0.00038435	0.0026388
neg_5.64_247.105	6.5747e-05	1.1067e-13	4.558e-09
pos_4.86_574.166	6.7756e-05	2.9951e-17	1.3336e-13
pos_1.44_289.84	6.8121e-05	1.0466e-42	4.8838e-18
neg_2.39_118.026	6.8251e-05	1.3204e-21	3.6912e-09
neg_5.51_404.167	6.9037e-05	2.8858e-13	3.7652e-19
neg_6.33_672.111	6.959e-05	0.0049984	3.1979e-06
neg_6.17_494.124	6.9848e-05	4.3206e-26	1.2471e-06
pos_8.41_108.057	7.1556e-05	3.7587e-11	1.2002e-09
neg_2.01_504.168	7.1905e-05	3.6411e-17	3.1247e-09
pos_2.48_169.073	7.198e-05	0.014603	0.0094508
1-LysoPE(18:2)	7.2416e-05	3.4832e-30	6.3475e-06
pos_2.39_172.034	7.251e-05	5.9067e-20	3.0244e-10
neg_1.43_535.798	7.2961e-05	0.078935	0.0016643
neg_4.42_332.107	7.3069e-05	4.6997e-22	8.2099e-12
neg_3.97_554.145	7.3427e-05	1.1132e-09	2.5914e-06
pos_15.17_276.207	7.5214e-05	1.6045e-18	6.5924e-10
pos_1.44_609.711	7.5541e-05	3.7215e-25	4.0195e-08
neg_4.38_330.094	7.5938e-05	2.5903e-30	8.6529e-06
neg_1.44_973.578	7.6603e-05	1.4103e-35	1.7491e-13
neg_1.32_517.904	7.8528e-05	1.5067e-21	8.1143e-05
neg_1.44_703.72	7.9179e-05	2.4694e-07	8.5837e-05
neg_5.66_568.212	7.9823e-05	2.8975e-11	1.2079e-08
pos_3.54_290.093	8.0026e-05	4.4054e-15	7.9968e-23
pos_1.46_188.045	8.1626e-05	4.0256e-27	1.9117e-06
neg_4.26_378.116	8.193e-05	2.1365e-27	2.9164e-17
neg_15.54_824.474	8.3008e-05	8.5784e-24	0.0028802
2-LysoPE(18:2)	8.3446e-05	5.6425e-33	1.7701e-09
neg_5.61_738.16	8.3735e-05	3.0267e-17	7.9465e-08
neg_8.01_219.993	8.4272e-05	6.8592e-05	7.4227e-06
neg_3.44_384.125	8.5163e-05	4.2126e-22	3.5361e-08
neg_1.57_380.956	8.544e-05	7.6606e-28	1.3603e-08
neg_1.44_701.722	8.5552e-05	3.024e-07	5.8655e-05
neg_1.44_619.759	8.5552e-05	0.00038652	0.00060856
neg_3.92_298.126	8.5667e-05	0.21708	0.040399
pos_4.64_302.102	8.5701e-05	1.1459e-20	0.0011016
neg_4.09_296.11	8.6659e-05	1.4139e-17	2.8072e-17
neg_5.74_502.063	8.7533e-05	5.8359e-16	7.0233e-05
neg_4.77_730.247	8.8519e-05	1.081e-06	0.11786
neg_1.8_618.161	8.9065e-05	2.6735e-26	6.291e-13
neg_1.53_201.022	9.0722e-05	1.2518e-22	1.0371e-11
neg_1.62_384.108	9.3576e-05	5.7255e-29	3.6463e-05
neg_17.8_416.214	9.4099e-05	0.0020914	0.0010913
pos_1.33_399.895	9.5022e-05	5.6805e-23	3.8735e-06
pos_1.69_275.111	9.6423e-05	1.1268e-28	7.5811e-17
neg_1.44_889.616	9.7351e-05	3.4418e-35	1.0672e-13
neg_1.32_361.946	9.7849e-05	6.0391e-34	7.6702e-14
neg_14.62_630.321	0.0001014	1.8839e-35	5.2382e-15
pos_4.5_428.201	0.00010265	0.01006	3.1203e-10
pos_2.39_347.062	0.0001027	0.16493	6.7753e-06
neg_4.68_401.955	0.00010408	2.8632e-13	3.272e-21
neg_17.79_100.933	0.00010566	1.0351e-06	1.8304e-11
neg_3.78_303.073	0.00010582	1.1428e-41	1.8735e-13
pos_3.91_484.119	0.00010978	5.2432e-18	3.0553e-15
neg_6.14_580.215	0.00011514	2.5556e-18	6.3661e-05
pos_16.27_396.288	0.00011579	1.7705e-09	7.0204e-08
1-LysoPE(18:0)	0.00011768	6.6711e-08	2.6578e-07
neg_2.47_168.028	0.00012289	8.759e-24	1.9551e-05
pos_1.62_199.037	0.00012339	7.5649e-40	4.97e-12
neg_4.81_498.149	0.00012347	3.1954e-31	1.7617e-14
pos_5.41_408.175	0.00012353	2.9865e-30	2.1375e-15
pos_5.1_664.092	0.00012475	1.3954e-10	2.4554e-16
pos_12.98_609.302	0.00012658	0.062376	3.3065e-08
pos_3.96_354.142	0.00012746	3.6274e-13	7.8701e-12
neg_15.58_600.416	0.0001307	1.4138e-20	2.5703e-05
neg_13.59_521.273	0.00013273	4.9711e-32	1.9394e-14
neg_9.58_222.089	0.00013273	0.44811	0.66385
neg_1.43_449.838	0.00013274	0.15873	0.02162
pos_6.81_268.128	0.00013477	1.1626e-11	0.012238
pos_5.7_548.151	0.00013536	0.0097605	0.60889
neg_2.37_361.121	0.00013542	2.9725e-11	6.3709e-05
neg_5.62_524.222	0.00013566	1.3109e-18	1.2405e-13
pos_3.72_428.126	0.00013921	2.2278e-31	2.3951e-05
pos_4.1_412.134	0.00014015	7.1242e-06	1.8205e-10
neg_3.39_206.043	0.00014217	1.0785e-14	1.0435e-06
pos_1.78_434.128	0.00014283	1.0629e-14	2.5532e-18
neg_4.36_381.163	0.00014309	5.4331e-15	1.1007e-10
pos_5.36_206.13	0.00014336	3.0106e-16	0.00028038
neg_4.95_341.111	0.00014599	0.0001502	6.5719e-07
neg_1.64_462.158	0.0001481	7.6646e-30	2.496e-21
neg_4.81_350.02	0.00015088	7.1215e-28	3.7255e-13
neg_8.84_288.229	0.00015221	2.4855e-13	0.00023119
pos_1.62_157.994	0.00015438	1.1278e-19	6.3658e-07
GHB	0.00015515	0.046946	0.0092583
neg_6.01_590.119	0.00015584	0.0021876	2.5526e-05
neg_1.44_719.695	0.00015798	1.6196e-34	9.5841e-14
neg_1.6_400.102	0.00015823	1.1557e-34	4.6536e-09
pos_9.5_380.243	0.00016009	2.509e-05	1.178e-05
pos_15.68_120.021	0.00016093	0.0037785	0.96874
pos_1.44_693.672	0.00016246	3.045e-28	1.4646e-09
neg_16.52_511.306	0.00016469	0.028147	0.020489
pos_15.6_388.103	0.00016526	8.3213e-05	0.015795
Adenosine	0.00016567	3.5341e-47	3.3228e-19
Linoleate	0.00016567	0.00016474	1.9619e-07
pos_12.43_710.275	0.00016877	0.0032796	1.7327e-05
pos_5.48_316.056	0.00016949	0.17481	2.0458e-05
neg_1.44_801.658	0.0001712	3.4461e-35	2.8317e-13
neg_15.43_558.3	0.00017152	1.1088e-13	0.002778
neg_6.22_626.222	0.00017629	8.2976e-16	1.2773e-14
pos_4.01_274.103	0.00017873	8.9049e-05	9.6222e-05
neg_5.66_696.223	0.00018059	3.4306e-14	3.0247e-16
pos_13.46_738.307	0.00018106	0.053967	7.8456e-05
pos_4.56_504.161	0.00018166	1.749e-34	2.0896e-15
neg_1.61_188.045	0.00018205	1.0311e-14	8.3528e-09
neg_4.55_430.108	0.00018391	5.6376e-23	5.9983e-06
neg_5.34_536.095	0.0001844	1.4112e-20	0.00019102
pos_3.02_322.057	0.00018815	5.8259e-18	3.6585e-06
pos_6.13_830.298	0.00019191	3.55e-16	5.856e-15
pos_1.68_251.064	0.0001935	1.2838e-10	1.8796e-15
pos_4.73_466.181	0.00019586	0.009633	1.1827e-08
pos_1.64_288.052	0.00019607	6.3348e-39	4.6434e-07
pos_1.44_525.75	0.00019607	8.1055e-21	1.1162e-06
[truncated: 814 more rows]

## Sheet: Table S3
Supplementary Table S3. List of well-modeled metabolites
Time				Cultivar				interaction
Metabolite	Leverage	SPE		Metabolite	Leverage	SPE		Metabolite	Leverage	SPE
neg_15.79_556.284	0.0227948	7.87132		neg_15.79_556.284	0.00789618	2.38502		pos_7.98_292.203	0.0990633	67.3192
neg_5.07_360.083	0.00955237	1.67395		neg_3.19_391.996	0.00484422	17.3712		neg_2.6_236.053	0.0214802	99.933
neg_3.8_346.141	0.00927998	33.8401		neg_16.35_337.26	0.00470431	12.2003		neg_8.51_750.448	0.0170435	106.633
neg_3.19_391.996	0.00552762	53.9614		neg_1.77_492.133	0.00352617	8.42379		Spd	0.0128853	72.6021
pos_15.92_408.265	0.00465984	22.4074		pos_1.96_279.131	0.00349677	2.34888		neg_5.44_516.087	0.0125168	88.0039
neg_16.35_337.26	0.00418222	11.3583		neg_2.9_280.068	0.00345871	4.46552		pos_3.33_532.102	0.0116265	95.9484
neg_8.51_444.231	0.00408843	63.7376		pos_2.37_129.079	0.00293385	27.6507		pos_5.44_562.202	0.0108125	43.8732
His	0.00401198	52.3788		neg_6.61_238.048	0.00269071	24.557		pos_7.98_350.207	0.0101021	13.262
pos_7.98_183.086	0.00386476	14.0831		pos_3.59_156.039	0.00233538	15.2673		pos_5.41_430.089	0.00882051	107.212
neg_6.98_402.131	0.00377784	34.9602		neg_14.87_298.25	0.00228273	11.8773		neg_8.23_332.253	0.00871749	47.6134
neg_5.45_584.072	0.00375576	44.5789		neg_1.71_130.026	0.00223993	21.6659		neg_2.59_614.027	0.00828073	88.0533
neg_8.23_332.253	0.00359704	9.67897		pos_1.28_307.21	0.00223808	4.01811		neg_7.43_298.045	0.00784432	67.145
pos_16.24_365.293	0.00336797	11.108		neg_11.32_314.245	0.00207184	14.534		neg_16.35_337.26	0.00767745	14.5941
neg_8.51_230.151	0.00335042	39.7663		neg_1.33_617.906	0.00202691	26.8446		neg_8.51_230.151	0.0074826	5.99917
neg_2.9_280.068	0.00327754	13.7013		pos_13.92_367.344	0.00200171	0.0452639		pos_7.98_183.086	0.00743601	33.2053
pos_7.98_350.207	0.00320526	26.1264		pos_1.33_383.918	0.00193324	19.2858		neg_8.51_444.231	0.00732675	37.8981
neg_7.43_298.045	0.00308926	34.5817		neg_3.73_266.098	0.00192345	7.81639		neg_3.19_391.996	0.00709091	17.8198
neg_2.6_236.053	0.00299058	21.3177		neg_14.87_482.246	0.00185367	15.221		neg_8_396.212	0.00663605	11.3867
neg_8_396.212	0.00291839	13.4245		neg_5.64_247.105	0.00180506	4.04334		neg_16.68_351.276	0.00646556	41.5023
pos_13.92_367.344	0.00282093	39.9941		neg_6.22_280.058	0.00174012	26.1784		neg_16.68_535.272	0.00631127	41.0451
neg_2.39_174.016	0.00267914	7.77114		pos_1.86_83.073	0.00171919	15.9411		pos_2.37_83.073	0.0062794	25.212
neg_5.18_290.079	0.00260326	14.1516		pos_8.48_194.129	0.00170639	27.6625		pos_4.25_178.063	0.00608141	104.531
neg_1.77_492.133	0.00259042	42.1777		pos_1.9_127.099	0.0016873	13.602		pos_5.1_624.106	0.00599105	101.639
pos_5.44_562.202	0.00248742	4.17778		neg_6.61_122.036	0.00168078	13.1818		neg_2.59_620.043	0.00595942	65.0119
pos_4.61_258.035	0.00245158	60.305		neg_1.32_589.91	0.00168069	18.546		Pheophorbide A II	0.00595783	31.7412
pos_2.37_83.073	0.00241782	16.5294		pos_8.48_276.208	0.00166722	24.8563		Meth-ben	0.00583659	99.9943
pos_3.33_532.102	0.00238608	8.60313		neg_16.18_505.321	0.00166053	22.8025		pos_18.85_592.268	0.00565096	31.6592
neg_14.87_298.25	0.00232468	20.899		Gal	0.00161317	23.3755		pos_5.29_794.223	0.00553794	46.1952
pos_1.63_249.084	0.00230904	32.8634		neg_1.32_473.93	0.00160351	18.7727		pos_1.7_217.095	0.00548422	42.283
pos_13.56_341.328	0.0022906	25.9219		pos_7.98_345.251	0.0015917	26.7933		pos_1.62_247.105	0.00531669	39.3951
pos_2.4_279.131	0.00228933	16.8179		pos_8.48_294.218	0.00158342	23.4097		pos_1.55_249.084	0.00529347	45.2279
Pheophorbide A II	0.00226272	51.1285		neg_8.01_458.182	0.00157799	19.1676		neg_14.14_312.229	0.00525452	21.9558
pos_2.39_261.121	0.00226099	7.60921		neg_8.02_464.199	0.00154264	22.2247		pos_7.98_274.193	0.00525059	3.71494
neg_9.7_314.245	0.00224722	8.61143		pos_8.48_148.124	0.0015372	23.0932		pos_1.96_279.131	0.00513477	92.611
neg_8.01_328.224	0.00223135	13.0389		neg_1.32_501.927	0.00152887	21.5179		neg_1.77_492.133	0.00512839	42.8456
pos_8.48_352.222	0.00214593	19.6601		pos_13.56_341.328	0.00152735	6.79116		neg_3.8_403.183	0.0051141	34.9081
Gal	0.0021385	12.0329		neg_4.1_214.044	0.00151457	18.9377		neg_5.49_582.157	0.00507521	36.5735
pos_18.85_592.268	0.00211917	50.0966		pos_4.9_314.133	0.00150906	8.11482		neg_9.7_314.245	0.0049284	37.1592
pos_3.77_293.148	0.00209592	8.01358		neg_16.27_503.308	0.00148065	6.68336		neg_2.6_636.01	0.00477887	56.487
Pip I	0.00199791	4.2412		neg_3.19_254.004	0.00147872	5.82189		pos_7.98_194.13	0.00474952	3.84324
pos_1.87_129.079	0.00198293	3.72981		pos_4.42_412.134	0.00145757	22.242		neg_2.9_280.068	0.00469616	35.1687
neg_1.71_130.026	0.00197953	0.904785		neg_1.32_503.926	0.00140992	19.7753		pos_1.73_235.105	0.00456311	38.4535
Cucurbate	0.00197437	18.3454		neg_14.86_366.237	0.00140697	8.33399		Pip I	0.00451159	20.0531
pos_8.48_212.14	0.00197437	18.3454		neg_16.54_276.208	0.00140005	2.54006		neg_15.34_294.255	0.00450824	38.273
neg_3.8_403.183	0.00197399	38.9099		neg_8.01_412.176	0.00139531	17.2163		pos_1.87_129.079	0.00444891	21.1606
neg_15.42_490.312	0.00195341	19.9884		neg_1.33_731.885	0.00136224	19.8717		neg_2.39_172.038	0.00443018	38.9951
neg_15.34_294.255	0.0019271	12.3716		neg_2.57_418.035	0.00135412	20.5666		pos_2.57_258.034	0.00422371	19.9202
pos_8.48_184.095	0.00190964	8.45218		neg_1.33_587.909	0.00129022	16.0512		neg_6.61_238.048	0.0042037	15.2145
neg_2.59_614.027	0.0018977	5.34208		pos_2.57_408.012	0.00128836	27.8069		neg_4.95_409.098	0.00403896	38.983
neg_14.87_482.246	0.00185831	12.925		pos_6.03_548.202	0.00120974	3.86721		Cucurbate	0.00395949	17.1751
pos_4.08_286.103	0.00185712	21.0414		neg_15.53_442.292	0.00119244	1.15188		pos_8.48_212.14	0.00395949	17.1751
neg_16.68_351.276	0.00185208	18.5964		pos_12.54_330.183	0.00117289	8.9717		neg_14.87_298.25	0.00395103	29.6728
neg_3.19_254.004	0.00183372	7.90166		neg_1.81_608.18	0.00116128	11.3505		neg_5.78_378.187	0.00394271	108.587
pos_12.98_365.329	0.00183167	25.4852		pos_12.54_352.164	0.00115656	8.82806		Pip II	0.00393652	14.1723
pos_1.62_247.105	0.00180856	20.8387		pos_6.6_428.108	0.00114256	21.0387		neg_2.39_174.016	0.00389555	109.464
neg_16.27_464.297	0.00179548	26.8173		neg_8.51_374.204	0.00113964	11.5781		Gal	0.00379904	36.0673
pos_1.34_250.152	0.00178994	9.91779						pos_7.98_345.251	0.00378481	2.51702
neg_16.68_535.272	0.00178989	19.6564						pos_4.73_466.181	0.00377228	96.5277
pos_1.7_217.095	0.00178365	5.9617						pos_1.62_229.095	0.00372841	30.843
neg_15.53_442.292	0.00178335	37.4935						pos_2.37_129.079	0.0037094	13.071
neg_15.53_280.24	0.00178255	16.7449						pos_5.55_592.213	0.00364241	15.3483
pos_7.98_274.193	0.00175385	17.3489						neg_4.86_524.074	0.0036424	18.4391
neg_1.33_617.906	0.00175242	17.1661						pos_8.48_276.208	0.00357105	7.03583
pos_1.63_295.126	0.00174368	17.1475						pos_8.48_194.129	0.00344929	14.0829
neg_3.54_392.025	0.00172208	10.09						pos_8.48_352.222	0.00344126	43.2973
pos_1.33_383.918	0.00171868	2.68304						neg_14.87_482.246	0.00337374	21.6776
neg_1.81_608.18	0.00170436	16.4185						GABA	0.00335093	65.6108
pos_8.45_347.266	0.00169723	14.8221						pos_8.45_347.266	0.00327997	17.6751
pos_8.48_194.129	0.0016914	13.6446						pos_5.41_264.039	0.00325379	31.1443
pos_7.98_194.13	0.0016656	15.1173						neg_2.6_408.014	0.00324345	40.2037
neg_5.64_247.105	0.00165492	23.7701						pos_8.48_294.218	0.00323449	10.45
neg_2.47_134.058	0.00164492	18.3014						pos_5.93_359.221	0.00320884	32.8276
pos_8.48_276.208	0.0016329	16.6146						neg_6.37_674.345	0.00316853	77.647
neg_15.54_294.255	0.00163136	24.0718						pos_1.28_307.21	0.00316514	21.311
pos_8.48_294.218	0.00161418	14.4562						neg_8.02_464.199	0.00316292	1.75335
Pip II	0.00160885	4.81509						neg_5.64_247.105	0.00311962	70.7044
pos_3.59_156.039	0.00158801	42.129						neg_5.41_500.117	0.00311396	56.25
pos_1.73_235.105	0.00157019	2.34137						neg_5.5_338.099	0.003069	53.0518
neg_1.32_589.91	0.00156882	13.8413						pos_8.48_148.124	0.00306279	11.2518
neg_3.44_384.125	0.00156372	30.2788						neg_2.51_323.975	0.00304243	40.7325
neg_16.07_464.297	0.00156282	19.347						neg_4.66_667.174	0.00301867	63.2729
neg_16.18_505.321	0.00156003	15.8109						pos_13.92_367.344	0.00300649	13.6836
neg_14.14_312.229	0.0015577	3.7766						pos_13.56_341.328	0.00294898	9.49337
neg_14.86_366.237	0.00154268	10.6313						neg_8.51_330.24	0.00285136	8.21423
neg_15.53_556.285	0.00152921	11.2138						neg_11.32_314.245	0.00277617	20.8803
pos_2.37_129.079	0.00152608	4.06345						neg_8.01_328.224	0.00276064	87.9569
neg_8.01_458.182	0.00152513	9.31699						pos_5.28_592.212	0.00274245	44.7374
pos_8.48_148.124	0.00152082	12.4966						pos_6.6_428.108	0.00270024	76.1589
pos_1.86_459.195	0.00151294	6.69743						neg_8.01_458.182	0.00268379	12.3759
neg_1.41_397.99	0.00150649	0.700961						pos_1.56_205.094	0.00260143	31.6557
pos_1.8_370.104	0.00150632	5.99322						neg_8.01_412.176	0.00259641	3.8263
neg_1.32_473.93	0.00150584	15.5428						neg_2.57_418.035	0.00259048	7.70478
neg_16.27_503.308	0.00149006	3.43056						pos_5.8_634.185	0.00258823	31.09
pos_1.65_223.051	0.00148644	11.8087						neg_6.61_122.036	0.00257935	6.96856
neg_5.51_388.173	0.00147322	19.3784						pos_6.33_370.199	0.00257618	40.7878
neg_1.32_501.927	0.00146322	10.282						pos_5.66_636.184	0.00255779	80.8877
neg_3.8_284.17	0.00145421	0.856287						pos_5.36_323.098	0.0025324	51.8745
neg_15.34_488.297	0.00145194	20.9417						pos_5.6_516.126	0.00249006	58.2663
neg_16.52_464.297	0.00143164	17.7264						pos_4.98_322.067	0.00248953	69.4181
neg_5.44_516.087	0.00141925	36.6403						neg_1.33_617.906	0.00248282	29.0013
neg_1.87_476.138	0.00141246	0.574671						neg_4.33_191.025	0.00244865	56.8171
neg_4.32_414.113	0.00140525	5.59906						neg_4.44_250.068	0.00242813	21.6466
neg_1.32_503.926	0.0014013	10.2977						pos_5.38_402.096	0.00240519	29.3309
neg_16.27_532.284	0.0013968	5.93926						pos_8.48_184.095	0.00240451	48.8676
neg_4.43_654.141	0.00138962	5.04917						neg_14.86_366.237	0.00239415	15.3431
Tyr	0.00137069	8.45669						pos_4.27_321.082	0.00239388	23.2134
pos_12.11_363.313	0.00136742	11.5192						pos_3.59_156.039	0.00237526	64.3755
neg_8.51_374.204	0.00136407	9.90018						Api-6C-glu	0.00236821	23.4213
neg_1.81_516.167	0.00135607	2.31697						neg_7.18_410.03	0.00236197	8.4854
neg_2.59_620.043	0.00135062	0.855601						pos_1.86_83.073	0.00231167	9.57971
neg_4.33_191.025	0.00134879	31.8178						pos_4.32_484.118	0.00230142	25.9933
neg_15.53_527.308	0.00133646	11.3125						neg_2.6_406.036	0.00224462	29.1414
pos_1.81_216.122	0.00133479	38.8605						pos_4.78_176.047	0.00222291	22.5016
neg_8.51_330.24	0.00132827	6.15888						pos_1.62_265.115	0.00217221	14.9119
neg_16.52_632.484	0.00131675	13.9533						neg_4.17_218.042	0.00216967	6.64867
neg_4.18_138.032	0.00130372	2.17255						pos_6.33_392.181	0.00215546	46.6227
neg_5.23_388.172	0.00129796	16.4359						neg_3.73_266.098	0.00214983	9.0477
neg_3.79_398.19	0.00129767	4.93251						neg_1.33_731.885	0.00210679	30.2793
neg_16.28_256.24	0.00129743	17.8201						neg_4.06_332.109	0.00208035	7.79453
9-HOTrE	0.00127337	18.6442						pos_12.98_365.329	0.00207231	9.26433
neg_11.32_314.245	0.00127073	2.55178						neg_1.71_130.026	0.00207133	46.9725
pos_7.98_345.251	0.00126768	11.5696						pos_5.71_638.196	0.00201659	61.4364
pos_1.62_229.095	0.00126106	18.4479						neg_1.81_608.18	0.00197916	41.2812
pos_1.62_281.109	0.00126026	0.536185						pos_3.67_407.082	0.00197078	79.1438
neg_8.02_464.199	0.00125319	10.8347						neg_1.32_589.91	0.00196696	20.6675
neg_8.01_412.176	0.00125219	10.1052						pos_6.62_460.171	0.00195639	41.4086
pos_4.15_249.086	0.00123806	4.38137						neg_15.53_442.292	0.00194423	7.07164
Tyr-glu	0.00123714	6.23966						pos_3.66_850.256	0.00190089	26.4123
neg_4.18_300.084	0.00123496	3.12103						pos_4.78_148.052	0.00189864	19.9643
pos_3.19_228.024	0.00121825	8.41852						neg_3.74_468.076	0.00188938	111.614
Put	0.0011995	8.7226						neg_3.19_254.004	0.00185541	3.62685
pos_1.72_457.179	0.00119231	10.2201						neg_2.4_218.042	0.00185372	22.6798
neg_1.57_388.103	0.00118577	2.86166						neg_1.32_473.93	0.00184506	18.8116
pos_1.55_249.084	0.00118251	10.0131						neg_8.51_374.204	0.00183696	14.0699
neg_2.6_636.01	0.00118066	0.143449						pos_4.56_520.141	0.0018081	4.08031
GABA	0.00116905	0.480739						pos_4.98_396.083	0.00180514	39.3413
pos_7.14_430.123	0.00116884	63.9174						neg_1.32_501.927	0.00177443	18.8481
neg_2.51_323.975	0.00116759	1.71762						pos_14.27_292.203	0.00175905	4.81368
neg_4.17_346.09	0.00116075	2.59972						pos_1.33_383.918	0.00174637	21.233
pos_5.75_354.165	0.00115482	11.0414						pos_7.96_372.188	0.00174113	3.1737
pos_1.86_83.073	0.00114038	3.52041						neg_16.27_503.308	0.00173863	7.78907
neg_16.07_503.308	0.0011379	1.94392						neg_5.66_568.212	0.00173415	30.9994
neg_1.33_587.909	0.00113642	10.1692						neg_4.17_250.069	0.00171876	7.50741
neg_4.33_352.137	0.00113067	7.2667
neg_6.61_238.048	0.00111528	3.93514
neg_3.73_266.098	0.00111514	2.7872
neg_1.49_328.146	0.00111374	5.65356
pos_1.63_291.096	0.00110919	15.9782
Isoo-7,3'-dimeth	0.00109506	17.6942
neg_1.32_475.93	0.00109231	5.30987
neg_3.8_330.162	0.00108956	0.657722
neg_6.34_354.025	0.00108907	14.1209
pos_4.4_136.016	0.00108602	11.6527

## Sheet: Table S4
Supplementary Table S4. Changes in the levels of metabolites in rice grains at reserve accumulation stage. Values of 10 and 14 DAF were normalized to the mean response calculated for 7 DAF, which was given the value of 1.
		Ratio									P-value
Classification	Metabolite	Q(10G/7G)	Q(14G/7G)	9311(10G/7G)	9311(14G/7G)	Nip(10G/7G)	Nip(14G/7G)	N(10G/7G)	N(14G/7G)		Q(10G/7G)	Q(14G/7G)	9311(10G/7G)	9311(14G/7G)	Nip(10G/7G)	Nip(14G/7G)	N(10G/7G)	N(14G/7G)
Amino acids	2-aminoadipate	0.710155	0.393059	1.86213	1.14191	1.02118	1.11421	1.60051	1.00987		2.83284e-07	1.66317e-09	2.79096e-09	2.58882e-05	0.453585	0.00760788	4.36869e-07	0.72305
Amino acids	GBH	0.967603	1.1321	1.15689	1.34372	0.995312	1.64099	1.35766	1.54743		0.127466	2.96494e-05	6.01014e-05	4.57896e-07	0.814489	1.5565e-06	3.97028e-06	2.15627e-07
Amino acids	NAcGlu	0.687881	0.329113	0.566923	0.308129	1.04833	0.609342	0.406411	0.514928		0.000421912	2.89674e-06	0.000311554	2.41225e-07	0.692468	0.0165697	0.00825366	0.0197979
Amino acids	Gly	0.339542	0.124601	0.452353	0.0740856	0.667839	0.255734	0.54314	0.337559		3.09354e-06	1.41547e-09	2.08562e-05	1.42658e-11	6.28011e-06	1.25131e-08	4.49944e-05	3.91802e-06
Amino acids	ASA	0.278455	0.068165	0.4264	0.113918	0.873738	0.244066	0.521971	0.573435		1.6117e-09	3.29356e-10	1.32837e-07	3.83279e-09	0.000495975	2.02311e-10	3.38956e-05	6.01979e-05
Amino acids	Ala	0.424165	0.226248	0.705777	0.145729	0.694029	0.367434	0.893107	0.357983		2.0377e-08	2.91461e-09	1.6207e-07	2.71703e-10	2.53055e-05	1.54136e-07	0.0655472	4.80164e-06
Amino acids	Met	0.309052	0.177099	0.400067	0.121102	0.891152	0.526335	0.549143	0.493911		1.71844e-10	1.44389e-11	3.77312e-09	3.56767e-10	0.000319457	1.68214e-08	1.22049e-05	6.19746e-06
Amino acids	Val	0.377016	0.257409	0.517225	0.176769	0.771789	0.569525	0.746343	0.573335		2.94698e-09	6.71524e-10	4.46785e-08	1.85215e-09	1.27118e-07	4.78996e-10	2.77885e-05	2.5935e-07
Amino acids	GABA	0.221181	0.0415617	0.300962	0.109362	0.811803	0.20065	0.170639	0.310243		1.31458e-08	3.03717e-09	2.09828e-10	4.28641e-11	0.000205969	1.22668e-09	8.53925e-07	2.99813e-06
Amino acids	Ser	0.332277	0.139556	0.42543	0.073767	0.639245	0.423347	0.599827	0.225131		9.67514e-07	2.92934e-09	3.51564e-09	4.25433e-11	3.36546e-06	1.73344e-08	5.40722e-05	6.44024e-07
Amino acids	Lys	0.373315	0.151029	0.683625	0.259006	1.23058	0.597474	1.25372	1.27492		1.00335e-08	1.36284e-09	5.4374e-06	1.29282e-08	0.481985	0.238539	0.652457	0.626009
Amino acids	Asp	0.228448	0.120519	0.269685	0.0526012	0.459034	0.217485	0.332589	0.166937		1.31124e-06	5.51138e-07	4.56784e-09	3.984e-10	3.36145e-07	1.19554e-08	4.10959e-07	5.67482e-08
Amino acids	Phe	0.314599	0.171447	0.437256	0.156273	0.705277	0.481635	0.356758	0.371793		4.51626e-07	1.18423e-07	3.04343e-06	5.67395e-10	0.00709074	0.000452335	0.000432364	0.000508633
Amino acids	Arg	0.585535	0.284423	0.805479	0.488911	1.1219	0.66576	0.965852	0.760222		7.52817e-09	1.88306e-10	0.00192303	4.36693e-06	0.643758	0.231936	0.614752	0.00643119
Amino acids	Ile	0.279402	0.247732	0.49835	0.186403	0.81939	0.697054	0.667646	0.587827		0.000193038	4.42303e-08	4.14457e-07	1.11952e-08	0.000178861	6.72341e-06	5.17657e-06	2.33497e-06
Amino acids	Gln	0.475267	0.609178	0.969795	0.322463	1.05878	2.47088	1.32684	0.758113		1.21768e-08	1.01193e-07	0.295436	1.45587e-08	0.0108594	6.30668e-12	0.000217954	0.000201959
Amino acids	Tyr	0.164674	0.0748846	0.224122	0.0344971	0.531027	0.186722	0.405099	0.275979		7.37764e-07	3.28407e-07	2.03658e-06	5.21404e-09	0.00454059	0.000260633	0.000986292	0.000826894
Amino acids	Leu	0.412301	0.211032	0.566498	0.20624	0.888691	0.60839	0.689751	0.652371		4.42958e-10	2.37127e-11	1.65015e-08	1.12995e-10	0.000250487	2.53719e-08	6.96692e-06	4.11955e-06
Amino acids	Try	0.302523	0.352088	0.390297	0.293963	0.764309	0.735645	0.666634	0.995544		5.07157e-10	6.72154e-10	3.7445e-10	1.30658e-10	3.96344e-06	2.93339e-06	2.20187e-07	0.746385
Amino acids	Orn	0.33206	0.143112	0.328779	0.0709564	0.831897	0.500958	0.430994	0.370175		0.00377538	0.000992059	4.06896e-05	1.76972e-06	0.0937593	0.00287608	0.00319257	0.000995876
Amino acids	Pro	0.352109	0.152007	0.588122	0.153712	0.78012	0.382546	0.678188	0.500494		1.38302e-10	1.81466e-11	3.48921e-08	3.19402e-10	4.29914e-06	7.03817e-09	6.86221e-06	3.72215e-07
Amino acids	β-Ala	0.353857	0.161205	0.701315	0.106826	0.517456	0.228423	0.695108	0.443972		2.4242e-07	1.82153e-08	9.48653e-07	5.99852e-11	8.54868e-07	1.27893e-08	0.00102557	2.4416e-05
Amino acids	Norvaline	0.293822	0.169264	0.57474	0.100465	0.718103	0.692096	0.512459	0.400963		0.000277518	6.672e-05	0.00034075	1.45244e-06	0.0184748	0.0152799	0.00486025	0.00205287
Amino acids	OxoPro	0.363632	0.21929	0.60518	0.122244	0.572217	0.758449	1.23335	0.304324		1.43857e-05	1.68175e-06	2.80668e-07	1.70269e-09	5.24223e-06	0.000208465	0.00694774	6.82979e-07
Amino acids	Glu	0.805747	0.570317	0.921156	0.548174	0.689151	1.27522	1.95447	0.975392		7.54769e-05	6.22896e-07	0.0253793	3.90078e-07	1.80472e-06	0.00406749	3.05362e-06	0.545528
Amino acids	Asn	0.7278	5.85879	0.372217	0.35944	0.273698	0.60484	0.399999	1.12627		0.726733	0.000248531	0.364998	0.355918	0.0243819	0.373207	0.355918	0.868727
Amino acids	Urea	0.662416	1.1988	4.13496	0.182845	9.8017	44.0935	2.224	24.6459		0.167331	0.750344	0.439707	0.335742	0.351412	0.330605	0.160949	0.366154
Amino acids	Betaine	1.26099	1.19711	1.3678	1.62194	1.28947	1.06914	1.02162	1.03668		8.41258e-07	2.21827e-07	2.30439e-06	1.40918e-08	9.18512e-06	0.0283933	0.49491	0.216708
Amino acids	Put	0.156485	0.0758978	0.488036	0.0336375	0.370708	0.206878	1.05	0.224187		6.12818e-07	3.14099e-07	2.69084e-08	6.72723e-11	9.56778e-07	1.71768e-07	0.335963	8.76698e-07
Amino acids	HSer	0.824414	0.333683	0.921207	0.205988	0.815582	0.748446	1.04702	0.23808		0.0978529	0.000279204	0.0681367	4.46787e-07	0.0212576	0.00414836	0.441156	9.77292e-06
Amino acids	Spd	0.00650143	0.00346983	0.0703545	0.0071268	0.0489628	0.0130269	0.219249	0.0376969		0.0212648	0.0210082	0.000261784	0.000177728	0.000287051	0.000231784	5.02509e-07	3.81328e-08
Amino acids	His	0.084727	0.0153974	0.129145	0.00480399	0.467684	0.108696	0.342984	0.135515		6.82232e-05	3.50955e-05	0.000279518	0.000132129	0.00869614	0.000433344	1.32578e-05	2.15001e-06
Amino acids	Thr	0.310551	0.140485	0.358395	0.102329	0.696312	0.601606	0.489716	0.353662		2.82879e-08	3.2989e-11	1.31811e-10	2.17124e-11	3.16796e-05	3.61392e-07	1.9146e-05	3.82968e-06
Amino acids	KYNA	1	1	1.07377	0.710339	1	1	1	1		#DIV/0!	#DIV/0!	0.508951	0.000415494	#DIV/0!	#DIV/0!	#DIV/0!	#DIV/0!
Amino acids	5-HT I	0.801399	0.754082	0.622268	0.485342	1.76706	2.08751	0.576307	1.07389		0.000642266	0.000631025	2.83859e-05	1.23337e-05	4.58761e-07	2.72481e-07	0.000395254	0.223618
Amino acids	5-HT II	0.672831	0.499187	0.843677	0.646093	1.50044	1.41079	1	3.10748		0.223326	0.124842	0.322686	0.0539374	0.113972	0.0185982	#DIV/0!	0.0352979
Amino acids	ACC I	0.599827	0.392416	0.687023	0.187373	0.838399	1.5284	1.98662	0.646009		3.10451e-06	2.70313e-07	2.22161e-05	1.89375e-08	0.00214615	0.000135359	2.13383e-05	0.000743592
Amino acids	ACC II	0.771804	0.541226	0.85658	0.503286	0.826458	1.36794	1.80518	0.971074		4.94293e-05	6.8048e-07	0.000401927	1.20888e-08	8.66441e-05	0.000295594	1.04647e-05	0.577605
Amino acids	allo-Thr	0.889756	0.784342	0.813111	1.05955	1.04296	0.863794	0.958456	1.20522		0.0230375	0.000633497	0.011725	0.264571	0.516846	0.0416342	0.699691	0.127021
Amino acids	Cystine	0.644709	0.73017	0.616938	0.112941	1.27839	1.03783	1.2143	1.32527		0.00124442	0.0357408	0.000332193	3.74147e-06	0.0075865	0.362721	0.0468903	0.0652547
Amino acids	urocanate	0.982387	1.79941	0.778092	0.574377	0.195173	0.784213	0.45913	0.286604		0.967003	0.0717222	0.352795	0.0717912	0.00192925	0.671648	0.0139226	0.00417796
Dipeptides	Leu-pro	1.10883	1.71845	0.986993	1.34532	1.10344	1.2438	0.944472	1.01163		0.506293	0.000880433	0.904167	3.9979e-05	0.516351	0.197949	0.69934	0.935786
Dipeptides	Glu-leu	0.298089	0.0946719	0.416613	0.06294	0.645909	0.390826	0.561496	0.334632		0.0171097	0.00555151	5.18905e-06	1.43851e-08	0.487437	0.22144	0.0831376	0.0221784
Dipeptides	Tyr-glu	0.30594	0.175494	0.240177	0.0489188	0.426685	0.12527	0.450091	0.307664		0.073712	0.0423343	2.32997e-10	4.79228e-11	1.2407e-08	5.08561e-07	7.79601e-07	1.96639e-07
Carbohydrates	Glycerate	0.345389	0.112322	0.586839	0.162255	0.990329	0.638297	0.650608	0.417843		1.69153e-07	1.16932e-08	2.01022e-05	3.28185e-10	0.757614	0.00791001	0.000549967	3.1181e-05
Carbohydrates	Malate	0.439198	0.143022	0.308607	0.112094	0.43252	0.149557	0.395452	0.251493		0.000189369	1.59348e-05	5.50758e-08	6.1195e-09	5.30298e-07	3.3786e-08	5.49669e-06	9.03149e-07
Carbohydrates	Succinate	0.415819	0.138528	0.523358	0.187108	0.610355	0.298632	0.527653	0.515892		1.41472e-06	9.30312e-08	1.632e-05	7.34649e-11	0.000757049	3.49916e-05	0.00162691	0.00137342
Carbohydrates	Trehalose	0.924384	0.972603	0.664485	0.591768	0.541246	0.55849	0.543131	0.4182		0.20212	0.558982	0.167904	0.0996213	0.00610826	0.00826077	0.0646097	0.0287293
Carbohydrates	Sucrose	0.979618	0.906519	0.953059	0.954198	0.975719	0.79581	1.02316	1.03551		0.336732	0.00406626	0.21534	0.0550864	0.392933	0.000101809	0.486419	0.181737
Carbohydrates	Citrate	0.563427	0.678252	0.986074	0.6976	0.241295	0.258625	0.735604	0.518771		0.000148691	0.0039287	0.910785	0.000216159	0.000251239	0.000301186	0.0597618	0.00591771
Carbohydrates	Melezitose	0.481736	0.124097	0.329242	0.304771	0.289284	0.186335	0.314626	0.194635		4.61994e-07	7.10052e-05	2.6464e-05	1.17528e-05	2.23113e-05	9.72927e-06	0.00339423	0.00151027
Carbohydrates	Maltose	0.492858	0.289271	0.591382	0.119763	0.90441	0.35156	0.560418	0.196671		2.42062e-07	7.0434e-09	8.17657e-05	3.13742e-07	0.0455364	1.37667e-08	1.49194e-06	3.36068e-08
Carbohydrates	Galactinol	0.998986	0.310528	0.379475	0.327192	0.620005	0.347061	0.607428	1.5053		0.970771	1.12289e-08	6.11155e-05	4.0435e-05	0.000860353	2.09071e-05	0.000856047	0.000248586
Carbohydrates	Glucose	0.686139	0.395029	0.694871	0.499307	0.741099	0.499771	0.790921	0.60946		3.12709e-06	1.43261e-08	3.35477e-06	8.425e-08	9.54607e-05	4.26178e-06	0.00114978	1.50254e-05
Carbohydrates	Glucosamine	0.65193	0.337142	0.642509	0.438974	0.732321	0.513615	0.29238	0.832617		0.0039187	0.000110661	0.000160986	6.05906e-06	1.086e-05	0.000655747	0.0134585	0.0245521
Carbohydrates	Fumarate	0.545176	0.229246	0.377076	0.127448	0.430135	0.134717	0.452876	0.248444		0.000190017	7.54404e-06	1.04245e-07	2.11505e-09	1.32751e-06	1.81324e-07	9.99902e-06	9.41133e-07
Carbohydrates	Ribitol	0.38588	0.101169	0.928894	0.140865	0.658448	0.221777	0.65467	0.359087		4.34114e-07	2.7071e-08	0.00569536	4.76612e-10	0.000163663	5.84942e-07	0.00111808	1.98629e-05
Carbohydrates	Gal	0.140327	0.0557291	1.03223	0.10921	0.444021	0.0945565	0.383256	0.0939267		1.86393e-05	6.99379e-06	0.826072	2.0662e-06	0.00252534	7.39904e-05	0.000180956	1.38434e-05
Carbohydrates	myo-Inositol	0.322454	0.13968	0.677845	0.16548	0.646454	0.282225	0.925204	0.544957		4.99782e-10	6.12517e-11	2.00861e-06	5.78991e-09	2.19019e-05	7.29016e-08	0.117687	1.35332e-05
Carbohydrates	Gentisate	0.435889	0.529997	0.748317	0.508171	0.334212	0.348798	0.451742	0.312339		5.6492e-07	8.50547e-06	0.00210945	1.29846e-07	4.37356e-05	5.28472e-05	0.00155398	0.000473062
Carbohydrates	Isocitrate I	0.833052	1.0541	1.05184	0.488245	0.242765	0.199594	0.581821	0.374397		0.600286	0.83563	0.847977	0.0828627	0.0117644	0.00712496	0.013553	0.00191398
Carbohydrates	G6P	0.495097	0.358336	0.522756	0.229997	0.426889	0.347892	0.512807	0.230964		0.000312585	4.1901e-05	7.16062e-05	1.192e-06	0.00291249	0.00161491	0.000211621	1.92837e-05
Carbohydrates	Pip II	0.353203	0.157323	0.224691	0.0566903	0.280718	0.0678566	0.4804	0.188147		7.80336e-09	1.73998e-07	2.0453e-10	7.19768e-09	1.33815e-07	2.73841e-08	7.14422e-08	2.25537e-09
Carbohydrates	Gluconate	0.86972	0.813575	0.891136	0.543083	0.779375	0.578468	1.05376	0.773045		0.00602859	0.00133739	0.00959887	2.32474e-07	0.000146523	6.37385e-06	0.380347	0.0039147
Carbohydrates	Isocitrate II	1.14975	1.21416	0.841289	0.70574	1.60303	0.714844	5.71397	1.84001		0.839942	0.741913	0.829146	0.609204	0.437192	0.644407	0.027906	0.355918
Carbohydrates	Rib-5P	1.06514	0.4604	0.816783	0.876923	0.82589	0.620712	0.739597	0.700671		0.208356	7.47508e-05	0.141484	0.422329	0.157918	0.00894081	0.0283742	0.01225
Carbohydrates	Fru	0.594439	0.428637	0.516358	0.294125	0.537224	0.303986	0.559805	0.381337		2.5718e-07	2.57895e-08	1.52623e-08	2.12676e-09	1.35982e-06	1.78381e-07	8.4931e-05	1.16698e-05
Carbohydrates	Pip I	0.243836	0.113983	0.175125	0.0645854	0.262203	0.0492742	0.552082	0.200282		1.38519e-05	5.79901e-06	6.84524e-06	3.12669e-06	1.67037e-08	5.82902e-10	9.87236e-05	3.10721e-08
Carbohydrates	Adipate	0.239612	0.0287461	1.85656	0.417892	0.140236	0.112609	1.0744	0.104673		0.0517331	0.0212668	0.00214397	0.0263829	0.000124628	0.000183185	0.604657	0.000268428
Carbohydrates	Glycerol-2P	0.366906	0.127664	0.508203	0.100057	0.383836	0.170578	0.914926	0.501516		3.8353e-06	5.19007e-07	1.73205e-06	1.14251e-10	2.91713e-07	8.0734e-06	0.149266	1.51234e-05
Carbohydrates	OH-Pyr	0.236177	0.0424749	0.867324	0.133296	0.847364	0.350794	0.493207	0.518916		1.00632e-05	1.91876e-06	0.0506807	5.03969e-06	0.0360931	0.000501323	0.0039079	0.011486
Carbohydrates	xylose	0.48514	0.445949	1.32929	0.525354	0.766907	3.46103	0.681418	0.817072		0.0889473	0.0469059	0.505919	0.196063	0.445982	0.396466	0.0812969	0.376379
Organic acids	Glycolate	0.647779	0.589456	0.803624	1.58935	0.775019	0.570597	0.937057	0.70295		0.00153132	0.000761202	0.00334504	0.00658803	0.00176722	2.638e-05	0.149569	0.00569936
Organic acids	2-Coumarate	0.293188	0.175235	0.279149	0.0982107	0.676368	0.334608	0.490206	0.454069		2.04612e-11	1.20394e-12	1.98207e-08	5.20566e-09	3.7124e-07	5.12246e-09	1.08365e-09	4.7564e-11
Organic acids	Homovanillate	0.261827	0.164873	0.484777	0.185171	0.371969	0.186014	0.328323	0.220105		5.58507e-05	3.06215e-05	7.79544e-05	1.77659e-07	0.000783747	0.000188107	0.00234957	0.00109663
Organic acids	Salicilate	0.140274	0.108564	0.871037	0.299904	0.2974	0.290309	1.23107	0.43928		1.64915e-06	2.31245e-07	0.112778	4.58622e-10	0.000399916	0.000384636	0.122299	0.00411484
Organic acids	Ind 5-car	0.421756	0.535195	0.978479	0.524119	0.448323	1.541	1.16326	1.20364		1.25072e-05	1.93803e-10	0.332631	1.47035e-06	0.00924911	7.11221e-08	0.000245546	0.1346
Organic acids	GHB	0.842711	1.41194	0.603745	0.317336	0.426406	1.32838	0.415203	0.315225		0.624272	0.208093	0.144533	0.00459876	0.140432	0.693629	0.156576	0.10098
Organic acids	Benzoate	0.639728	0.549094	0.911735	0.83818	0.749681	0.730799	0.880676	0.665649		0.0128358	0.00751286	0.202788	0.000633874	0.00314423	0.00401748	0.0793549	0.0020486
Organic acids	Azelate	0.617457	0.581932	0.799844	0.54812	0.838601	2.82946	0.830637	0.717188		0.333964	0.294764	0.00799404	1.82622e-06	0.0121313	0.410402	0.101631	0.0178156
Organic acids	Ind 3-car	0.772235	0.754101	0.74029	0.461846	0.614978	0.607836	0.925261	0.471373		0.000258519	0.00156012	0.00425812	4.65728e-06	0.00476092	0.0110547	0.543123	0.00401076
Organic acids	Phenoxyacetate	1	1	1.1863	0.551074	0.557126	0.515069	1.25974	0.545939		#DIV/0!	#DIV/0!	0.0783212	0.00133533	0.0188355	0.0160511	0.285403	0.0696935
Organic acids	3-hydroxypropionate	2.06646	1.1208	0.6592	0.615139	0.445539	0.427621	0.945544	1.10332		0.388436	0.904649	0.419996	0.294808	0.274401	0.213628	0.918704	0.807309
Organic acids	acetate	0.668199	0.417919	0.831725	0.661969	1.42667	0.910526	1.57542	1.46588		2.09898e-06	5.53072e-09	0.0121909	3.13054e-05	0.456689	0.873295	0.336318	0.429856
Organic acids	Cucurbate	0.293719	0.293719	0.297486	0.041511	0.0780014	0.0722422	0.502154	0.0805412		1.66116e-06	1.66116e-06	1.24286e-09	9.34701e-11	6.2732e-10	8.23772e-10	9.50864e-06	1.98625e-07
Cofactors	Pi	0.805119	0.375422	0.854681	0.528903	1.07084	0.679158	0.849304	0.754337		0.000706874	3.70497e-07	0.0286094	3.75425e-06	0.0270474	0.0192609	0.00207088	1.96771e-05
Cofactors	VB5	0.87324	0.902016	1.11216	0.819209	0.712053	0.875266	0.622188	0.476475		0.000285588	2.60044e-05	0.446451	3.14328e-05	7.27141e-06	0.000324721	0.00720018	6.21748e-06
Cofactors	Nicotinate	0.451891	0.17482	0.820732	0.257945	0.916467	0.55749	0.8826	0.567818		6.30436e-08	3.7472e-10	2.45469e-06	3.30201e-10	0.0151509	1.11156e-06	0.0161116	5.27575e-06
Cofactors	Pheophorbide A I	0.219167	0.0360162	0.816543	0.132222	0.841257	0.240131	0.663968	0.466188		0.00113173	0.000357718	0.0110872	1.18545e-06	0.275302	2.79876e-09	0.000140978	6.53422e-07
Cofactors	VB2	0.583536	0.547357	0.618699	0.354134	0.531236	0.382781	0.801829	0.409574		2.81973e-05	0.000734058	0.0522169	3.20795e-05	0.000550063	0.000102277	7.11688e-05	4.20194e-08
Cofactors	Threonate	0.199191	0.086045	0.350415	0.0948871	0.798279	0.325155	0.33362	0.242306		3.98113e-07	1.58488e-07	1.529e-08	5.93877e-11	0.00579292	5.17658e-07	5.83814e-06	1.90348e-06
Cofactors	Meth-Nic	0.795472	0.639449	0.672408	0.274728	0.914954	0.917928	0.892211	0.846951		8.04022e-05	3.62392e-06	1.65189e-06	2.1359e-08	0.00148468	0.145404	0.0375341	0.0085866
Cofactors	NicA	0.377002	0.24304	0.756867	0.275567	0.894193	1.28077	1.72179	0.977165		2.90675e-05	5.75051e-06	0.000164744	1.76601e-07	0.857046	0.715664	0.252682	0.964171
Cofactors	DHA	0.136946	0.0545149	0.168451	0.0613933	0.653547	0.141965	0.305129	0.436684		1.91126e-11	5.666e-12	6.22499e-08	2.52367e-08	0.0013306	1.80128e-06	3.73537e-05	0.000146355
Cofactors	Pheophorbide A II	0.264701	0.104598	1.03352	0.0820565	0.681538	0.157482	0.819223	0.380599		0.0494215	0.0240771	0.387795	2.24877e-08	0.00019356	6.63026e-08	0.000120982	2.47179e-08
Cofactors	VB6	0.732694	0.547851	0.692551	0.606503	1.01565	0.909447	0.735183	1.02487		5.24594e-07	7.45109e-12	1.45533e-06	5.2183e-07	0.495322	0.00293862	9.81355e-06	0.332623
Nucleic acid derivatives	SAdo	0.307102	0.123116	0.432049	0.0970926	0.519952	0.171326	0.615843	0.410235		2.55272e-11	2.9414e-12	1.03416e-08	8.64496e-11	6.82537e-08	1.86971e-09	9.89879e-06	7.00884e-07
Nucleotides	Uracil	0.357673	0.0865029	1.39575	0.129343	0.825673	0.335803	0.931136	0.498515		6.38715e-08	2.37564e-09	2.97427e-07	1.30741e-11	0.00116275	3.86893e-08	0.195904	1.88965e-05
Nucleotides	Adenine	0.269432	0.0462807	0.552861	0.109281	0.5239	0.136818	0.678916	0.351375		7.09134e-07	1.14649e-07	0.000429309	4.59628e-06	0.000445992	2.62357e-06	2.08499e-06	6.29854e-11
Nucleotides	Adenosine	0.629738	0.303997	0.79106	0.57626	0.972049	0.799763	0.787887	0.886934		6.01679e-08	8.22729e-10	9.09286e-06	3.11061e-08	0.127738	2.1924e-06	0.00189108	0.0281556
Nucleotides	Guanosine	0.407683	0.169563	0.417738	0.30866	0.894493	0.669138	0.305829	0.543658		1.69553e-08	1.6921e-09	6.58816e-09	6.00192e-10	0.000315833	1.07366e-06	2.01226e-07	2.50134e-06
Nucleotides	Uridine	0.418235	0.165669	0.695589	0.380575	0.897364	1.32213	0.465834	0.712823		3.32336e-07	2.09438e-08	0.000501393	5.70165e-10	0.250664	0.0128241	0.00369641	0.0519694
Nucleotides	Inosine	0.866744	0.976031	0.994448	0.835221	0.800449	1.22211	0.743531	0.770113		0.0368691	0.722698	0.944654	0.00100703	0.0233569	0.376844	0.0384605	0.061732
Nucleotides	3'-AMP	0.614691	0.435511	1.1073	0.983172	0.691644	0.742751	0.569876	0.655723		0.000120059	2.24299e-05	0.483885	0.734045	0.0301255	0.0635807	0.0241705	0.0598844
Nucleotides	Cytosine I	1.02687	1.0245	0.911718	1.31027	0.769578	0.701413	1.04425	0.793487		0.539515	0.42777	0.756591	0.000464374	0.000230895	0.000115394	0.322123	0.00130304
Nucleotides	Cytosine II	0.513142	0.255585	0.518908	0.37596	0.688054	1.13025	0.510714	0.596955		2.32304e-06	1.35943e-07	4.11475e-07	4.74781e-08	9.52477e-05	0.592785	1.94197e-06	1.00869e-07
Nucleotides derivatives	MTA	0.422648	0.21125	0.545728	0.498501	1.23654	1.37962	1.43884	1.5274		4.15862e-09	5.54905e-10	1.40999e-08	5.78205e-09	1.44677e-05	6.4143e-07	5.38525e-06	9.41968e-08
Lipids	1-LG	0.814103	0.400621	2.87413	1.5395	0.854989	0.521102	3.21038	2.07999		2.35919e-05	9.12538e-10	1.94012e-08	1.93237e-06	3.19158e-05	1.86284e-08	1.65562e-08	1.04514e-08
Lipids	1-LysoPA(16:0)	0.233972	0.191368	0.602789	0.775901	0.802261	0.632011	0.461604	0.723935		0.0134373	0.0040206	0.158347	0.194579	0.655837	0.379684	0.0830133	0.0388124
Lipids	1-LysoPC(14:0)	2.0991	2.36683	3.13019	4.75842	3.14623	4.9127	1.14996	2.75971		2.58225e-06	2.70348e-07	2.59688e-09	3.43692e-09	6.3814e-09	4.65071e-08	0.00452098	1.12283e-08
Lipids	1-LysoPC(16:0)	0.879035	0.75417	0.973047	0.977525	1.05013	1.04603	0.976992	1.07278		0.000199233	1.47029e-06	0.181446	0.122535	0.0131509	0.0685372	0.388218	0.0210738
Lipids	1-LysoPC(18:1)	0.717017	0.537728	0.872394	1.14704	0.965963	0.840311	0.981059	1.09073		1.00825e-05	4.54377e-07	0.000377344	0.000493145	0.000608497	6.77985e-06	0.227698	0.000495389
Lipids	1-LysoPC(18:2)	0.600729	0.351419	0.665564	0.614202	0.847844	0.750278	0.628951	0.725356		4.57978e-08	8.05936e-11	3.40692e-08	1.34716e-08	1.72738e-05	1.57381e-05	5.28323e-07	3.37355e-06
Lipids	1-LysoPC(18:3)	0.41674	0.373928	0.635471	0.478365	0.853417	0.58865	0.5484	0.580936		5.44451e-06	3.21957e-06	3.29904e-05	7.55596e-06	0.00890138	9.25165e-05	2.63506e-05	1.21991e-06
Lipids	1-LysoPE(16:0)	0.751879	0.552581	0.888887	0.7463	0.917406	0.888878	0.901689	0.932751		3.57154e-06	4.32157e-07	0.00557928	1.65747e-06	0.0501245	0.0231655	0.217303	0.373576
Lipids	1-LysoPE(18:0)	0.834882	0.732129	1.0254	1.01952	1.03634	1.08409	0.980259	1.01475		4.85242e-05	2.5745e-05	0.606359	0.234493	0.205225	0.0421403	0.768755	0.839088
Lipids	1-LysoPE(18:2)	0.686689	0.501431	0.918175	0.712182	0.824704	0.785658	0.856726	0.801275		3.35389e-06	3.44555e-07	0.0727971	4.18738e-08	2.26732e-05	5.53933e-05	0.0632144	0.022362
Lipids	2-LG	1.2511	0.721704	1.57656	1.79367	1.44854	0.94417	1.49128	2.05032		2.81518e-05	2.29817e-06	1.78124e-06	1.29852e-07	1.10565e-06	0.00903695	5.50519e-08	2.4572e-09
Lipids	2-LysoPC(14:0)	1.89975	1.91996	2.46321	5.00029	3.30147	5.31386	1.02037	2.98219		4.22164e-08	1.84591e-09	1.87586e-08	1.38932e-10	3.00253e-10	1.54396e-09	0.560366	4.72608e-08
Lipids	2-LysoPC(16:0)	0.813292	0.664235	1.30634	1.01388	1.13164	1.03335	1.15518	1.23726		0.000834136	9.48855e-06	4.80668e-07	0.396857	0.00129667	0.269995	0.000313617	0.000239817
Lipids	2-LysoPC(18:1)	0.580495	0.28052	0.455379	0.877573	0.889317	0.637398	0.577038	1.03171		5.58433e-07	1.06068e-08	2.7905e-06	0.0128342	0.000225014	2.20688e-07	5.369e-07	0.214234
Lipids	2-LysoPC(18:2)	0.787142	0.686514	0.924254	0.81934	0.944949	0.908081	0.897775	0.881934		1.72307e-06	3.7866e-08	0.00454279	3.75736e-06	0.00189468	0.000869393	0.00747407	0.00267439
Lipids	2-LysoPC(18:3)	0.280403	0.157765	0.34831	0.332924	0.746658	0.470255	0.340737	0.408391		3.16999e-08	1.22818e-08	6.99873e-06	5.78865e-06	3.13636e-06	2.73204e-08	2.15827e-07	4.82087e-07
Lipids	2-LysoPE(16:0)	0.645409	0.425049	0.851868	0.647218	0.912768	0.846167	1.02584	1.0846		1.73058e-06	1.24605e-07	0.000175607	3.5315e-07	0.198872	0.04984	0.862674	0.574064
Lipids	2-LysoPE(18:2)	0.573295	0.36763	0.867828	0.59798	0.759348	0.711613	0.87409	0.780344		2.51994e-06	1.24087e-07	0.0170439	3.53874e-07	1.47989e-05	2.22557e-05	0.334404	0.120173
Lipids	2-PG	1.29801	0.880878	1.14949	1.26394	1.18184	0.809986	1.2005	1.00947		5.41989e-06	1.19505e-05	0.000720376	8.36267e-05	0.000985826	0.000142269	0.000101701	0.639611
Lipids	9,13-DHOME	0.995818	0.491472	0.411738	0.310267	0.55353	0.418637	0.291297	0.212896		0.932304	3.98131e-06	3.83609e-06	1.12069e-08	0.0035229	0.000993382	0.000562579	0.000310878
Lipids	9-HOTrE	0.336664	0.154799	0.25289	0.0682826	0.329603	0.146896	0.22293	0.128956		2.53552e-06	2.28322e-08	9.62799e-08	9.69577e-10	0.000896848	0.00024257	0.00143945	0.000795294
Lipids	9-HOTrE isomer	0.946497	0.566154	1.69036	1.73434	0.801072	1.73888	0.480586	0.312868		0.226057	0.000135452	0.00335789	8.18843e-06	0.109295	0.0019335	0.0139259	0.0039715
Lipids	Glycerol	0.617904	0.324202	0.707214	0.275681	0.709859	0.42198	0.790934	0.637994		1.16046e-05	1.64755e-08	1.32984e-06	1.40618e-07	8.63574e-06	2.48133e-07	0.00847059	0.000398365
Lipids	GPC	1.02138	0.78919	0.824725	1.51809	0.87411	1.18052	0.615406	1.20675		0.298774	5.65254e-06	0.000487031	4.29926e-07	0.00135095	0.000530519	5.23155e-05	0.00207318
Lipids	Linoleate	1.07049	1.05342	0.894112	0.966387	0.869495	0.847308	0.859529	0.745535		0.0337982	0.0907718	0.0535537	0.128624	0.000680347	0.00158618	0.0503343	0.00701186
Lipids	Linolenate	0.559488	0.378032	0.674274	0.425626	0.641955	0.397818	0.675257	0.482219		3.681e-05	5.6218e-06	0.000174107	4.52913e-09	0.000161487	8.73541e-06	0.00244941	0.000322779
Lipids	LysoPE(18:1)	0.819168	0.531833	0.85051	0.820424	1.01543	0.76414	0.951694	1.07604		0.612769	0.216257	0.0940091	0.0983491	0.871356	0.00592443	0.639715	0.456546
Lipids	Octadecanoate	0.700505	0.686528	0.728013	0.82342	0.921357	1.49162	0.975112	0.638757		0.0382884	0.00790148	0.019453	0.128501	0.584396	0.0323693	0.860442	0.0379331
Lipids	Oleate	1.18837	1.20191	0.657387	0.755276	0.773992	0.764302	0.763558	0.595051		0.0165574	0.0195654	0.000157165	4.26792e-05	0.00443707	0.000103449	0.0217308	0.0026283
Lipids	Palmitate	0.887256	0.927938	0.815086	0.722718	0.716232	0.609044	0.832288	0.714399		0.196485	0.369894	0.00511313	2.58628e-05	1.4353e-05	9.7398e-05	0.037103	0.00582971
Lipids	Punicate	0.995723	0.460449	0.356215	0.289385	0.60471	0.413722	0.395166	0.290946		0.896677	1.8592e-09	8.97304e-08	4.16749e-08	6.44141e-07	7.05503e-08	2.42959e-08	1.61941e-08
Lipids	carnitine	1.55665	2.10843	1.69225	2.26613	1.09253	1.27159	1.00724	1.50986		0.00058446	1.2206e-05	7.63552e-07	3.50016e-10	0.355918	0.148186	0.940413	8.23715e-06
Lipids	stearidonate	0.349389	0.144521	0.226263	0.0700499	0.358963	0.161013	0.324546	0.19222		1.23583e-07	7.3045e-10	7.27529e-10	1.85686e-10	3.3369e-10	3.83807e-11	1.66023e-09	3.06149e-10
Flavonoids	Api-6C-ara-8C-ara	7.72333	5.79706	1.96163	4.45487	1.76259	0.901341	0.512637	0.512637		0.000235973	1.29436e-06	0.00253596	0.000327533	0.397525	0.355918	0.194316	0.194316
Flavonoids	Api-C-pen I	0.621283	0.360071	0.641838	1.27887	0.23732	0.638952	1.10506	0.578813		0.00105325	2.81512e-07	0.00132906	0.027494	0.000190339	0.0119737	0.400319	0.00906688
Flavonoids	Isoo-C-hex-C-hex	0.261878	0.306767	0.439789	1.55827	1.29001	0.476947	0.273609	0.234318		0.00646966	0.0128469	0.000104776	0.340683	0.445864	0.00118745	0.00135616	0.00130845
Flavonoids	Tricin	1.22512	1.88235	1	2.44675	2.12967	1.99156	0.718911	2.13627		0.126568	0.00154024	#DIV/0!	0.203955	0.000104561	0.00035824	0.112815	0.000189371
Flavonoids	Tri-7O-neo	1.79415	3.8514	1	1.18794	3.02187	4.21963	6.46527	14.7121		0.0770446	0.0121132	#DIV/0!	0.158328	6.9239e-07	2.15223e-06	1.97275e-05	9.58929e-06
Flavonoids	Tri-7O-glu	3.42728	4.86651	1.13685	1	3.68208	3.60945	5.28688	9.90268		3.71069e-08	1.00081e-10	0.0429715	#DIV/0!	3.51515e-08	1.26035e-09	9.95437e-06	4.8483e-09
Flavonoids	Tri-7O-6''-sin-glu	1.71267	3.1727	1	1	1.97987	2.76885	1	1		0.00110504	0.000446618	#DIV/0!	#DIV/0!	0.000245412	0.00441997	#DIV/0!	#DIV/0!
Flavonoids	Isoo-7O-glu	1.3644	1.89039	0.918828	1.49718	1.35644	1.28753	1.94757	2.33947		0.000454548	5.5673e-06	0.37382	0.0548553	0.000919774	2.10731e-05	0.000306199	2.61807e-05
Flavonoids	Tri-4'O-ery-gua 9''O-glu	0.169826	0.19241	1.90286	5.58442	3.74213	0.291421	0.203716	0.159759		0.156185	0.174165	0.394674	0.189853	0.173366	0.109993	0.237419	0.211557
Flavonoids	Isoo C-hex der	0.333882	0.417813	1.17482	2.19831	1.30668	0.666814	0.446532	0.342534		0.00531098	0.0120658	0.632708	0.0640397	0.513306	0.000909977	0.0454505	0.0146026
Flavonoids	Tri-4'O-thr-gua 7O-glu	0.460414	0.533474	1.15057	1.49196	2.32668	1	0.3815	0.361354		0.277837	0.347775	0.355918	0.160934	0.213962	#DIV/0!	0.175291	0.163231
Flavonoids	Swertisin	8.95432	11.0126	2.67912	3.59737	1.53596	1	0.778915	0.778915		1.84456e-05	1.24513e-05	0.0102724	0.00186974	0.355918	#DIV/0!	0.355918	0.355918
Flavonoids	Isoo-7,3'-dimeth	10.6891	21.5	1	2.86203	1.55098	1	0.655112	0.655112		2.41996e-06	2.60364e-06	#DIV/0!	0.0094314	0.355918	#DIV/0!	0.355918	0.355918
Flavonoids	Tri-4'O-ery-gua 7''O-glu	1	1	1.25151	3.71521	1.51178	0.687561	1.29417	1		#DIV/0!	#DIV/0!	0.355918	0.355918	0.666837	0.581495	0.355918	#DIV/0!
Flavonoids	Chr-C-glu	6.92838	13.8044	1.341	7.3443	3.37399	1	0.714326	0.767769		2.64272e-06	1.03085e-06	0.315749	0.0559322	0.331765	#DIV/0!	0.355918	0.454716
Flavonoids	Api-6C-glu-8C-ara I	0.231106	0.670521	1.161	1.15293	1	4.42818	0.774268	2.22042		6.14655e-08	0.482348	0.470307	0.475786	#DIV/0!	0.134005	0.355918	0.436317
Flavonoids	Tri-4'O-ery-gua 7O-glu	1	1	1	1.29897	1.06241	1	0.925754	0.925754		#DIV/0!	#DIV/0!	#DIV/0!	0.355918	0.355918	#DIV/0!	0.0943828	0.0943828
Flavonoids	Isos-2''O-glu	0.990011	1.17412	0.844281	0.898394	0.766721	0.413594	0.338764	0.255859		0.940944	0.442089	0.544957	0.274995	0.691532	0.265132	0.020446	0.00837409
Flavonoids	Chr-C-hex-C-pen	1.68472	2.79801	0.665277	0.711141	0.877156	0.698117	1.05194	1.55396		0.000154733	1.89269e-05	0.000307465	0.00669407	0.0151653	0.000318016	0.384962	0.000268705
Flavonoids	Isoo-2''O-glu	0.582736	0.558903	0.623891	1.5519	1.35775	0.740434	0.488566	0.288757		0.150074	0.182477	0.280859	0.141978	0.312881	0.496072	0.0643978	0.00730497
Flavonoids	Chr-6C-ara-8C-ara	0.942686	2.20348	0.648571	1.0668	1.08318	1.42744	0.841048	0.76215		0.833958	0.00399122	0.162436	0.817289	0.823245	0.53613	0.586998	0.425277
Flavonoids	Lut-7O-glu	3.66868	5.69951	1	3.93477	2.56062	3.43599	0.621896	1.09875		0.075383	0.0482295	#DIV/0!	0.0382817	0.270507	0.0731623	0.343101	0.819372
Flavonoids	Isos-2''O-6'''-fer-glu	0.880147	1.32215	1	1.66989	1.76539	0.907735	0.513811	0.513811		0.60227	0.445217	#DIV/0!	0.161335	0.185067	0.355918	0.134596	0.134596
Flavonoids	Api-C-pen-O-fer-hex	3.84955	5.51949	0.869322	1.23559	1.30085	1.48223	1.263	1.4685		2.05332e-05	1.04403e-05	0.62891	0.286827	0.503979	0.37052	0.475458	0.425435
Flavonoids	Tri-4'O-thr-gua	0.119937	0.226493	1	3.36866	2.30537	0.993771	0.608078	0.298779		0.000933248	0.00331704	#DIV/0!	0.157193	0.331072	0.953996	0.541852	0.227215
Flavonoids	Lut-6C-2''O-glu-ara II	1.73555	2.73895	0.455353	0.606921	0.599747	0.328854	1.16853	0.430248		0.235833	0.275582	0.27548	0.444209	0.000602082	0.000861003	0.444368	0.0496265
Flavonoids	Isoscoparin	2.56306	3.14784	0.308303	0.251342	0.525711	0.422974	0.508113	0.291224		6.15965e-07	6.306e-06	4.20947e-06	4.47585e-08	0.00174229	0.000828892	0.00908226	0.00144073
Flavonoids	Api-6C-glu-8C-ara der	2.07553	1.34081	0.360175	0.604139	0.651353	0.623258	0.807992	0.422435		0.264321	0.662964	0.0121493	0.190831	0.0431664	0.0285566	0.0618462	9.80382e-05
Flavonoids	Tri-4'O-ery-gua	0.27011	0.27011	1	3.11772	2.02613	0.570191	1.37946	0.613037		0.355918	0.355918	#DIV/0!	0.355918	0.516989	0.228797	0.673998	0.355918
Flavonoids	Chr-6C-ara-8C-ara der	1.43567	3.2326	0.634016	0.7775	0.776012	0.660375	0.832386	1.24573		0.56548	0.075661	0.366038	0.58401	0.59479	0.406435	0.697157	0.636414
Flavonoids	Api-6C-glu	0.713177	0.553881	0.367104	0.240676	0.412222	0.384294	0.801961	0.349706		0.00631885	0.000265334	2.69975e-05	7.80806e-07	0.00623377	0.00503063	0.111371	0.000586749
Flavonoids	Lut-6C-2''O-glu-ara I	1.3945	1.65249	0.938315	0.813956	0.719065	0.664434	1.70261	0.648503		0.540448	0.359428	0.597659	0.131696	0.754896	0.701551	0.540819	0.559111
Flavonoids	Nar cha-C-pen-O-hex	1	1.04259	1	1	0.857267	0.993812	1.42543	1.02262		#DIV/0!	0.355918	#DIV/0!	#DIV/0!	0.355918	0.976026	0.326678	0.931256
Flavonoids	Isoo der	0.867813	0.867813	1	1	1.09166	1.76758	0.55435	0.404216		0.355918	0.355918	#DIV/0!	#DIV/0!	0.355918	0.0792026	0.0542408	0.00734858
Flavonoids	Tri-O-glu-O-gua der	0.136671	0.111393	0.589158	1.51158	3.69939	1	1	1		0.162966	0.151311	0.597026	0.723044	0.355918	#DIV/0!	#DIV/0!	#DIV/0!
Flavonoids	Tri-7O-6''-mal-glu	0.296478	0.466774	1	2.80481	0.591346	1.30023	9.84818	0.327191		0.355918	0.489119	#DIV/0!	0.355918	0.355918	0.72627	0.389682	0.355918
Flavonoids	Schaftoside	1.04566	1	0.87034	0.87034	1	1	1	1		0.172393	#DIV/0!	9.04524e-05	9.04524e-05	#DIV/0!	#DIV/0!	#DIV/0!	#DIV/0!
Flavonoids	Api-6C-glu-8C-ara II	1	1	0.922499	0.885436	0.307658	0.307658	0.601217	0.601217		#DIV/0!	#DIV/0!	0.543606	0.355918	0.355918	0.355918	0.355918	0.355918
Flavonoids	Tri-O-glu-O-gua	0.768199	0.768199	1	1.02268	1	1	1	1		0.0591428	0.0591428	#DIV/0!	0.355918	#DIV/0!	#DIV/0!	#DIV/0!	#DIV/0!
Flavonoids	Tri-5O-glu	0.343645	0.290282	0.816876	0.750918	1.22897	1	0.570042	0.570042		0.00709327	0.00377893	0.614462	0.468141	0.355918	#DIV/0!	0.142027	0.142027
Flavonoids	Api-C-hex-C-coum-hex	2.13904	4.92003	1	1	1	1	1	1		6.861e-08	3.67635e-06	#DIV/0!	#DIV/0!	#DIV/0!	#DIV/0!	#DIV/0!	#DIV/0!
Flavonoids	Api-C-hex-C-hex	3.00313	6.08775	1.24155	1.47841	0.597221	0.750323	1.24282	2.07587		0.226269	0.0515503	0.213169	0.307932	0.341973	0.599689	0.623328	0.176965
Flavonoids	Api-C-pen II	0.649003	0.293044	0.593837	1.08644	0.322889	0.798826	1.54938	0.788462		0.000280208	3.08423e-06	0.00847005	0.436952	0.000257111	0.070427	0.000226758	0.0106234
Flavonoids	Chr-5O-hex	5.84616	9.51858	1	1	1.0927	1.13659	3.07123	2.66386		2.3665e-06	1.21164e-06	#DIV/0!	#DIV/0!	0.298188	0.515832	0.0509235	0.0579213
Flavonoids	Chr-C-pen-O-hex	3.57803	4.84484	0.93853	0.98863	1.53218	1.91641	3.58767	4.84209		3.04305e-05	6.91517e-06	0.790141	0.965494	0.188686	2.83184e-05	5.9811e-05	0.0154338
Flavonoids	Tri-O-hex-O-hex	1	1	1	1	1.72693	2.73698	1	1.35343		#DIV/0!	#DIV/0!	#DIV/0!	#DIV/0!	3.06259e-05	3.41826e-08	#DIV/0!	4.0895e-07
Phenylpropanoids	4H-Ben	0.168929	0.114662	0.576216	0.249536	0.345257	0.284062	0.493777	0.407213		1.83386e-07	1.29284e-07	0.000143889	2.69817e-08	0.000127634	8.33921e-05	0.00201394	0.000883986
Phenylpropanoids	Meth-ben	1.51477	5.33015	0.687772	1.13437	1.11369	2.0642	0.933027	1.42862		0.139327	2.50423e-08	0.0690586	0.664901	0.000273422	9.93636e-06	0.0335341	8.80397e-07
hydroxycinnamate derivatives	4-Coumarate	0.625243	0.389419	0.950594	0.187333	0.423333	0.164121	0.779812	0.213729		2.98722e-05	2.83576e-06	0.540946	6.11301e-09	0.000498323	6.35904e-05	0.119579	0.000630026
hydroxycinnamate derivatives	Sinapate	1.36323	0.793321	0.432698	0.0653569	1.08884	0.255293	0.0736061	0.532682		0.579771	0.430267	0.275307	0.0847096	0.855466	0.0750293	0.300771	0.58862
hydroxycinnamate derivatives	Zinolol	0.855648	0.97787	1.15707	0.742521	0.731035	0.79353	1.88068	1.3853		0.00932208	0.376203	6.99317e-06	8.87936e-06	4.8854e-05	0.052948	2.62165e-05	0.000886737
hydroxycinnamate derivatives	Ferulate	0.539512	0.507146	0.706861	0.17823	0.383931	0.147812	0.380026	0.218236		2.30576e-05	3.91455e-05	0.0035821	4.5522e-08	0.000811147	0.000136799	0.00337373	0.0010167
hydroxycinnamate derivatives	Sterebin L	0.813027	0.499382	1.0124	0.582261	0.633867	0.57191	1.21048	0.686603		0.128314	5.42151e-07	0.498715	0.000108573	1.67784e-05	1.34755e-05	0.00186584	3.67055e-05
hydroxycinnamate derivatives	quinate	0.458439	0.165053	0.598664	0.257019	0.594226	0.197076	0.235777	0.190721		2.06489e-06	3.30123e-08	0.00258639	4.89182e-07	7.42952e-05	1.61857e-06	4.19217e-05	3.52205e-05
hydroxycinnamate derivatives	Fer-Put I	0.84642	0.683252	0.785775	0.539371	0.815182	1.39207	0.769157	1.29143		0.473786	9.86718e-09	1.43312e-06	4.17655e-09	0.00593964	0.211668	2.85052e-05	0.405719
hydroxycinnamate derivatives	Fer-Put II	0.435307	0.608202	0.639088	0.618625	0.75623	1.55123	1.04864	0.992579		0.000148911	2.94398e-08	0.217584	0.158791	7.8209e-07	9.32634e-09	0.0711438	0.742206
hydroxycinnamate derivatives	Sin-O-glu	0.301009	0.212115	0.609583	0.208933	0.45378	0.397192	0.698379	0.613818		2.78795e-07	1.1802e-07	0.000699446	1.92098e-07	0.0031507	0.00201453	0.0746415	0.0229277
hydroxycinnamate derivatives	Fer-O-glu I	0.400725	0.406731	0.864264	0.338802	0.414835	0.399832	0.716	0.624427		4.58219e-06	7.11276e-06	0.0649329	1.6458e-07	0.000460966	0.000397583	0.0735276	0.0305849
hydroxycinnamate derivatives	Fer-O-glu II	0.374012	0.641043	0.657633	0.449991	1	1.24205	1.58336	0.983334		0.355918	0.616813	0.000674753	4.34985e-05	#DIV/0!	0.355918	0.394662	0.973122
hydroxycinnamate derivatives	Sal-2O-glu	0.19814	0.0858034	0.919699	0.283513	0.278828	0.262167	1.2694	0.37342		1.3208e-06	1.7298e-06	0.325208	1.13604e-07	0.000294111	0.000266303	0.100711	0.00383632
hydroxycinnamate derivatives	Pro-O-hex II	0.25086	0.139747	0.564838	0.21632	0.679262	0.388804	0.669349	0.42626		7.48183e-08	3.55358e-08	0.000477102	2.3597e-07	0.0144067	0.000693621	0.0344046	0.00325437
hydroxycinnamate derivatives	3O-Fer-qui	0.564424	0.429002	0.412581	0.178491	0.464105	0.262031	0.506484	0.309251		2.8596e-05	7.32088e-06	1.88516e-05	2.6103e-07	0.00215194	0.000403648	0.00885552	0.00181396
hydroxycinnamate derivatives	Sal-2C-glu	0.425428	0.568915	0.298154	0.0488117	0.605352	0.420724	1.20714	0.239663		1.72888e-06	1.56965e-05	6.79574e-08	1.0914e-09	0.0229841	0.00076748	0.288164	0.00557711
hydroxycinnamate derivatives	Pro-O-hex I	0.347183	0.263317	0.751234	0.239617	0.227479	0.184562	0.829034	0.315481		4.08455e-06	1.42867e-06	0.0198196	2.44116e-06	0.00431132	0.00255005	0.253828	0.00194562
Terpenes	Cafestol	0.30483	0.249906	0.459112	0.210515	0.519971	0.36808	1.06941	0.586234		2.19352e-06	1.229e-06	9.68628e-07	1.35103e-07	2.13128e-08	3.53001e-09	0.215426	9.4161e-05
Diterpenoid phytoalexins	Momilactone A der	0.240484	0.222551	0.707325	0.243657	0.563731	0.384042	0.993635	0.842784		9.78678e-07	4.9967e-07	4.69433e-06	2.52379e-08	7.94374e-08	2.14756e-09	0.873344	0.00644252
Diterpenoid phytoalexins	Momilactone A	0.183467	0.200428	0.735937	0.275526	0.583939	0.407804	1.00722	0.839372		1.35899e-07	1.4373e-07	1.85431e-06	1.27288e-08	6.8042e-07	7.96237e-08	0.841079	0.00214845
Diterpenoid phytoalexins	Phytocassane C	0.411037	0.323634	0.513535	0.285133	0.558522	0.532097	1.28966	0.779522		6.14536e-05	2.2889e-05	1.38208e-06	2.37878e-07	1.47255e-06	8.56102e-07	0.00510163	0.0312429
Diterpenoid phytoalexins	Phytocassane B	0.634294	0.617617	0.447269	0.258037	0.847377	0.208101	0.591087	0.471523		0.00212478	0.00269991	7.14342e-06	3.30864e-08	0.487352	0.000943257	0.0295297	0.000207531
Others	2-Amino-1,3,4,5-eicosanetetrol	0.831668	0.913203	1.02768	0.902985	0.702586	0.798734	0.690365	0.712437		0.495789	0.677121	0.907052	0.604496	0.036283	0.393743	0.240914	0.237146
Others	dimethyl amine oxide	1.00797	1.03916	0.962695	0.943232	0.737668	0.538781	0.855227	0.743398		0.963863	0.781424	0.864757	0.68485	0.0607065	0.00196512	0.48615	0.180052
Others	2-Amino-1,3-eicosanediol	0.726795	0.731236	1.24288	1.03437	0.993867	1.50261	0.597988	0.790033		0.379917	0.369416	0.254346	0.834642	0.960989	0.425995	0.173617	0.455293
Others	2-Amino-1,3-octadecanediol	0.751749	0.712623	1.22911	0.998046	1.15418	1.97772	0.570991	0.787877		0.382984	0.285409	0.26183	0.985501	0.164985	0.195841	0.0950954	0.368154
Others	2-Amino-1,3,4-tetradecanetriol	0.627707	0.752229	0.96374	0.661136	1.16127	2.81246	0.419469	0.538611		0.222666	0.376556	0.835677	0.000236459	0.159566	0.243321	0.0225397	0.0457994

## Sheet: Table S5
Supplementary Table S5. Changes in the levels of metabolites in rice grains at seed desiccation stage .
		ratio					P-value
Classification	Metabolite	Q(28G/14G)	9311(28G/14G)	Nip(28G/14G)	N(28G/14G)		Q(28G/14G)	9311(28G/14G)	Nip(28G/14G)	N(28G/14G)
Amino acids	2-aminoadipate	0.0943945	0.034767	0.0303322	0.0296428		2.48395e-10	2.0624e-12	2.41267e-09	3.46055e-10
Amino acids	NAcGlu	0.190585	0.370827	0.173971	0.150907		4.11762e-06	9.21121e-06	1.99878e-06	8.44923e-07
Amino acids	Gly	0.320177	0.172494	0.133832	0.0474617		1.80835e-06	1.01153e-05	6.20428e-07	4.3081e-10
Amino acids	ASA	0.0661662	0.0243987	0.0365022	0.0117221		8.67814e-08	1.34974e-12	3.24366e-08	5.6856e-10
Amino acids	Ala	0.362162	0.128674	0.226688	0.0889045		1.66663e-07	1.13917e-07	1.12932e-06	5.49794e-10
Amino acids	Met	0.700881	0.268263	0.131225	0.0740463		0.00129098	1.69299e-08	1.59248e-10	1.0486e-12
Amino acids	Val	0.621267	0.811	0.267996	0.232418		0.0351015	0.042307	1.17648e-05	4.15412e-08
Amino acids	GABA	0.248479	0.15337	0.103934	0.0678782		5.1168e-07	1.45042e-08	2.79026e-07	2.97243e-07
Amino acids	Ser	0.578875	0.322998	0.142308	0.105525		1.257e-05	2.98814e-05	1.56488e-09	1.52809e-08
Amino acids	Lys	0.471249	0.192696	0.113516	0.0605357		4.16807e-06	2.34426e-06	2.64341e-07	2.37132e-10
Amino acids	Asp	0.44148	0.407679	0.135643	0.0673092		2.59799e-05	4.14629e-06	1.97943e-07	2.53145e-08
Amino acids	Phe	0.48742	0.179463	0.0674029	0.0417004		0.00102558	1.40334e-08	1.93086e-07	2.13404e-07
Amino acids	Ile	0.368854	0.185686	0.0407272	0.0412906		2.65409e-07	1.86819e-10	1.35689e-09	3.59219e-09
Amino acids	Gln	0.174174	0.14411	0.111285	0.0921667		1.57338e-08	1.51487e-09	2.33085e-10	1.25346e-10
Amino acids	Tyr	0.424364	0.193753	0.200764	0.0295878		9.68346e-05	1.27457e-08	2.06004e-07	2.44547e-08
Amino acids	Leu	0.393887	0.148064	0.0750791	0.044627		1.25888e-05	4.33239e-12	1.87314e-09	1.33117e-09
Amino acids	β-Ala	0.448093	0.19917	0.0545707	0.0275201		0.000120584	7.54122e-07	1.84966e-08	1.6412e-10
Amino acids	OxoPro	0.447522	0.302623	0.151507	0.160113		7.89954e-08	5.36339e-05	9.14594e-08	1.41963e-07
Amino acids	Glu	0.520162	0.292258	0.613279	0.481394		1.96364e-06	9.78354e-09	0.00021154	1.13379e-05
Amino acids	4-Coumarate	0.427613	0.272111	0.1986	0.105609		7.1538e-05	9.14348e-07	1.20116e-06	5.73906e-07
Amino acids	HSer	0.0429769	0.0338798	0.0282392	0.0262431		1.06664e-06	7.34186e-06	3.99711e-06	2.76014e-05
Amino acids	Thr	0.292989	0.136732	0.0361726	0.0560989		2.10598e-07	1.17548e-07	1.79049e-10	4.19639e-09
Amino acids	ACC I	0.0555652	0.111369	0.0752465	0.0791404		1.06616e-08	3.35563e-06	7.52036e-07	6.61962e-09
Amino acids	ACC II	0.427939	0.254404	0.351606	0.363857		2.01089e-07	3.13786e-10	2.05634e-06	1.23831e-07
Amino acids	allo-Thr	0.742385	0.506084	0.33032	0.41888		0.000109819	1.50445e-05	4.85023e-07	9.72366e-05
Amino acids	Arg	1.97341	0.444856	0.832561	0.21748		1.84408e-05	7.23689e-07	0.0180742	4.23035e-08
Amino acids	Pro	1.92886	0.334226	0.300815	0.0816636		0.00162262	1.69019e-07	1.99888e-07	4.674e-11
Amino acids	Put	1.05691	0.561002	0.231524	0.196156		0.819517	0.0211255	0.00124983	3.63622e-05
Amino acids	His	1.54399	0.239234	0.0107759	0.00971952		0.160556	0.00362941	0.00600478	4.29653e-06
Amino acids	Cystine	0.309905	0.522989	0.477392	0.148179		0.00136753	0.202279	0.000255337	0.000130596
Amino acids	Try	0.885342	0.792993	0.447827	0.362938		0.0641004	0.327339	6.4194e-07	2.50665e-05
Amino acids	Orn	1.36121	0.701863	0.310707	0.146919		0.083601	0.559078	0.00486675	0.000108097
Amino acids	Norvaline	0.500518	0.580098	0.0724161	0.0621746		0.333643	0.349623	9.94516e-07	2.24614e-05
Amino acids	Betaine	0.725932	0.698101	0.917323	0.792198		1.32745e-06	8.60837e-05	0.0879677	1.75766e-05
Amino acids	5-HT I	9.32639	5.57401	1.04974	0.368966		0.000435294	0.000803255	0.599264	7.20838e-06
Amino acids	Spd	0.840225	1.28045	0.213542	0.358392		0.635382	0.726959	0.188346	0.0131006
Amino acids	GBH	0.777208	0.74555	0.726225	1.29575		0.000189938	0.000418341	1.75719e-05	3.1108e-05
Amino acids	Asn	2.01309	20.9127	10.9656	2.74423		6.59865e-08	2.23564e-08	5.57889e-06	0.00461676
Amino acids	5-HT II	1.60932	1.01106	2.16693	2.41194		0.349956	0.957161	0.138757	0.0396336
Amino acids	KYNA	1	0.398661	1	1		#DIV/0!	2.94817e-05	#DIV/0!	#DIV/0!
Amino acids	Urocanate	0.470275	4.61742	0.368769	1.0551		0.0452852	0.237521	0.325918	0.851317
Amino acids	Urea	0.555214	3.13673	0.0196263	2.50917		0.387353	0.368943	0.329218	0.589099
Dipeptides	Tyr-glu	0.317613	0.225689	0.254786	0.0825424		0.000848599	1.25579e-05	0.0497255	9.02541e-08
Dipeptides	Glu-leu	0.407	0.1207	0.0772071	0.0279711		0.0511116	0.000578998	0.00153644	0.00074128
Dipeptides	Leu-pro	1.12301	1.05185	1.26167	1.16151		0.0113362	0.716479	0.0364233	0.375949
Carbohydrates	Glycerate	0.0791667	0.0666553	0.0309278	0.0656747		3.38745e-08	4.39974e-08	0.000481276	4.55365e-06
Carbohydrates	Malate	0.150579	0.0751685	0.0811037	0.0255139		2.46276e-06	1.9995e-07	3.9581e-08	3.55983e-07
Carbohydrates	Succinate	0.120079	0.0509088	0.0750546	0.0312868		5.68846e-06	1.44708e-08	6.56805e-06	3.61354e-08
Carbohydrates	Galactinol	0.084828	0.365203	0.140592	0.0561868		4.37486e-10	2.31777e-06	2.93255e-07	1.20949e-08
Carbohydrates	Fumarate	0.381325	0.183828	0.15291	0.0459162		0.00127806	1.4688e-07	0.000213544	2.24009e-08
Carbohydrates	Ribitol	0.453283	0.29871	0.0382444	0.0170121		4.74671e-05	1.09601e-05	2.0163e-05	2.3669e-06
Carbohydrates	myo-Inositol	0.297021	0.111633	0.156731	0.0460728		2.0727e-09	1.0794e-08	2.22914e-07	1.65892e-08
Carbohydrates	Gluconate	0.190293	0.0905858	0.197762	0.0494874		1.82753e-05	9.50108e-09	4.3183e-06	6.78062e-09
Carbohydrates	Rib-5P	0.573955	0.304625	0.290928	0.413793		0.0131213	0.00180791	0.000168308	0.0151915
Carbohydrates	Glycerol-2P	0.203443	0.0959464	0.130214	0.0265125		2.10908e-05	5.48027e-08	0.0325521	1.77565e-09
Carbohydrates	Glucose	1.72059	0.528378	0.903179	0.321602		9.68695e-06	4.47428e-07	0.0447548	1.47602e-06
Carbohydrates	Glucosamine	1.84152	0.691293	0.316027	0.333208		9.96763e-07	1.30499e-06	0.021677	0.000108175
Carbohydrates	Citrate	1.10238	0.424231	0.368863	0.122547		0.78646	4.61784e-05	4.3958e-05	1.89654e-06
Carbohydrates	Gentisate	0.842927	0.730315	0.447854	0.490297		0.0521306	0.000182928	5.3384e-06	1.79821e-05
Carbohydrates	G6P	0.793639	0.641102	0.595041	0.523953		0.0807644	0.000559546	0.002896	0.0234149
Carbohydrates	Pip I	0.640652	0.723844	0.305623	0.0170806		0.15711	0.00875236	0.000248358	1.31976e-08
Carbohydrates	OH-Pyr	0.555374	0.141572	0.0499115	0.024664		0.136211	0.0366854	0.00682299	0.0005643
Carbohydrates	Pip II	0.779446	1.04508	0.243231	0.0249198		0.344988	0.912764	5.83969e-07	8.68995e-11
Carbohydrates	Sucrose	1.31808	0.847509	1.31254	0.900679		0.000263077	0.000775688	6.82334e-05	0.0282003
Carbohydrates	Fru	1.42824	0.745726	0.982327	0.350437		0.000114433	0.00045083	0.672785	0.000410008
Carbohydrates	Melezitose	2.56253	0.298667	0.571492	0.488452		0.358852	0.00412897	0.217896	0.000144961
Carbohydrates	Maltose	0.832059	0.159749	0.940678	0.0377731		0.153008	6.02888e-06	0.770132	7.07062e-08
Carbohydrates	Isocitrate I	0.829161	0.933155	0.706955	0.209078		0.656809	0.792585	0.341806	0.000693759
Carbohydrates	Adipate	0.99106	0.150897	0.173864	0.0500567		0.355918	0.12386	0.0933547	7.75298e-07
Carbohydrates	Gal	1.30825	0.212246	0.131897	0.0408946		0.177512	0.0130322	9.62319e-05	0.0757635
Carbohydrates	Xylose	0.440178	0.763536	0.109408	0.624269		0.0132992	0.506895	0.294692	0.297694
Carbohydrates	Trehalose	1.03155	0.927992	1.12879	0.832852		0.529264	0.0672597	0.231248	0.113171
Carbohydrates	Isocitrate II	1.02922	0.738431	0.783786	0.632838		0.909825	0.441445	0.216446	0.454459
Organic acids	2-Coumarate	0.351914	0.164077	0.101697	0.0403093		1.56319e-07	6.50954e-10	8.07907e-09	4.38797e-11
Organic acids	Ind 5-car	0.138047	0.319235	0.0616462	0.34201		2.58736e-09	3.70618e-06	9.0493e-09	0.000537379
Organic acids	3-hydroxypropionate	0.0958015	0.097724	0.137709	0.10277		0.00903875	6.82086e-05	0.0373271	5.03619e-06
Organic acids	Acetate	0.230871	0.202704	0.218237	0.19904		5.34459e-08	2.49158e-08	5.89696e-06	6.83625e-06
Organic acids	Homovanillate	1.61364	0.395949	0.324108	0.0453638		0.0908122	0.000411487	0.000193918	2.80199e-07
Organic acids	Salicilate	0.755847	0.160261	0.390715	0.269777		0.196326	1.4594e-07	0.00118206	7.87796e-05
Organic acids	Cucurbate	1	0.360331	0.417466	0.0818303		#DIV/0!	9.28423e-06	0.000115946	6.78936e-09
Organic acids	Glycolate	0.782746	0.807183	0.9293	0.570791		0.00575883	0.104847	0.570723	0.00931159
Organic acids	Ind 3-car	1.1492	1.32033	0.776604	0.835748		0.420925	0.110846	0.0813495	0.0239509
Organic acids	Benzoate	0.87116	0.851429	0.709148	0.882227		0.233154	0.0612088	0.00401155	0.357454
Organic acids	GHB	1.36021	1.44771	0.770049	1.57711		0.0938286	0.222758	0.696919	0.144898
Organic acids	Azelate	1.06825	1.82311	0.293833	1.18769		0.284961	0.196847	0.371274	0.258416
Organic acids	Phenoxyacetate	1.05007	1	0.890541	0.652234		0.355918	#DIV/0!	0.355918	0.144383
Cofactors	Pi	0.119605	0.0673566	0.0959824	0.101157		9.40097e-09	5.75653e-10	0.000871408	2.53422e-09
Cofactors	VB5	0.267651	0.494204	0.214976	0.372467		2.87035e-08	6.57022e-08	1.55401e-09	3.98839e-08
Cofactors	Nicotinate	0.288714	0.216401	0.253378	0.246		3.2236e-08	5.85537e-09	3.07902e-07	8.60336e-10
Cofactors	Pheophorbide A I	0.0346853	0.0248682	0.00619403	0.00374737		0.011655	1.35434e-06	5.46531e-07	2.60785e-10
Cofactors	VB6	0.424377	0.291804	0.665307	0.608203		1.29401e-05	9.44439e-05	4.01793e-07	5.74929e-05
Cofactors	VB2	0.720709	0.607786	0.397254	0.253057		0.0700883	0.00177228	0.000148778	3.55805e-07
Cofactors	Threonate	0.734002	0.208385	0.189547	0.10278		0.441684	6.15409e-08	3.82114e-06	4.6654e-07
Cofactors	Meth-Nic	0.902768	0.558592	0.681451	0.583429		0.0738902	0.0012096	0.00120919	3.345e-05
Cofactors	DHA	1.04463	0.254663	0.409061	0.0813093		0.600279	4.2533e-07	0.0284097	2.20024e-06
Cofactors	Pheophorbide A II	1	0.888344	0.112136	0.0373716		#DIV/0!	0.157578	3.92255e-10	2.4932e-10
Cofactors	NicA	0.33191	0.174525	0.383938	0.58327		0.000471096	2.56725e-07	0.247704	0.29838
Terpenes	Cafestol	37.7989	3.17949	1.09773	0.265099		0.000236846	0.00854037	0.731033	7.40057e-05
Diterpenoid phytoalexins	Phytocassane C	55.5055	2.51218	1.00227	0.311293		4.56694e-05	0.0132189	0.991019	0.000302328
Diterpenoid phytoalexins	Phytocassane B	0.527364	1.22311	1	0.315168		0.0231885	0.6729	#DIV/0!	0.000373906
Diterpenoid phytoalexins	Momilactone A der	19.3206	1.07329	0.880663	0.372613		2.8269e-05	0.698121	0.524852	1.71306e-05
Diterpenoid phytoalexins	Momilactone A	20.7796	1.0887	0.913023	0.42643		1.17824e-05	0.616876	0.64241	3.07711e-05
Flavonoids	Api-6C-glu	0.360049	0.238424	0.11644	0.378659		5.80732e-05	5.19259e-06	4.52161e-06	9.34193e-05
Flavonoids	Tri-7O-neo	1.29069	2.06701	1.12251	1.32838		0.488944	0.00121869	0.0462082	0.00649539
Flavonoids	Tri-7O-6''-sin-glu	0.927951	1	1.38477	2.54365		0.548054	#DIV/0!	0.0483728	4.78988e-05
Flavonoids	Chr-C-hex-C-pen	1.14103	1.19201	0.946904	1.6971		0.0778269	0.247653	0.387617	0.000248646
Flavonoids	Lut-6C-2''O-glu-ara II	1.03604	1.1291	0.313074	3.2172		0.96326	0.717921	0.0739165	0.0215289
Flavonoids	Isoscoparin	0.737025	0.862343	0.19267	0.985851		0.00665644	0.045368	4.63849e-05	0.822048
Flavonoids	Tricin	0.624844	0.408705	0.730062	1.12436		0.021572	0.203955	0.00921122	0.308349
Flavonoids	Tri-7O-glu	1.23216	1	0.738924	0.871539		0.000452834	#DIV/0!	1.45097e-05	0.125345
Flavonoids	Api-C-pen I	5.76037	0.762344	0.957597	1.18973		0.00707568	0.0381094	0.751281	0.16366
Flavonoids	Isoo C-hex der	1.32358	0.383497	1	1.42852		0.569358	0.0399887	#DIV/0!	0.355918
Flavonoids	Isoo-2''O-glu	1.38196	0.206588	0.206019	1.02121		0.63047	0.00750809	0.111323	0.97439
Flavonoids	Api-6C-ara-8C-ara	2.28522	2.37087	1	1.84561		0.0962056	0.000379537	#DIV/0!	0.355918
Flavonoids	Swertisin	0.838825	1.36644	1	1.24474		0.201639	0.00102864	#DIV/0!	0.355918
Flavonoids	Api-C-pen-O-fer-hex	1.15255	2.46155	0.661942	1.22988		0.129764	0.0010537	0.398159	0.728161
Flavonoids	Chr-C-glu	0.761682	0.345595	1	3.74132		0.0348767	0.124426	#DIV/0!	0.367243
Flavonoids	Isoo-7O-glu	1.16326	0.766423	0.976772	1.08113		0.0317232	0.1484	0.640758	0.0845324
Flavonoids	Chr-6C-ara-8C-ara	1.47248	1.35748	0.919211	0.705702		0.0027535	0.108412	0.871576	0.140094
Flavonoids	Isoo-C-hex-C-hex	1.29129	0.282229	0.861637	1.09753		0.64858	0.0819392	0.142449	0.847739
Flavonoids	Tri-4'O-ery-gua 9''O-glu	4.1619	0.178655	2.54472	3.82145		0.320501	0.187221	0.388703	0.373863
Flavonoids	Tri-4'O-thr-gua 7O-glu	1.76144	0.670259	1	2.19618		0.434199	0.160934	#DIV/0!	0.355918
Flavonoids	Isoo-7,3'-dimeth	1.00794	1.37033	1	1.49317		0.951054	0.0831737	#DIV/0!	0.355918
Flavonoids	Tri-4'O-ery-gua 7''O-glu	1.94461	0.269164	0.759079	2.65688		0.355918	0.355918	0.418978	0.355918
Flavonoids	Api-6C-glu-8C-ara I	0.612098	0.905557	0.533831	0.531907		0.603442	0.630544	0.369971	0.514892
Flavonoids	Tri-4'O-ery-gua 7O-glu	1	0.769842	1	1.15726		#DIV/0!	0.355918	#DIV/0!	0.355918
Flavonoids	Isos-2''O-glu	1.23772	0.661045	0.652573	1.53544		0.655177	0.0928254	0.262015	0.437243
Flavonoids	Lut-7O-glu	1.61676	1.00895	0.619068	0.674818		0.14472	0.982168	0.378031	0.427545
Flavonoids	Isos-2''O-6'''-fer-glu	1.45196	0.598842	1.3784	2.54491		0.452037	0.161335	0.355918	0.138936
Flavonoids	Tri-4'O-thr-gua	1.20921	0.296854	3.60486	2.24163		0.791917	0.157193	0.367987	0.355918
Flavonoids	Api-6C-glu-8C-ara der	0.817308	0.527135	0.848716	0.749191		0.767203	0.254899	0.069161	0.103567
Flavonoids	Tri-4'O-ery-gua	2.58822	0.320748	1	3.27845		0.355918	0.355918	#DIV/0!	0.355918
Flavonoids	Chr-6C-ara-8C-ara der	1.08431	1.09863	0.945298	1.43254		0.855675	0.822725	0.896376	0.41038
Flavonoids	Lut-6C-2''O-glu-ara I	0.596608	0.932221	0.13252	2.03541		0.1996	0.355918	0.251233	0.438146
Flavonoids	Nar cha-C-pen-O-hex	0.959149	1	0.862604	0.796607		0.355918	#DIV/0!	0.355918	0.266849
Flavonoids	Isoo der	1	1	0.565744	0.961487		#DIV/0!	#DIV/0!	0.0792026	0.355918
Flavonoids	Tri-O-glu-O-gua der	0.641389	0.209188	1.48726	1		0.355918	0.355918	0.355918	#DIV/0!
Flavonoids	Tri-7O-6''-mal-glu	1.41007	0.35653	0.608663	1		0.649046	0.355918	0.515509	#DIV/0!
Flavonoids	Schaftoside	1	1	1	1		#DIV/0!	#DIV/0!	#DIV/0!	#DIV/0!
Flavonoids	Api-6C-glu-8C-ara II	1	1.20698	1	1		#DIV/0!	0.355918	#DIV/0!	#DIV/0!
Flavonoids	Tri-O-glu-O-gua	1	0.977818	1	1		#DIV/0!	0.355918	#DIV/0!	#DIV/0!
Flavonoids	Tri-5O-glu	1	0.888066	1	1		#DIV/0!	0.355918	#DIV/0!	#DIV/0!
Flavonoids	Api-C-pen II	3.95615	0.479328	0.531008	0.826568		0.00307683	0.00155911	0.00305877	0.0314544
Flavonoids	Tri-O-hex-O-hex	1.38618	1	1.30755	2.27381		0.00463638	#DIV/0!	5.05542e-05	0.000263126
Flavonoids	Chr-C-pen-O-hex	0.462099	1.98235	0.248133	0.590702		7.74459e-06	0.0101361	1.2051e-06	0.18238
Flavonoids	Chr-5O-hex	1.5313	1.56589	0.65984	0.674265		0.00431607	0.00436259	0.133095	0.261238
Flavonoids	Api-C-hex-C-coum-hex	1.22668	1.27383	1	1		0.0542588	0.136402	#DIV/0!	#DIV/0!
Flavonoids	Api-C-hex-C-hex	1.09622	2.08348	1.97969	0.697535		0.891975	0.265171	0.242694	0.672943
Lipids	2-PG	0.329175	0.321558	0.237697	0.303937		1.15318e-08	6.72391e-08	2.81707e-08	1.95233e-08
Lipids	2-LG	0.347062	0.315676	0.286047	0.235304		5.39087e-08	2.07783e-09	2.05792e-09	1.96531e-09
Lipids	Punicate	0.424206	0.455328	0.241457	0.242142		3.10288e-11	1.69831e-07	6.72785e-09	1.17815e-06
Lipids	9,13-DHOME	0.409864	0.511297	0.236066	0.237401		6.90234e-05	4.20945e-05	1.7471e-06	6.34248e-07
Lipids	Glycerol	0.449903	0.285617	0.204409	0.125795		0.00165124	0.000239768	5.49702e-07	6.83879e-07
Lipids	1-LysoPE(16:0)	0.64978	0.757536	0.633599	0.502669		4.77235e-05	0.00704454	2.67627e-06	6.18971e-07
Lipids	2-LysoPE(16:0)	0.544399	0.645973	0.53475	0.388681		1.2137e-05	0.0014834	7.24699e-07	1.48722e-07
Lipids	1-LG	0.567344	0.295015	0.375403	0.141942		1.19421e-05	7.97015e-08	1.41837e-08	1.09736e-09
Lipids	1-LysoPC(18:2)	0.432075	0.513688	0.509791	0.551505		3.75318e-06	1.0105e-06	1.24223e-06	2.19346e-07
Lipids	1-LysoPE(18:2)	0.747061	0.782939	0.725046	0.658161		0.00374414	0.00774052	3.97639e-05	2.67526e-05
Lipids	1-LysoPC(18:1)	0.68362	0.85575	0.829402	0.715925		7.18301e-07	0.00607001	0.000107214	3.29364e-06
Lipids	2-LysoPC(16:0)	0.709907	0.890195	0.725256	0.720427		6.18534e-05	0.0035688	2.00744e-05	3.08517e-05
Lipids	2-LysoPE(18:2)	0.629901	0.663075	0.618071	0.550675		0.00107003	0.00244864	8.65243e-06	7.65338e-06
Lipids	2-LysoPC(18:1)	0.448157	0.489096	0.453705	0.320017		5.03491e-08	6.40593e-07	1.19754e-07	3.91957e-08
Lipids	9-HOTrE isomer	0.112799	0.02707	0.0178568	0.0741749		2.57556e-05	2.57347e-08	1.79882e-06	4.29536e-07
Lipids	9-HOTrE	0.435134	0.354843	0.0586072	0.033738		0.00392248	0.000114243	7.16432e-07	1.05567e-06
Lipids	2-LysoPC(18:3)	0.59982	0.461247	0.532242	0.415364		2.578e-06	2.85792e-07	8.30821e-07	1.02715e-06
Lipids	LysoPE(18:1)	1.28811	0.61039	0.587216	0.384304		0.674848	0.0122169	1.13207e-05	8.89055e-07
Lipids	Stearidonate	0.910368	0.382941	0.176422	0.097534		0.0832849	6.19462e-09	3.77865e-08	7.06755e-08
Lipids	Linolenate	0.683099	1.09965	0.447671	0.381073		0.00225472	0.231792	9.69505e-07	0.000197826
Lipids	1-LysoPC(16:0)	0.866936	0.949859	0.907413	0.954432		1.18903e-05	0.0596477	0.0113069	0.00572815
Lipids	GPC	1.97252	0.859381	1.13815	0.80279		9.45227e-08	0.00180203	0.00159914	0.010671
Lipids	1-LysoPC(18:3)	1.03911	0.890388	1.00791	0.750926		0.388712	0.155937	0.89321	8.60961e-05
Lipids	2-LysoPC(14:0)	0.940717	1.01952	1.14495	3.04308		0.262111	0.443683	0.000289959	1.69068e-09
Lipids	1-LysoPC(14:0)	0.924446	0.973581	1.28223	2.42699		0.384051	0.329347	6.49342e-05	3.16284e-07
Lipids	Carnitine	1.38752	1.037	0.958045	1.41977		0.0220342	0.575884	0.767435	2.11562e-08
Lipids	Oleate	0.671936	1.35543	0.634872	1.15698		0.000116672	0.00402157	0.00175931	0.195861
Lipids	Linoleate	0.839594	1.27477	0.890388	1.06582		0.000936422	0.00173329	0.0109723	0.633896
Lipids	Palmitate	0.791445	1.31377	0.723171	0.999311		0.0759096	0.00147215	0.0100591	0.99804
Lipids	1-LysoPE(18:0)	0.896259	0.9869	0.883934	0.93796		0.150088	0.785484	0.00436977	0.206631
Lipids	Octadecanoate	0.950806	0.893838	0.621942	1.17497		0.725801	0.344922	0.00818456	0.554334
Lipids	1-LysoPA(16:0)	1.14106	0.457286	1.08924	0.440911		0.903977	0.0370185	0.797481	0.0938954
Lipids	2-LysoPC(18:2)	0.937111	0.960809	0.965661	0.999398		0.0713498	0.19562	0.206616	0.95103
Nucleic acid derivatives	SAdo	0.26354	0.223669	0.2083	0.0720789		1.748e-09	6.30741e-09	4.63998e-09	9.91352e-11
Nucleotides	Uracil	0.0456825	0.0289828	0.0114904	0.0105515		2.00646e-08	1.98048e-09	8.2862e-10	1.52282e-10
Nucleotides	Adenine	0.112877	0.0233034	0.0369173	0.0127449		2.65369e-05	8.62211e-07	1.54352e-08	3.06629e-10
Nucleotides	Adenosine	0.248818	0.0839608	0.215092	0.161328		5.11024e-11	7.47096e-11	5.13221e-10	1.54267e-10
Nucleotides	Guanosine	0.369797	0.112277	0.175603	0.125302		2.91459e-09	3.77612e-11	2.41234e-08	1.96793e-11
Nucleotides	Uridine	0.155771	0.0625339	0.0994151	0.126327		2.19651e-05	1.54525e-09	2.32756e-07	3.1699e-07
Nucleotides	Inosine	0.566085	0.733418	0.3247	0.446574		0.000755745	0.0207209	0.0102212	7.53935e-06
Nucleotides	Cytosine I	0.539373	0.362066	0.475236	0.54746		2.77312e-06	3.1666e-06	2.57205e-05	2.01125e-05
Nucleotides	Cytosine II	0.699736	0.229646	0.296591	0.474427		5.83214e-06	9.61902e-07	0.0131276	4.4818e-06
Nucleotides	3'-AMP	1.16828	0.2185	0.343913	0.379725		0.262024	1.35983e-07	9.17587e-06	7.59221e-05
Nucleotides derivatives	MTA	0.206534	0.0830504	0.144294	0.121327		6.13801e-08	2.80618e-11	1.05772e-10	8.98628e-13
Others	2-Amino-1,3,4-tetradecanetriol	0.466451	1.94428	0.4006	1.33803		0.00134414	0.263873	0.274929	0.273206
Others	2-Amino-1,3,4,5-eicosanetetrol	1.26239	0.940228	0.698041	0.97531		0.394822	0.866391	0.292026	0.88882
Others	dimethyl amine oxide	1.24863	0.719959	1.07825	1.00973		0.27289	0.144341	0.619021	0.95606
Others	2-Amino-1,3-eicosanediol	0.828375	1.68167	0.59732	0.979958		0.37249	0.235685	0.337683	0.889206
Others	2-Amino-1,3-octadecanediol	0.741966	1.43261	0.527824	0.947988		0.15879	0.354531	0.211446	0.763353
Phenylpropanoids	4H-Ben	0.228926	0.18055	0.0879074	0.0955028		3.46293e-06	1.81099e-08	1.5115e-06	9.00671e-08
Phenylpropanoids	Meth-ben	2.00864	5.51899	6.20521	11.5551		2.6557e-07	3.18665e-06	4.84843e-07	1.51019e-06
hydroxycinnamate derivatives	Sterebin L	0.719407	0.484606	0.601559	0.313835		0.00190139	0.000624644	8.14476e-05	2.78801e-05
hydroxycinnamate derivatives	quinate	0.149	0.252605	0.0739598	0.0269713		1.42135e-05	0.00109767	2.39838e-06	3.73581e-05
hydroxycinnamate derivatives	Ferulate	0.721616	0.578311	0.519824	0.226071		0.0646209	7.40354e-05	7.12422e-05	2.52139e-06
hydroxycinnamate derivatives	Zinolol	0.973584	0.902662	1.74949	0.705881		0.631163	0.567102	0.00267578	0.00161173
hydroxycinnamate derivatives	Sinapate	0.112664	0.139176	0.159847	0.0903081		0.0279613	0.108886	0.0511415	4.88864e-06
hydroxycinnamate derivatives	Fer-Put I	0.204696	0.388397	0.0724361	0.0623884		5.30107e-09	5.81709e-05	0.00359629	0.00988058
hydroxycinnamate derivatives	Fer-Put II	0.0648352	0.162621	0.0598158	0.0430146		7.05257e-10	0.00214357	7.71794e-09	6.78771e-14
hydroxycinnamate derivatives	Pro-O-hex II	0.540427	0.209124	0.164099	0.136848		0.0178676	1.70276e-08	3.62332e-06	2.06311e-07
hydroxycinnamate derivatives	3O-Fer-qui	0.188748	0.0975752	0.161907	0.0615159		3.69106e-06	1.38118e-08	6.71327e-06	3.46714e-06
hydroxycinnamate derivatives	Sal-2O-glu	1.23697	0.211301	0.513497	0.318023		0.556084	4.64862e-08	0.000114214	5.36368e-06
hydroxycinnamate derivatives	Sin-O-glu	0.0562723	0.0190552	0.589184	0.0929088		1.84096e-06	4.73862e-10	0.108616	1.11678e-06
hydroxycinnamate derivatives	Fer-O-glu I	0.410397	0.236636	0.987796	0.264056		0.000298776	9.17928e-07	0.933056	5.55015e-06
hydroxycinnamate derivatives	Sal-2C-glu	0.0626332	0.151996	1.71142	0.0770834		2.12606e-07	2.14924e-06	0.490868	0.000451063
hydroxycinnamate derivatives	Pro-O-hex I	0.487856	0.150831	1.17105	0.209505		0.0119336	3.27637e-06	0.686916	4.04471e-05
hydroxycinnamate derivatives	Fer-O-glu II	0.583443	0.283743	2.7851	1.65346		0.355918	8.88101e-07	0.00029558	0.162118

## Sheet: Table S6
Supplementary Table S6. Changes in the levels of metabolites in rice grains at seed dormancy stage.
		ratio					P-value
Classification	Metabolite	Q(42G/28G)	9311(42G/28G)	Nip(42G/28G)	N(42G/28G)		Q(42G/28G)	9311(42G/28G)	Nip(42G/28G)	N(42G/28G)
Amino acids	Met	0.854253	1.59898	1.60745	1.30125		0.299112	0.00181199	0.000893894	0.00128177
Amino acids	Phe	0.623982	1.50106	1.15558	1.83006		0.0564177	0.00236043	0.0495851	0.00165831
Amino acids	Pro	1.15346	2.39013	1.60445	2.90895		0.629134	1.28968e-05	1.25323e-05	1.55916e-06
Amino acids	Arg	1.14418	0.882039	1.33742	1.9198		0.0140562	0.0128445	0.000282198	0.049757
Amino acids	Lys	1.1396	1.08317	1.50076	1.61402		0.264848	0.413718	5.69133e-05	8.71281e-05
Amino acids	Try	0.783476	1.14976	1.3408	2.18715		0.103782	0.595516	0.00992341	0.000465074
Amino acids	Ala	0.731895	1.4463	0.450878	1.14025		0.00237197	0.0278822	0.00380874	0.0171977
Amino acids	Gln	1.06931	1.75026	0.653608	1.9959		0.7834	0.00449817	0.0184854	2.42653e-07
Amino acids	Glu	0.66656	1.26045	0.833643	1.10881		0.000678502	0.00123326	0.00493208	0.190134
Amino acids	Tyr	1.20327	1.08497	0.66394	2.08324		0.412738	0.00597523	0.000515703	0.00078084
Amino acids	2-aminoadipate	1.31102	0.851693	0.771391	1.17849		0.0144677	0.238555	0.0221569	0.0220266
Amino acids	Ile	0.620868	1.26209	1.32244	1.92307		0.00400407	0.0371001	0.291503	4.07377e-05
Amino acids	Leu	0.672212	1.80816	0.965217	2.09792		0.0453917	0.000799003	0.830069	6.10088e-05
Amino acids	GABA	0.867338	6.23006	1.19615	1.48015		0.382104	7.24849e-06	0.380799	0.000383901
Amino acids	Ser	1.12803	1.32471	0.807793	1.48732		0.313211	0.00583669	0.127688	0.00663901
Amino acids	β-Ala	1.20582	1.63368	0.94385	3.35543		0.247288	0.0266918	0.735634	9.58087e-06
Amino acids	5-HT I	0.424276	1.2315	1.10242	2.52075		0.00784163	0.163447	0.477844	5.0292e-05
Amino acids	Val	0.854097	0.836391	0.956039	1.41943		0.577113	0.337786	0.884987	0.00476632
Amino acids	Asp	0.995875	1.12506	1.23142	1.7202		0.977865	0.132919	0.123941	0.0152825
Amino acids	Orn	1.20654	1.45133	1.68308	2.29032		0.163598	0.588416	0.108167	0.0111366
Amino acids	ACC I	1	2.51404	0.500604	7.07242		#DIV/0!	0.125346	0.124158	2.14782e-05
Dipeptides	Leu-pro	0.817182	1.12588	0.908155	1.32721		0.175032	0.460415	0.416715	0.0341319
Dipeptides	Glu-leu	0.524428	1	1.16575	2.39754		0.174494	#DIV/0!	0.563664	0.0176356
Amino acids	NAcGlu	0.429317	0.848225	0.382772	0.605982		0.000576517	0.261062	1.97903e-06	0.000967617
Amino acids	ASA	0.625268	1.04487	0.58393	0.705103		0.0479991	0.629423	0.00119528	0.0390957
Amino acids	GBH	0.943927	0.971301	0.714709	0.559431		0.174558	0.580706	5.76367e-05	1.28073e-06
Amino acids	Gly	1.21362	0.5928	0.793215	0.660989		0.00541046	0.105661	0.163442	2.99714e-05
Amino acids	ACC II	0.800718	1.2825	0.863186	1.0638		0.0132965	0.000487862	0.0108745	0.254386
Amino acids	4-Coumarate	0.671569	0.83403	0.788559	0.923238		0.0077602	0.222823	0.00168424	0.420223
Amino acids	Cystine	0.724008	1.28919	0.467608	0.945898		0.309977	0.603188	0.0105788	0.758885
Amino acids	allo-Thr	1.25115	1.30039	1.06267	1.06912		0.00408633	0.000913964	0.574107	0.552112
Amino acids	OxoPro	1.10896	1.20316	0.890134	1.27311		0.309395	0.014376	0.358544	0.0617358
Amino acids	Thr	1.32003	1.58089	0.962512	0.995691		0.0812039	0.00183521	0.745352	0.934802
Amino acids	Asn	1.15868	0.811102	0.985219	1.06823		0.0860288	0.00196232	0.763534	0.369477
Amino acids	Betaine	1.16198	0.883504	0.955164	0.975051		0.0370391	0.0594306	0.392175	0.579095
Amino acids	Norvaline	1.21219	0.919631	1.16744	2.10977		0.634425	0.75554	0.539125	0.0534122
Amino acids	Urea	0.867859	4.11555	0.955959	0.00583242		0.632219	0.404501	0.905928	0.349125
Amino acids	Put	0.949231	0.978641	0.665289	0.78392		0.82921	0.892812	0.472776	0.582077
Amino acids	HSer	0.512195	6.19355	0.411765	1.31579		0.335294	0.0566543	0.256609	0.598643
Amino acids	Spd	0.843088	1.04043	1.33216	0.814231		0.355918	0.934379	0.630363	0.706645
Amino acids	His	1.06628	0.59	9.19	1.14286		0.83117	0.190415	0.0883972	0.716588
Amino acids	KYNA	1	0.953761	1	1		#DIV/0!	0.77436	#DIV/0!	#DIV/0!
Amino acids	5-HT II	0.98447	1.24692	0.7751	0.879942		0.959129	0.491991	0.519753	0.58683
Amino acids	urocanate	0.69125	0.180809	0.78113	0.673785		0.500139	0.219307	0.308193	0.301426
Dipeptides	Tyr-glu	0.679484	1	0.815813	0.964281		0.355918	#DIV/0!	0.561195	0.946112
Carbohydrates	Sucrose	0.990793	1.00042	1.10059	1.20552		0.822045	0.98812	0.00828798	0.00514878
Carbohydrates	Melezitose	1.50987	1.62865	3.3052	1.85889		0.510355	0.418865	0.00940703	0.00312011
Organic acids	Cucurbate	1.18521	1.22082	1.31023	2.159		0.345042	0.308861	0.00516133	2.48761e-05
Carbohydrates	Galactinol	0.587171	1.01738	0.654231	3.66384		0.00758824	0.955775	0.0243897	0.00382947
Carbohydrates	Maltose	0.550387	0.879621	0.442893	3.10295		0.166854	0.061251	0.0376192	0.000263194
Organic acids	2-Coumarate	1.02412	1.35094	1.21792	2.01992		0.7734	0.00759836	0.400303	2.43704e-05
Organic acids	Glycolate	0.966262	0.548552	0.846379	1.77564		0.410968	0.0285392	0.246039	0.0221703
Organic acids	Homovanillate	0.349487	0.905902	0.996263	2.78079		0.0141858	0.637672	0.990388	0.0215227
Carbohydrates	Citrate	0.503281	1.44744	0.863007	1.29374		0.177295	0.0930107	0.231986	0.049445
Carbohydrates	Succinate	0.308321	0.627622	0.531305	0.648542		0.0399361	0.23681	0.00940525	0.0266832
Carbohydrates	Glycerate	0.400585	0.98977	0.61326	0.31808		0.0591243	0.966005	0.00735861	0.0280048
Carbohydrates	Malate	0.316525	0.95264	0.366874	0.589872		0.0669293	0.606586	0.000111985	0.00180468
Carbohydrates	Trehalose	1.27389	0.981727	1.15352	0.911129		0.00710422	0.806815	0.261732	0.0222242
Organic acids	acetate	0.67349	1.09611	0.948538	0.851792		0.0121965	0.338176	0.405478	0.0193554
Carbohydrates	Gal	1.68237	0.399115	1.9262	1.77121		0.00922865	0.0111	0.000610022	0.283004
Carbohydrates	Glucose	1.1091	0.435417	1.20738	1.66884		0.0280548	0.05728	0.000202842	0.0564574
Carbohydrates	Fru	1.1415	0.435029	1.26128	1.07314		0.00835444	0.0643672	0.000682671	0.861196
Carbohydrates	Fumarate	0.597159	0.862002	0.696228	0.553441		0.191131	0.0454658	0.000948266	0.0873635
Carbohydrates	Gentisate	0.65352	1.109	0.883819	0.953222		0.00270605	0.108394	0.0487112	0.374075
Carbohydrates	Gluconate	0.282323	1.22623	0.417351	1.05944		0.0763179	0.137858	0.0213012	0.773777
Carbohydrates	xylose	0.709747	0.456695	0.334095	0.715546		0.107021	0.179522	0.0149122	0.676096
Organic acids	Benzoate	0.878421	1.03643	0.798621	0.959431		0.150207	0.72794	0.027792	0.736978
Carbohydrates	myo-Inositol	0.711912	1.00003	1.12155	1.11349		6.00452e-05	0.999631	0.29052	0.291875
Carbohydrates	Glycerol-2P	0.63071	1.16802	0.859498	1.21026		0.0067374	0.297016	0.0538176	0.0584209
Carbohydrates	Glucosamine	0.979737	0.77292	1.7669	1.45254		0.583392	0.319668	0.451406	0.0848494
Carbohydrates	Ribitol	1.99161	0.882839	1.66195	1.58723		0.0748204	0.284713	0.220016	0.123867
Carbohydrates	Isocitrate I	0.859207	1.07096	0.804843	0.865198		0.792466	0.742264	0.142759	0.446898
Carbohydrates	G6P	1.03355	0.797753	0.785714	0.840173		0.802636	0.180419	0.106597	0.551477
Carbohydrates	Pip II	1.13269	1.07973	1.4805	1.04864		0.543795	0.736594	0.441607	0.566367
Carbohydrates	Isocitrate II	0.710507	0.822689	0.87424	1.02579		0.123769	0.326617	0.213837	0.808925
Carbohydrates	Rib-5P	1.12045	1.08901	0.795699	1.10648		0.421379	0.791643	0.468959	0.813557
Carbohydrates	Pip I	1.08621	0.995959	0.692685	0.9855		0.773586	0.973391	0.308482	0.894017
Carbohydrates	Adipate	1	0.841764	1	1		#DIV/0!	0.355918	#DIV/0!	#DIV/0!
Carbohydrates	OH-Pyr	1	1	1	1		#DIV/0!	#DIV/0!	#DIV/0!	#DIV/0!
Organic acids	Salicilate	0.951622	0.960251	0.62175	0.44679		0.309601	0.735016	0.178081	0.0608596
Organic acids	Ind 5-car	1.05036	0.829047	1.13689	0.902426		0.681171	0.055117	0.741596	0.177274
Organic acids	GHB	1.07604	1.44563	0.774691	1.19168		0.527567	0.127474	0.410775	0.629023
Organic acids	Azelate	0.957857	0.510987	0.915204	0.945928		0.625587	0.166426	0.290473	0.811723
Organic acids	Ind 3-car	0.732888	0.829679	0.804649	0.994439		0.119286	0.265994	0.073651	0.931809
Organic acids	Phenoxyacetate	0.952315	1	1	1		0.355918	#DIV/0!	#DIV/0!	#DIV/0!
Organic acids	3-hydroxypropionate	0.77496	1.0789	0.951834	0.934724		0.555029	0.474795	0.718678	0.796953
Cofactors	VB5	0.670313	0.826841	0.53692	0.593314		0.00553283	0.000448194	0.000453393	1.03135e-05
Cofactors	Pi	0.187981	1.02506	0.31247	0.443174		0.000745355	0.796016	0.013493	7.38817e-06
Cofactors	Nicotinate	0.944581	0.961357	0.807712	0.81305		0.304962	0.115384	0.0115502	0.00176211
Cofactors	Threonate	0.269958	1.15779	0.494817	0.874214		0.150001	0.384531	0.0080028	0.475532
Cofactors	DHA	0.644073	0.901332	0.736258	0.965698		0.00296995	0.582792	0.0533485	0.80477
Cofactors	Pheophorbide A I	0.773962	1	0.811989	0.642057		0.355918	#DIV/0!	0.147289	0.184928
Cofactors	VB2	0.905	1.15565	0.823847	1.13493		0.218509	0.529873	0.383166	0.447206
Cofactors	Meth-Nic	0.847388	1.16879	0.998815	0.928324		0.092323	0.234694	0.971286	0.505648
Cofactors	NicA	0.822418	1.48044	0.641748	1.10417		0.560352	0.178452	0.268127	0.774938
Cofactors	Pheophorbide A II	1	1	1	1		#DIV/0!	#DIV/0!	#DIV/0!	#DIV/0!
Cofactors	VB6	0.184636	1.46873	0.527764	0.749345		0.000239503	0.144874	4.00517e-06	0.00712575
Flavonoids	Api-6C-ara-8C-ara	1.10958	0.64254	1.97816	0.541825		0.719498	0.190332	0.288427	0.355918
Flavonoids	Api-C-pen I	0.485572	0.773656	0.663724	0.597353		0.0617661	0.0630739	0.0417133	0.0147889
Flavonoids	Isoo-C-hex-C-hex	0.532123	1	1.88688	0.623675		0.290061	#DIV/0!	0.271987	0.355918
Flavonoids	Tricin	0.174814	1.46908	0.617348	0.73765		0.00339199	0.355918	0.00213857	0.0499527
Flavonoids	Tri-7O-6''-sin-glu	0.641528	1	0.75421	1.767		0.0108771	#DIV/0!	0.00459692	0.000364388
Flavonoids	Tri-7O-neo	0.942363	0.937465	1.08791	1.22839		0.864112	0.564431	0.127767	0.0361039
Flavonoids	Tri-7O-glu	1.00724	1	0.996099	1.59879		0.835205	#DIV/0!	0.946103	0.0004435
Flavonoids	Api-6C-glu	0.532219	1	0.609738	1.02303		0.00905382	#DIV/0!	0.00426476	0.85176
Flavonoids	Chr-C-hex-C-pen	1.06778	1.009	1.16874	1.04872		0.287584	0.935438	0.00401907	0.427344
Flavonoids	Isoo-7O-glu	0.750519	1.1962	0.95531	1.08507		0.00307515	0.0319537	0.410474	0.144932
Flavonoids	Chr-6C-ara-8C-ara	1.04603	1.33311	0.824417	1.36051		0.703855	0.0260395	0.651957	0.467218
Flavonoids	Isoscoparin	0.739992	1	0.892192	1.03325		0.0138081	#DIV/0!	0.264006	0.685489
Flavonoids	Tri-4'O-ery-gua 9''O-glu	0.0596954	0.429552	2.93616	0.0937368		0.219319	0.190017	0.281633	0.278184
Flavonoids	Isoo C-hex der	0.891876	1	1.4639	0.700027		0.813153	#DIV/0!	0.251192	0.355918
Flavonoids	Tri-4'O-thr-gua 7O-glu	0.489967	1	1.69337	0.455336		0.355918	#DIV/0!	0.280834	0.355918
Flavonoids	Swertisin	0.903534	0.797109	1.20979	0.80338		0.479513	0.459883	0.355918	0.355918
Flavonoids	Isoo-7,3'-dimeth	0.967255	1.12628	1.27874	0.669715		0.809704	0.153035	0.355918	0.355918
Flavonoids	Tri-4'O-ery-gua 7''O-glu	0.514242	1	1.73991	0.376382		0.355918	#DIV/0!	0.383329	0.355918
Flavonoids	Chr-C-glu	0.867228	1.09476	3.20041	0.24868		0.311468	0.396808	0.321312	0.355918
Flavonoids	Api-6C-glu-8C-ara I	0.89042	0.938734	0.769068	0.655573		0.847546	0.506543	0.574972	0.355918
Flavonoids	Tri-4'O-ery-gua 7O-glu	1	1	1	0.864107		#DIV/0!	#DIV/0!	#DIV/0!	0.355918
Flavonoids	Isos-2''O-glu	0.609958	1.17735	0.840565	0.585755		0.355918	0.783199	0.355918	0.378918
Flavonoids	Isoo-2''O-glu	0.163679	0.800195	1	0.512799		0.101303	0.437631	#DIV/0!	0.432063
Flavonoids	Lut-7O-glu	0.815863	0.976066	1.09553	1.33253		0.544714	0.949712	0.889104	0.541976
Flavonoids	Isos-2''O-6'''-fer-glu	0.959137	1.0936	2.28035	1.40935		0.932994	0.355918	0.306194	0.57981
Flavonoids	Api-C-pen-O-fer-hex	0.858979	1.17458	1.21452	1.28453		0.178417	0.329502	0.691093	0.663391
Flavonoids	Tri-4'O-thr-gua	0.437921	1.90319	1.923	0.737595		0.355918	0.355918	0.40815	0.672978
Flavonoids	Lut-6C-2''O-glu-ara II	1.60428	0.965608	0.878913	0.92964		0.438779	0.928199	0.792942	0.682658
Flavonoids	Api-6C-glu-8C-ara der	1.51357	1.15577	0.885462	0.920302		0.459923	0.612579	0.279191	0.736944
Flavonoids	Tri-4'O-ery-gua	0.386367	2.28935	3.71191	0.778705		0.355918	0.355918	0.236644	0.77208
Flavonoids	Chr-6C-ara-8C-ara der	0.896786	1.06145	0.993406	1.10246		0.79096	0.86841	0.986959	0.818511
Flavonoids	Lut-6C-2''O-glu-ara I	0.899656	1.01845	1.02085	1.03361		0.728858	0.355918	0.880035	0.970465
Flavonoids	Nar cha-C-pen-O-hex	1	1	1	1		#DIV/0!	#DIV/0!	#DIV/0!	#DIV/0!
Flavonoids	Isoo der	1	1	1	1		#DIV/0!	#DIV/0!	#DIV/0!	#DIV/0!
Flavonoids	Tri-O-glu-O-gua der	1	1	0.672378	1		#DIV/0!	#DIV/0!	0.355918	#DIV/0!
Flavonoids	Tri-7O-6''-mal-glu	0.450447	1	1.39849	1		0.355918	#DIV/0!	0.589112	#DIV/0!
Flavonoids	Schaftoside	1	1.04049	1	1		#DIV/0!	0.355918	#DIV/0!	#DIV/0!
Flavonoids	Api-6C-glu-8C-ara II	1	0.828517	1	1		#DIV/0!	0.355918	#DIV/0!	#DIV/0!
Flavonoids	Tri-O-glu-O-gua	1	1	1	1		#DIV/0!	#DIV/0!	#DIV/0!	#DIV/0!
Flavonoids	Tri-5O-glu	1	1	1	1		#DIV/0!	#DIV/0!	#DIV/0!	#DIV/0!
Flavonoids	Api-C-hex-C-coum-hex	1.0066	1.34533	1	1		0.937439	0.187598	#DIV/0!	#DIV/0!
Flavonoids	Api-C-hex-C-hex	1.06577	0.311505	0.450915	1.01658		0.936304	0.13584	0.279696	0.989823
Flavonoids	Api-C-pen II	0.501594	0.729066	0.640021	0.527177		0.0407089	0.121803	0.0937061	0.000888997
Flavonoids	Chr-5O-hex	0.907569	0.818347	1.02992	1.76594		0.311905	0.152179	0.872359	0.00328132
Flavonoids	Chr-C-pen-O-hex	1.10564	0.500399	1.97975	1.23932		0.337099	0.00896095	0.263619	0.365868
Flavonoids	Tri-O-hex-O-hex	0.953581	1	0.925257	1.11186		0.686846	#DIV/0!	0.18881	0.278665
Lipids	2-PG	0.763802	0.923853	0.781734	0.729663		0.0151918	0.325167	0.0332808	0.034001
Lipids	2-LG	0.643535	0.876153	0.655812	0.75614		1.28703e-06	0.0967393	0.000249757	0.00694726
Lipids	Punicate	1.64578	1.44159	1.37007	1.81418		3.6903e-05	0.000159251	0.00273732	0.000132534
Lipids	9,13-DHOME	1.43664	1.46893	1.29405	1.99526		0.0186155	0.00133718	0.0248471	0.000355259
Lipids	GPC	0.955546	1.27387	1.68263	1.77097		0.370228	0.000123144	6.92967e-07	2.45683e-05
Lipids	2-LysoPC(14:0)	0.823897	0.944425	0.941395	1.05779		0.0322639	0.0717609	0.0529501	0.0444164
Lipids	2-LysoPC(18:3)	0.796393	0.86697	0.823646	1.01197		0.0106963	0.0122988	0.0110413	0.825435
Lipids	1-LysoPC(18:2)	0.790659	0.860983	0.836919	0.929268		0.0610713	0.0266886	0.00208999	0.18845
Lipids	1-LysoPE(16:0)	0.891632	0.957199	0.929759	1.09486		0.0403593	0.61267	0.046284	0.0901751
Lipids	2-LysoPE(16:0)	0.859817	0.935037	0.900251	1.09425		0.0283248	0.537604	0.0293328	0.130473
Lipids	2-LysoPC(16:0)	0.877449	0.939625	0.862094	0.96032		0.0192695	0.0516016	0.0156728	0.304099
Lipids	1-LysoPC(16:0)	0.903704	0.966851	0.935148	0.997085		0.00176143	0.167583	0.0222396	0.88645
Lipids	1-LysoPE(18:0)	0.850103	0.979885	0.917526	1.07017		0.0652112	0.681692	0.0191465	0.10957
Lipids	2-LysoPE(18:2)	0.832361	0.890645	0.88451	1.07164		0.10087	0.316816	0.0271761	0.317072
Lipids	2-LysoPC(18:1)	0.856537	0.930619	0.827568	0.952481		0.13185	0.127741	0.0126143	0.337651
Lipids	1-LysoPC(14:0)	0.811257	0.934942	0.918912	1.05157		0.105275	0.0281669	0.0620533	0.280961
Lipids	1-LysoPC(18:1)	0.778993	0.92214	0.93398	0.958312		0.00373865	0.142613	0.115832	0.294193
Lipids	1-LysoPC(18:3)	0.784045	0.872935	0.901971	1.06673		0.00714974	0.0663396	0.0650245	0.296261
Lipids	2-LysoPC(18:2)	0.849337	0.9315	0.950377	0.986626		0.0166961	0.0547701	0.0541542	0.55421
Lipids	Glycerol	1.15261	0.961395	0.820529	0.589538		0.680765	0.68783	0.177619	0.0581852
Lipids	1-LG	0.918567	0.935999	0.986695	0.888466		0.209889	0.375857	0.820859	0.17421
Lipids	1-LysoPE(18:2)	0.852869	0.916739	0.914067	1.06156		0.0610308	0.284584	0.0523246	0.2237
Lipids	Octadecanoate	1.10869	1.03791	0.822751	0.732375		0.574081	0.792239	0.197228	0.293117
Lipids	Linolenate	0.948178	1.091	0.963964	1.15346		0.504207	0.248359	0.544986	0.324736
Lipids	1-LysoPA(16:0)	0.894641	0.739669	0.638554	0.45427		0.919336	0.641365	0.155283	0.45316
Lipids	9-HOTrE isomer	1.62445	1.28927	1.23226	1.11753		0.051881	0.0751318	0.240332	0.549081
Lipids	Palmitate	1.13925	1.02587	1.07974	0.846419		0.284887	0.610311	0.266754	0.586369
Lipids	9-HOTrE	1.10232	1.38221	1.35003	1.17406		0.764969	0.181315	0.515822	0.650003
Lipids	LysoPE(18:1)	0.414876	0.927977	1.07808	1.03522		0.292343	0.527897	0.672203	0.664364
Lipids	Oleate	1.02951	0.980004	1.17272	0.970983		0.495262	0.773183	0.185447	0.724966
Lipids	Linoleate	0.999083	1.00716	0.964365	1.04109		0.98322	0.865907	0.237265	0.740363
Lipids	carnitine	1.56528	0.915794	1.54742	1.04763		0.0321052	0.334303	0.0795052	0.458344
Lipids	stearidonate	1	1.08457	1.30415	1.0559		#DIV/0!	0.311724	0.225653	0.355918
Nucleic acid derivatives	SAdo	0.793779	0.902844	0.58267	0.869701		0.00221712	0.212614	3.70713e-05	0.00127735
Nucleotides	Adenine	0.740175	0.66718	0.459747	0.751869		0.0218605	0.00251301	0.0407595	0.0163141
Nucleotides	Uracil	1.00338	0.891165	0.415621	0.410405		0.988575	0.610026	2.05572e-05	1.06406e-05
Nucleotides	Adenosine	0.990545	0.858917	0.702415	0.810788		0.760922	0.187167	1.62542e-06	0.00133252
Nucleotides	Guanosine	0.74942	1.5195	0.712995	1.21971		0.0344466	0.000229003	0.000497852	5.21996e-05
Nucleotides	Inosine	0.768644	0.869308	0.725429	0.927449		0.0332969	0.307388	0.000402832	0.42542
Nucleotides	Uridine	0.840715	1.05538	0.760644	1.13973		0.672223	0.714675	0.00482361	0.247014
Nucleotides	3'-AMP	0.826454	0.674687	1.24669	0.95366		0.257303	0.000799187	0.0230227	0.634366
Nucleotides	Cytosine I	1.05968	1.00587	0.956551	0.842292		0.428385	0.947847	0.468059	0.156545
Nucleotides	Cytosine II	0.974835	1.41342	1.54073	1.50607		0.855221	0.0402691	5.51263e-05	0.000812144
Nucleotides derivatives	MTA	0.442035	0.894733	0.356993	0.659364		0.00765318	0.27661	2.34845e-07	0.00667177
Others	2-Amino-1,3-eicosanediol	1.1409	0.572727	0.76312	0.807119		0.557826	0.204025	0.00143535	0.280634
Others	2-Amino-1,3-octadecanediol	1.24789	0.570398	0.696975	0.858803		0.37534	0.19434	0.00407668	0.454372
Others	dimethyl amine oxide	1.05759	1.58781	0.865857	0.733586		0.742477	0.0499882	0.449623	0.185178
Others	2-Amino-1,3,4,5-eicosanetetrol	1.02014	1.19016	0.776751	0.675135		0.931353	0.626563	0.229697	0.10753
Others	2-Amino-1,3,4-tetradecanetriol	1.71628	0.471874	0.71	0.849737		0.110433	0.22815	0.0562794	0.578089
Phenylpropanoids	4H-Ben	0.789313	0.697386	0.538445	0.471404		0.0387311	0.0127421	0.000395722	0.000413733
Phenylpropanoids	Meth-ben	0.843825	1.1373	1.15214	0.985751		0.0701362	0.00651098	0.0100973	0.798908
hydroxycinnamate derivatives	Sinapate	0.523068	0.78383	0.87529	0.619011		0.00751319	0.0435272	0.253344	0.000432588
hydroxycinnamate derivatives	Sterebin L	0.879071	0.918648	0.804377	0.870229		0.0636087	0.164514	0.0238934	0.603129
hydroxycinnamate derivatives	Ferulate	0.720828	0.797745	0.900199	1.10724		0.122073	0.03077	0.0845639	0.165286
hydroxycinnamate derivatives	Zinolol	1.24445	1.17951	1.0948	0.860211		0.0211151	0.349826	0.280798	0.0918389
hydroxycinnamate derivatives	quinate	0.62054	0.656625	0.602896	0.895523		0.016397	0.144323	0.0435447	0.648419
hydroxycinnamate derivatives	Fer-Put I	0.862904	0.42628	0.492457	0.69918		0.58693	0.0119894	0.263144	0.0279152
hydroxycinnamate derivatives	Fer-Put II	0.993679	0.47054	0.493644	0.648553		0.986923	0.214204	0.261989	0.0260093
hydroxycinnamate derivatives	Sin-O-glu	0.297452	1.52677	0.174367	0.421221		0.00344619	0.27784	0.063811	0.0430661
hydroxycinnamate derivatives	Fer-O-glu I	0.389996	1.04738	0.558862	0.513819		0.00638923	0.812355	0.0208531	0.00288328
hydroxycinnamate derivatives	Fer-O-glu II	1	1.26531	0.289081	0.40361		#DIV/0!	0.0457066	7.15506e-06	0.00626251
hydroxycinnamate derivatives	Sal-2O-glu	0.549707	0.954803	0.544905	0.564877		0.0196787	0.701496	0.000727902	0.00155172
hydroxycinnamate derivatives	Pro-O-hex II	0.767376	1.16365	0.56127	0.661217		0.32646	0.34013	0.000145714	0.0016958
hydroxycinnamate derivatives	3O-Fer-qui	0.559364	1.60284	0.193312	1.20574		0.001522	0.0437677	0.0231778	0.0572966
hydroxycinnamate derivatives	Sal-2C-glu	0.75902	0.800803	0.0882103	0.548025		0.144337	0.355918	0.154477	0.137552
hydroxycinnamate derivatives	Pro-O-hex I	0.50111	0.851434	0.502744	1.11967		0.136154	0.355918	0.09246	0.355918
Terpenes	Cafestol	0.35516	0.572464	3.74502	0.825309		0.0032003	0.0677013	0.0178414	0.493049
Diterpenoid phytoalexins	Phytocassane C	0.329025	0.836324	2.95905	0.897018		0.000529538	0.430909	0.0092762	0.622337
Diterpenoid phytoalexins	Momilactone A der	0.452227	1.23858	1.54722	1.18194		0.00175761	0.26019	0.091978	0.369791
Diterpenoid phytoalexins	Momilactone A	0.514693	1.26021	1.55313	1.14627		0.00247262	0.205617	0.0835216	0.407809
Diterpenoid phytoalexins	Phytocassane B	1.39722	0.326501	3.70489	1		0.238688	0.151876	0.355918	#DIV/0!

## Sheet: Table S7
Supplementary Table S7. Changes in the levels of metabolites in rice grains at the same developmental stage between two japonica and two indica cultivars
		ratio						P-value						log2 ratio
Classification	Metabolite	Jap_7G vs Ind_7G	Jap_10G vs Ind_10G	Jap_14G vs Ind_14G	Jap_28G vs Ind_28G	Jap_42G vs Ind_42G		Jap_7G vs Ind_7G	Jap_10G vs Ind_10G	Jap_14G vs Ind_14G	Jap_28G vs Ind_28G	Jap_42G vs Ind_42G		Jap_7G vs Ind_7G	Jap_10G vs Ind_10G	Jap_14G vs Ind_14G	Jap_28G vs Ind_28G	Jap_42G vs Ind_42G
Amino acids	GABA	3.27565	27.372	13.3025	5.59973	2.42806		9.965e-09	0.00597476	1.83421e-10	2.83454e-07	0.000190896		1.71178	4.77463	3.73363	2.48536	1.2798
Amino acids	β-Ala	2.61652	12.481	6.73746	0.858378	1.22718		1.83443e-06	7.70637e-06	7.25375e-09	0.369891	0.319227		1.38765	3.64166	2.7522	-0.220316	0.295352
Amino acids	ASA	1.37892	10.0657	6.30271	2.97873	2.38026		0.00010557	7.80706e-07	0.000454848	7.4172e-08	3.45645e-08		0.463542	3.33137	2.65597	1.5747	1.25112
Amino acids	Gly	1.40118	9.27639	4.61213	1.57936	1.21621		0.00975646	0.000102258	7.29882e-08	0.0326325	0.440981		0.48664	3.21356	2.20543	0.65934	0.282398
Amino acids	Ser	1.45818	9.25528	4.77794	1.35167	1.14623		0.00116	8.46799e-07	1.35431e-06	0.185331	0.258524		0.544171	3.21028	2.25639	0.434744	0.196894
Amino acids	Ala	1.59389	7.19085	3.34792	2.42121	1.54258		0.0013864	0.000159438	1.01793e-08	0.0239705	0.000188407		0.672552	2.84616	1.74327	1.27573	0.625342
Amino acids	Thr	1.42879	7.16545	5.77295	1.17142	0.816449		1.82413e-05	2.35266e-06	9.0232e-07	0.279776	0.175535		0.514794	2.84106	2.52931	0.228254	-0.292565
Amino acids	Norvaline	1.44398	6.6292	5.77888	0.73089	1.06436		0.0111509	0.00046775	1.86073e-08	0.135851	0.787409		0.530052	2.72884	2.53079	-0.452273	0.0899844
Amino acids	Met	1.34571	6.47294	4.70201	0.946573	1.34636		0.000927965	5.3418e-08	1.61876e-12	0.799294	0.094098		0.428364	2.69442	2.23328	-0.0792144	0.429068
Amino acids	Pro	1.34157	6.33584	3.93996	0.629776	0.9169		0.00138933	1.16972e-05	2.98215e-06	0.178441	0.696505		0.423924	2.66354	1.97818	-0.66709	-0.125163
Amino acids	Phe	1.53923	4.67666	3.92273	0.649295	1.058		0.00369973	1.24271e-05	1.90433e-11	0.082685	0.453774		0.62221	2.22548	1.97186	-0.623054	0.081341
Amino acids	Leu	1.17706	4.43714	3.56455	0.801916	1.12131		0.000529468	2.58257e-06	8.18149e-13	0.27899	0.348384		0.235191	2.14963	1.83372	-0.318478	0.165179
Amino acids	Ile	1.16492	4.05087	3.5026	0.516778	0.998812		0.0127143	2.18906e-05	2.94467e-15	0.00588243	0.988987		0.220228	2.01823	1.80843	-0.952383	-0.00171554
Amino acids	5-HT I	1.61659	2.36117	3.89536	0.375379	0.779247		0.00196026	0.000214251	1.27868e-11	0.00333879	0.085026		0.692954	1.2395	1.96176	-1.41358	-0.359847
Amino acids	Urocanate	3.20848	1.21846	1.54392	0.507717	1.31139		2.77779e-05	0.392525	0.442534	0.350536	0.17619		1.68189	0.285061	0.626599	-0.977904	0.391094
Amino acids	allo-Thr	1.93192	2.29708	2.07785	1.31395	1.09664		2.64923e-05	3.67649e-06	1.49417e-07	0.0139149	0.234987		0.950034	1.1998	1.05509	0.393915	0.133093
Amino acids	2-aminoadipate	1.27012	1.43213	2.01134	1.0683	0.892944		0.0219088	0.00196898	6.08377e-06	0.56904	0.527787		0.344969	0.518158	1.00816	0.0953231	-0.163359
Amino acids	His	1.3402	68.9959	20.5979	0.213542	1.06455		0.103649	6.44333e-06	5.84505e-07	0.0366266	0.91892		0.422449	6.10844	4.36443	-2.22741	0.0902426
Amino acids	Spd	2.06094	60.1798	10.5941	2.97665	2.41669		0.0917815	0.0338823	0.0196244	0.246794	0.171317		1.0433	5.91121	3.40519	1.57369	1.27303
Amino acids	Put	1.08242	17.2851	5.37443	1.51416	1.13113		0.697239	0.0811589	7.27608e-11	0.255104	0.0769879		0.114254	4.11145	2.42611	0.598521	0.177768
Peptide	Glu-leu	1.25299	10.2692	6.15594	1.26133	2.99789		0.45094	0.0149666	2.91006e-05	0.457716	2.65176e-06		0.325371	3.36025	2.62198	0.334943	1.58395
Amino acids	Urea	0.543679	7.7451	42.9073	25.9225	0.176543		0.434845	0.952061	0.164595	0.335348	0.306342		-0.879173	2.95328	5.42315	4.69614	-2.50191
Peptide	Tyr-glu	1.23104	6.97521	3.52164	1.65872	1.81585		0.311984	3.29324e-05	0.00218655	0.118965	0.0296931		0.299877	2.80224	1.81625	0.730072	0.860646
Amino acids	Asp	1.13696	5.13972	2.50756	0.584838	0.79118		0.0893552	1.17718e-08	6.4355e-08	0.041035	0.198406		0.185182	2.36169	1.32628	-0.773892	-0.337922
Amino acids	Tyr	1.35254	4.03863	3.00286	0.747836	1.14079		0.0537007	8.1811e-06	7.06249e-08	0.131835	0.0999288		0.435676	2.01387	1.58634	-0.419206	0.190038
Amino acids	Val	1.04798	3.72165	2.80289	0.991027	1.3804		0.194815	1.027e-06	2.54298e-15	0.954369	0.0410449		0.0676044	1.89594	1.48691	-0.013004	0.465089
Amino acids	Arg	0.969291	2.53623	1.75714	0.88211	1.24145		0.796947	0.000713127	0.000718674	0.584199	0.339461		-0.0449983	1.34269	0.813227	-0.180969	0.312032
Amino acids	NAcGlu	1.06508	2.3944	1.8532	1.25612	0.984123		0.729265	0.507571	0.00043169	0.0400615	0.871619		0.0909614	1.25967	0.890022	0.328969	-0.0230894
Amino acids	Betaine	1.09201	0.956547	0.86137	1.0401	0.951133		0.516302	0.928455	0.136256	0.741561	0.753662		0.126981	-0.0640919	-0.215295	0.0567166	-0.0722808
Peptide	Leu-pro	0.94645	0.619999	0.682965	0.757289	0.891503		0.640975	0.513277	0.0205769	0.104029	0.361928		-0.0794013	-0.689662	-0.550117	-0.401084	-0.165689
Amino acids	OxoPro	0.786838	4.57595	2.45645	0.991109	0.888118		0.0198852	0.150373	0.000355428	0.959238	0.383834		-0.345861	2.19407	1.29658	-0.012884	-0.171176
Amino acids	Lys	0.630218	3.78987	2.67303	0.748763	1.04065		0.0493955	0.00874704	3.541e-06	0.00958066	0.662453		-0.666076	1.92215	1.41847	-0.417419	0.0574787
Amino acids	Orn	0.612976	3.42185	2.32227	0.476082	0.699172		0.0144637	0.384799	0.00333218	0.131676	0.345605		-0.706097	1.77478	1.21553	-1.07072	-0.516281
Amino acids	HSer	0.747021	2.75655	1.35367	0.972222	0.215962		0.0217036	0.134094	0.147153	0.950479	0.0872516		-0.420779	1.46287	0.436871	-0.040642	-2.21115
Amino acids	Gln	0.639985	1.71952	2.10786	1.3721	1.0463		1.1304e-05	0.843853	0.00568228	0.235998	0.695652		-0.643889	0.782002	1.07578	0.456381	0.0652919
Amino acids	Try	0.639762	1.44263	1.6838	0.813906	1.46247		3.90683e-06	0.0340183	1.87962e-16	0.173718	0.00151836		-0.644392	0.528701	0.751721	-0.297067	0.548403
Amino acids	Glu	0.545241	1.40904	1.07131	1.46493	1.56393		1.09798e-06	0.671981	0.14513	0.000375752	2.91594e-06		-0.875033	0.49471	0.099372	0.550833	0.64518
Amino acids	Asn	0.697215	0.929729	0.637676	0.417119	0.291124		0.00016651	0.459889	0.254123	0.0218888	0.0329132		-0.520324	-0.105119	-0.649104	-1.26147	-1.78029
Amino acids	KYNA	0.316587	0.418661	0.418661	0.798149	0.82096		0.0198151	0.0229777	0.0195349	0.0649782	0.0617135		-1.65933	-1.25615	-1.25615	-0.32527	-0.284616
Amino acids	GBH	0.284867	0.270025	0.374761	0.474266	0.311169		2.91034e-07	4.10951e-10	6.75459e-09	9.84509e-07	1.07647e-09		-1.81164	-1.88884	-1.41596	-1.07623	-1.68423
Amino acids	ACC II	0.612597	1.03411	1.34579	1.44291	1.38689		1.45273e-05	0.868183	2.33797e-06	4.8023e-05	2.76788e-05		-0.70699	0.0483895	0.428453	0.52898	0.471852
Amino acids	ACC I	0.427937	0.883234	1.87629	1.74093	1.98681		0.000311843	0.524098	0.0246958	0.178871	0.131464		-1.22453	-0.179133	0.90788	0.799857	0.990455
Amino acids	5-HT II	0.305835	0.555183	0.946889	1.7145	1.26169		4.92822e-05	0.0476462	0.820239	0.0708526	0.160158		-1.70918	-0.848964	-0.0787331	0.777789	0.335356
Amino acids	Cystine	0.60557	1.19665	2.32635	1.60557	1.16337		0.0181771	0.277173	0.00863625	0.0226218	0.521289		-0.723634	0.259001	1.21807	0.683085	0.218306
Carbohydrates	Glucose	1.23349	2.07356	1.50349	0.90677	1.40674		0.00455525	0.000247482	0.00159989	0.59909	0.195562		0.302748	1.05211	0.588312	-0.141191	0.492351
Organic acids	Benzoate	1.28064	1.56834	1.32434	1.23307	1.14565		0.0176911	0.00301669	0.00084625	0.0750524	0.295447		0.356863	0.649242	0.405269	0.30225	0.196171
Carbohydrates	Succinate	1.29349	4.3497	3.22519	1.98703	2.54734		0.0233974	0.00150112	0.000306349	0.00059521	2.10177e-05		0.371264	2.12092	1.68939	0.990617	1.34899
Carbohydrates	Gluconate	1.33932	1.95789	1.44254	1.11604	1.07436		0.0227774	0.0423786	0.00975662	0.715271	0.710737		0.421498	0.969297	0.528611	0.158389	0.10348
Carbohydrates	OH-Pyr	1.41795	1.55313	6.83433	1	1		0.00662895	0.0493333	0.000305437	#DIV/0!	#DIV/0!		0.503802	0.635178	2.7728	0	0
Carbohydrates	Fru	1.45877	2.35131	1.47666	0.867679	1.21407		0.00264813	0.000419319	0.000790453	0.38921	0.520879		0.544757	1.23346	0.56234	-0.204767	0.279853
Organic acids	Glycolate	1.76638	1.46566	1.09384	0.914036	1.95243		0.00869119	0.00693928	0.725983	0.679873	0.0618168		0.820797	0.551549	0.129404	-0.129677	0.965268
Organic acids	Phenoxyacetate	1.77233	2.3762	1.32805	0.975575	1		0.00564975	0.149565	0.083046	0.334282	1		0.825648	1.24866	0.409312	-0.0356753	0
Carbohydrates	Malate	1.91576	6.1933	3.17128	1.13548	1.04333		2.25756e-05	1.6137e-06	0.000879901	0.61395	0.617197		0.937913	2.63071	1.66507	0.183304	0.0611933
Carbohydrates	Fumarate	2.03023	5.10117	2.28939	0.578374	0.560697		2.42636e-07	4.45008e-06	0.00391421	0.16881	0.0243734		1.02165	2.35083	1.19496	-0.789925	-0.834706
Carbohydrates	Ribitol	2.08592	10.9756	4.78577	0.352348	0.424684		4.5367e-08	0.00097383	2.28249e-07	1.27464e-05	0.00678108		1.06068	3.45623	2.25875	-1.50493	-1.23554
Organic acids	Cucurbate	2.55599	3.32103	3.93312	1.31593	1.77108		0.0154303	0.0676857	0.00196204	0.0688035	1.52017e-05		1.35388	1.73163	1.97567	0.39608	0.82463
Carbohydrates	Melezitose	2.67865	3.10075	1.94588	1.86492	2.89175		0.00111525	0.00108653	0.023905	0.129279	8.23699e-06		1.42151	1.63262	0.960422	0.899115	1.53194
Carbohydrates	Isocitrate I	4.14504	2.44787	1.65875	0.625121	0.561322		0.000119145	0.0689309	0.130702	0.240638	0.051672		2.05138	1.29153	0.730098	-0.677793	-0.8331
Carbohydrates	Citrate	4.36418	3.55915	2.71137	0.561719	0.908211		4.72402e-05	0.0176908	0.0125766	0.2176	0.576367		2.12571	1.83153	1.43902	-0.832079	-0.1389
Carbohydrates	Adipate	4.48513	23.8933	2.8968	0.914084	1		0.00604226	0.0445078	0.0366018	0.334282	#DIV/0!		2.16515	4.57854	1.53446	-0.129601	0
Carbohydrates	Pip I	5.19656	33.2404	11.2314	0.642296	0.508051		0.0007428	0.00504542	0.0127234	0.110514	0.012722		2.37756	5.05486	3.48947	-0.63869	-0.976956
Carbohydrates	Gal	5.85821	26.0049	5.97475	1.15268	1.87437		1.20581e-08	0.000252336	0.00411765	0.510582	0.0866903		2.55046	4.70071	2.57888	0.204989	0.90641
Carbohydrates	Pip II	5.87524	33.4112	12.2751	0.628475	0.733779		0.000792736	0.00344124	0.00813393	0.0781216	0.255799		2.55465	5.06226	3.61766	-0.670072	-0.446583
Organic acids	Ind 5-car	0.181743	0.230865	0.490283	0.339461	0.356329		2.21869e-05	2.20623e-09	0.00638843	6.60769e-07	5.80129e-08		-2.46003	-2.11488	-1.02831	-1.55868	-1.48872
Carbohydrates	Galactinol	0.376892	0.739325	0.883349	0.506223	1.27444		0.0170407	0.0345955	0.650077	4.157e-07	0.52368		-1.40778	-0.43572	-0.178944	-0.982154	0.34986
Carbohydrates	Xylose	0.466984	0.378004	2.03009	0.705275	0.723652		0.0107908	0.0290353	0.428526	0.351229	0.480066		-1.09855	-1.40353	1.02155	-0.503743	-0.466632
Carbohydrates	Glycerol-2P	0.669562	0.897993	1.98009	0.837055	0.929659		0.0486679	0.665681	0.0198532	0.233056	0.569975		-0.57871	-0.155224	0.985568	-0.256606	-0.105226
Carbohydrates	Glycerate	0.806243	4.75977	3.06303	1.96317	1.17939		0.000109997	0.00389369	4.23196e-06	0.0152809	0.477922		-0.310714	2.25089	1.61496	0.973181	0.23804
Carbohydrates	Isocitrate II	0.649059	1.96513	0.729975	0.567233	0.715998		0.437279	0.0992815	0.280884	0.0140784	0.048519		-0.623578	0.974627	-0.454081	-0.817988	-0.481972
Organic acids	Acetate	0.724402	1.43455	1.57535	1.52951	1.43452		0.313269	0.00338571	0.0266047	0.0197017	0.0717455		-0.465137	0.520601	0.655674	0.613065	0.520564
Organic acids	Azelate	0.813298	1.20353	2.40685	0.830766	1.16204		0.27946	0.579655	0.309169	0.474335	0.245165		-0.298144	0.267274	1.26715	-0.267486	0.216655
Organic acids	GHB	0.893068	0.437319	0.781046	0.546727	0.446564		0.672528	0.0220348	0.610385	0.102011	0.0179126		-0.163158	-1.19324	-0.356521	-0.871108	-1.16306
Organic acids	2-Coumarate	0.985246	4.51208	3.15292	0.777967	1.05846		0.904196	4.95904e-07	5.36062e-06	0.174912	0.652717		-0.0214436	2.17379	1.65669	-0.362219	0.0819612
Organic acids	Homovanillate	1.00575	1.88706	1.17082	0.213003	0.511719		0.985297	0.499024	0.624467	3.23995e-05	0.0321418		0.00826982	0.916137	0.227524	-2.23105	-0.966575
Carbohydrates	Gentisate	1.02139	0.796345	0.64633	0.391508	0.403298		0.849173	0.083979	0.000101721	5.51759e-09	0.000421394		0.0305375	-0.328535	-0.629657	-1.35289	-1.31008
Carbohydrates	Sucrose	1.02467	1.09675	1.00108	1.03514	1.19436		0.602412	0.186977	0.986885	0.527405	0.000448109		0.0351551	0.133234	0.0015574	0.0498324	0.256242
Carbohydrates	Rib-5P	1.10842	1.46277	1.18575	0.903285	0.758224		0.597801	0.662139	0.276707	0.654084	0.233158		0.148507	0.548703	0.245798	-0.146747	-0.399305
Carbohydrates	myo-Inositol	1.10888	5.62679	2.95072	1.35512	1.85682		0.0566643	0.00521047	5.332e-05	0.0996856	0.00215896		0.149107	2.49231	1.56107	0.438423	0.892833
Organic acids	Salicilate	1.11142	4.19605	1.83202	2.15606	1.15331		0.531505	0.303568	0.0529883	0.011948	0.254475		0.152404	2.06903	0.873436	1.1084	0.205782
Carbohydrates	Glucosamine	1.17303	1.47051	1.99663	0.615087	1.08105		0.113478	0.711885	0.00253058	0.0273833	0.737754		0.230235	0.556318	0.997568	-0.701139	0.112436
Organic acids	Ind 3-car	1.17459	1.49566	1.05969	0.697129	0.798366		0.0559674	0.0415581	0.623584	0.0145608	0.00541502		0.232155	0.580785	0.0836405	-0.520502	-0.324878
Carbohydrates	G6P	1.33832	2.42565	1.39871	1.12181	1.01684		0.149569	0.323188	0.0108783	0.413923	0.887832		0.420424	1.27837	0.484094	0.165828	0.0240918
Carbohydrates	Maltose	1.443	4.61839	1.75088	1.7115	1.45405		0.0849838	0.0173511	0.117547	0.388713	0.540452		0.529072	2.20739	0.808081	0.775264	0.540079
Carbohydrates	Trehalose	1.63357	1.22418	1.06234	1.04934	0.966914		0.0569146	0.227554	0.432887	0.283765	0.728344		0.708032	0.291811	0.0872512	0.0694839	-0.0485412
Organic acids	3-hydroxypropionate	1.65138	1.26376	1.78522	2.07124	1.95628		0.274822	0.561619	0.0601357	0.00629699	0.041168		0.723674	0.337723	0.836105	1.05049	0.968115
Cofactors	DHA	0.765367	6.29545	3.68047	1.21553	1.35833		0.0799739	0.00456884	0.00226876	0.285142	0.0231754		-0.385776	2.65431	1.87989	0.281585	0.441832
Cofactors	NicA	0.145681	0.692547	0.64986	1.18473	0.940306		4.9248e-11	0.000359732	0.125644	0.507742	0.761245		-2.77911	-0.530016	-0.6218	0.244557	-0.0887975
Cofactors	Nicotinate	0.806042	3.27028	2.04175	2.11686	1.79679		0.00399021	0.54914	1.65569e-06	2.6501e-08	1.7349e-06		-0.311074	1.70941	1.0298	1.08192	0.845419
Cofactors	VB5	0.669778	0.711846	0.660378	0.566653	0.41919		8.49878e-05	0.000463875	1.35782e-07	0.00768745	0.00171436		-0.578246	-0.490364	-0.598637	-0.819463	-1.25432
Cofactors	Pheophorbide A I	1.28476	16.6339	7.93221	1.21683	1		0.233284	4.67592e-06	1.48237e-05	0.323537	#DIV/0!		0.361502	4.05605	2.98772	0.283128	0
Cofactors	Pheophorbide A II	5.45271	45.2511	16.7833	1	1		1.39323e-10	2.50173e-07	0.000205738	#DIV/0!	#DIV/0!		2.44697	5.49988	4.06895	0	0
Cofactors	Pi	0.816999	1.76446	1.28961	1.41886	0.962339		0.00103681	0.663008	0.0272332	0.0220828	0.88228		-0.291594	0.819227	0.366934	0.504731	-0.0553829
Cofactors	Threonate	0.878612	5.42312	2.74955	0.863957	1.15531		0.0130749	0.010537	3.67554e-09	0.7471	0.386988		-0.186702	2.43912	1.4592	-0.210969	0.208284
Cofactors	Meth-Nic	1.92271	4.24004	4.13519	3.45153	3.51817		9.48762e-07	5.24176e-11	2.7816e-13	7.74924e-09	1.22221e-08		0.943142	2.08408	2.04795	1.78724	1.81483
Cofactors an dvitamins	VB2	1.85239	2.79532	1.63172	0.759417	0.739384		4.74786e-07	0.00112343	0.000524266	0.1174	0.0418226		0.88939	1.48302	0.706396	-0.397036	-0.435604
Cofactors	VB6	1.4736	1.73823	2.52097	4.34908	4.45429		0.00393098	2.77485e-07	6.20292e-05	2.67119e-06	0.000273049		0.559349	0.79762	1.33398	2.12071	2.1552
Flavonoids	Api-C-pen I	3.43289	3.0179	3.13389	1.29905	1.52166		7.01192e-06	0.00443344	9.64393e-06	0.335084	0.0554831		1.77942	1.59355	1.64795	0.377454	0.60565
Flavonoids	Api-6C-glu-8C-ara der	4.54824	4.14532	2.85242	3.45308	2.28444		6.59834e-07	3.84821e-05	2.50973e-05	1.25398e-05	0.00122717		2.18531	2.05149	1.51219	1.78788	1.19184
Flavonoids	Chr-6C-ara-8C-ara der	3.46674	1.26848	1.46791	1.68102	1.95196		0.00716194	0.0265369	0.346359	0.234149	0.14585		1.79358	0.343102	0.553762	0.749333	0.964924
Flavonoids	Chr-C-hex-C-pen	2.33705	1.23609	1.33584	1.59655	1.63915		4.62283e-05	0.00119909	0.196471	0.102187	0.0705974		1.22469	0.305786	0.417747	0.67496	0.71295
Flavonoids	Isoscoparin	2.6384	0.830566	0.608622	0.313842	0.402716		0.00120019	0.954404	0.273937	0.0472041	0.0633523		1.39967	-0.267834	-0.716381	-1.67189	-1.31216
Flavonoids	Isos-2''O-glu	2.91751	1.50701	0.945995	1.19262	0.88591		0.00994881	0.198504	0.800666	0.641457	0.765184		1.54474	0.591687	-0.0800958	0.254134	-0.174769
Flavonoids	Lut-6C-2''O-glu-ara II	9.22474	3.699	1.71845	2.2701	1.37526		4.0331e-05	1.31739e-06	0.314373	0.157426	0.519699		3.20551	1.88713	0.781111	1.18276	0.459701
Flavonoids	Tricin	2.06592	1.67253	2.17391	3.26305	7.33514		0.012354	0.0353261	0.00284397	3.29873e-05	7.67275e-09		1.04679	0.742035	1.12029	1.70622	2.87482
Flavonoids	Tri-7O-neo	4.10011	5.53156	9.18435	7.67525	9.39262		0.0119427	4.01391e-05	2.58472e-08	9.66374e-11	5.91499e-12		2.03566	2.46769	3.19918	2.94021	3.23153
Flavonoids	Tri-7O-glu	2.18055	3.01077	3.75596	2.51488	3.22851		0.019556	0.000404211	1.72154e-07	0.000119845	4.43681e-05		1.12469	1.59013	1.90918	1.33049	1.69087
Flavonoids	Api-C-pen II	2.96561	3.78721	3.97094	1.65853	1.75951		1.56808e-05	0.00218978	1.99979e-06	0.0349603	0.0100289		1.56833	1.92114	1.98948	0.729906	0.815171
Flavonoids	Chr-5O-hex	1.72382	0.800719	0.47646	0.207632	0.336993		0.00970643	0.565723	0.147445	0.0333069	0.0720921		0.785606	-0.320632	-1.06957	-2.2679	-1.56921
Flavonoids	Api-C-hex-C-hex	4.02653	1.4933	1.20697	1.08926	0.832968		0.00245624	0.40519	0.699926	0.889799	0.828031		2.00954	0.578501	0.271391	0.123355	-0.263667
Flavonoids	Api-6C-ara-8C-ara	0.147104	0.0262616	0.0177712	0.0109669	0.0115294		0.000147964	0.00887941	0.000251759	0.00315814	0.00240348		-2.76509	-5.2509	-5.81432	-6.51069	-6.43854
Flavonoids	Api-6C-glu-8C-ara I	0.426538	0.487017	1.77662	1.3564	1.0814		0.030292	0.334282	0.335898	0.411714	0.792449		-1.22925	-1.03796	0.829137	0.43978	0.112896
Flavonoids	Chr-C-glu	0.154753	0.0210672	0.00999332	0.0323774	0.0310977		0.0260769	0.0219269	0.0142356	0.0223426	0.0202028		-2.69196	-5.56886	-6.64482	-4.94887	-5.00705
Flavonoids	Apeignin-C-pentosyl- O-feruloylhexoside	0.635086	0.232977	0.267723	0.176186	0.231942		0.0252307	0.024098	0.0145535	0.000209868	3.82457e-05		-0.654976	-2.10174	-1.90119	-2.50483	-2.10816
Flavonoids	Isoo-7,3'-dimeth	0.27999	0.0145467	0.0114048	0.0140228	0.0132028		0.0358226	0.0207004	0.0180133	0.0197502	0.017001		-1.83655	-6.10316	-6.45421	-6.15608	-6.24302
Flavonoids	Schaftoside	0.930675	1	1	1	0.980156		0.0227832	0.179219	1	1	0.334282		-0.10365	0	0	0	-0.0289165
Flavonoids	Api-6C-glu-8C-ara II	2.30754	1	1	0.906218	1		0.23767	0.334282	#DIV/0!	0.334282	#DIV/0!		1.20636	0	0	-0.142071	0
Flavonoids	Chr-6C-ara-8C-ara	0.828603	0.436249	0.480058	0.274104	0.253867		0.503152	0.740653	0.0498392	0.00762168	0.003019		-0.271246	-1.19678	-1.05872	-1.8672	-1.97785
Flavonoids	Isoo-2''O-glu	1.12707	1.05662	0.590858	0.433882	0.969678		0.492711	0.168971	0.173184	0.205527	0.839697		0.172574	0.0794605	-0.759116	-1.20462	-0.0444226
Flavonoids	Isoo-7O-glu	0.999302	0.905785	0.955314	0.972859	1.12419		0.996038	0.0385226	0.659025	0.866385	0.17102		-0.00100752	-0.142759	-0.065953	-0.0396975	0.16888
Flavonoids	Isoo-C-hex-C-hex	1.23514	0.969266	0.524452	0.904189	1.44344		0.426302	0.0223379	0.132536	0.783159	0.261016		0.304675	-0.0450348	-0.931118	-0.145303	0.529512
Flavonoids	Isoo der	1.66007	1.259	1.40382	1	1		0.0649053	0.114475	0.0852876	#DIV/0!	#DIV/0!		0.731248	0.332283	0.489357	0	0
Flavonoids	Isoo C-hex der	1.05688	0.845616	0.518274	0.914249	0.994626		0.833687	0.304405	0.0316128	0.775613	0.979507		0.0798124	-0.241925	-0.948214	-0.12934	-0.00777343
Flavonoids	Isos-2''O-6'''-fer-glu	1.3528	0.885244	0.601218	1.15207	1.97894		0.246346	0.205017	0.0308035	0.712151	0.149334		0.435947	-0.175853	-0.734039	0.204224	0.984729
Flavonoids	Lut-6C-2''O-glu-ara I	5.26431	3.93025	2.55475	2.66255	2.94026		0.131154	0.0835213	0.234167	0.283992	0.26373		2.39624	1.97462	1.35318	1.41281	1.55594
Flavonoids	Lut-7O-glu	1.4484	0.227565	0.365757	0.152634	0.234194		0.488356	0.208845	0.174421	0.0333764	0.11135		0.534456	-2.13565	-1.45104	-2.71185	-2.09423
Flavonoids	Nar cha-C-pen-O-hex	1.19703	1.34623	1.18213	1	1		0.154893	0.148917	0.157911	1	1		0.259457	0.428926	0.241387	0	0
Flavonoids	Swertisin	0.0696283	0.00769152	0.00606597	0.00788643	0.00866745		0.102723	0.0128081	0.0121888	0.0110223	0.00972911		-3.84418	-7.02252	-7.36505	-6.98641	-6.85018
Flavonoids	Tri-4'O-ery-gua	0.71988	1.40943	0.485706	1.19236	1.90459		0.646895	0.177377	0.334282	0.80734	0.243219		-0.474171	0.495111	-1.04184	0.253821	0.929478
Flavonoids	Tri-4'O-ery-gua 7''O-glu	1.50379	0.918132	0.50482	1.25811	1.41152		0.334282	0.323391	0.408761	0.695462	0.334282		0.5886	-0.123226	-0.98616	0.331263	0.497253
Flavonoids	Tri-4'O-ery-gua 7O-glu	1.0401	0.897102	0.869956	1.07863	1		0.117983	0.334282	0.334282	0.334282	1		0.0567224	-0.156656	-0.200986	0.109202	0
Flavonoids	Tri-4'O-ery-gua 9''O-glu	1.15075	1.0263	0.19749	0.882172	5.37718		0.839773	0.228528	0.145669	0.878195	0.153722		0.202571	0.0374576	-2.34015	-0.180868	2.42685
Flavonoids	Tri-4'O-thr-gua	0.474371	0.861875	0.394864	1.86382	3.13836		0.183529	0.129921	0.0641603	0.395122	0.102268		-1.07591	-0.214449	-1.34057	0.89826	1.65001
Flavonoids	Tri-4'O-thr-gua 7O-glu	1.18771	1.27608	0.754534	1.05105	1.34668		0.713773	0.24646	0.0797263	0.923406	0.268546		0.248185	0.351719	-0.406343	0.0718246	0.429411
Flavonoids	Tri-5O-glu	0.557037	1.04841	0.940715	1	1		0.0676464	0.618987	0.334282	1	1		-0.844155	0.0682093	-0.08817	0	0
Flavonoids	Tri-7O-6''-sin-glu	1	0.714136	0.903218	1.61707	2.55699		#DIV/0!	0.591141	0.732588	0.0191813	4.04506e-05		0	-0.48573	-0.146854	0.693379	1.35444
Flavonoids	Tri-7O-6''-mal-glu	1.08563	7.10155	0.730444	0.726178	1.43581		0.907106	0.334282	0.595753	0.497564	0.334282		0.118528	2.82813	-0.453155	-0.461605	0.521861
Flavonoids	Tri-O-glu-O-gua der	0.116556	0.741287	0.315482	1.24363	1		0.0906213	0.758084	0.265536	0.334282	#DIV/0!		-3.1009	-0.431895	-1.66437	0.314556	0
Flavonoids	Tri-O-glu-O-gua	0.868906	0.988785	0.988785	1	1		0.0900547	1	0.334282	1	1		-0.202728	-0.0162716	-0.0162716	0	0
Flavonoids	Api-6C-glu	2.32603	2.42456	1.96059	0.878556	1.11302		0.0745884	0.0708997	0.132989	0.71067	0.641221		1.21787	1.27772	0.971286	-0.186793	0.154482
Flavonoids	Api-C-hex-C-coum-hex	1	0.637138	0.337836	0.27363	0.256777		1	0.019489	0.0203505	0.0120956	0.00401029		0	-0.650323	-1.5656	-1.8697	-1.96141
Flavonoids	Tri-O-hex-O-hex	1	1.36346	2.0452	2.78947	2.89983		#DIV/0!	0.0216235	0.00136602	4.01419e-09	3.58681e-10		0	0.447275	1.03224	1.47999	1.53597
Flavonoids	Chr-C-pen-O-hex	1.11529	1.01327	1.01347	0.655729	1.09279		0.588335	0.962026	0.965219	0.072334	0.749964		0.157415	0.0190165	0.0193047	-0.608828	0.128012
Nucleotides	Adenine	1.67251	11.8966	4.69671	2.20192	1.81278		1.51688e-05	3.96784e-05	9.52292e-05	0.00070044	0.000210211		0.742011	3.57248	2.23165	1.13876	0.858205
Nucleotides	Inosine	1.62396	1.38638	1.76479	1.0245	1.02719		3.34698e-05	0.00011429	0.0023246	0.768723	0.771818		0.69952	0.47132	0.8195	0.0349191	0.038701
Nucleotides	Uracil	1.95601	15.3637	7.23595	2.30444	1.0124		2.54763e-08	0.0100687	2.9292e-10	1.17382e-07	0.931708		0.967912	3.94145	2.85518	1.20442	0.0177838
Nucleotides	Adenosine	0.708821	1.41242	1.35985	1.79646	1.44079		8.34615e-11	0.0287749	0.0119956	1.61803e-06	0.00150935		-0.496508	0.498165	0.443449	0.845159	0.526864
Nucleotides	Guanosine	0.65229	1.53349	1.6255	1.21024	1.09065		4.07942e-08	0.437218	0.000108767	0.122665	0.266319		-0.616414	0.616818	0.700887	0.275291	0.125184
Nucleotides	Uridine	0.26787	0.650124	0.972342	1.1712	1.16246		4.13192e-14	7.75987e-06	0.867716	0.378404	0.108139		-1.9004	-0.621213	-0.0404636	0.227983	0.217177
Nucleotides derivatives	MTA	0.526122	1.95849	2.13903	2.3953	1.7114		1.86976e-08	0.000170257	4.62405e-05	2.57499e-05	0.00147182		-0.926531	0.969742	1.09695	1.26021	0.775175
Nucleotides	Cytosine II	0.2481	0.284504	0.643464	0.605988	0.80438		3.73224e-09	1.05443e-08	0.0383961	0.00159676	0.0115493		-2.01101	-1.81348	-0.636068	-0.722639	-0.314051
Nucleotides	3'-AMP	0.708096	0.490912	0.645731	0.542678	0.787275		0.0158605	0.0243352	0.122921	0.000480993	0.173814		-0.497983	-1.02646	-0.630996	-0.881832	-0.345061
Nucleic acid derivatives	SAdo	1.16268	6.32985	3.29255	1.51834	1.26916		0.321406	0.00882875	0.00132083	0.000154158	0.0716895		0.217453	2.66217	1.7192	0.602493	0.343879
Nucleotides	Cytosine I	0.961001	0.903622	0.609712	0.722864	0.624161		0.321697	0.533368	0.000202426	0.000465524	1.18855e-06		-0.0573897	-0.146209	-0.713799	-0.468203	-0.68001
Lipids	9,13-DHOME	1.97365	2.21427	1.65141	0.825287	0.8932		0.00128422	0.00232407	0.00115507	0.2912	0.47278		0.980867	1.14683	0.723698	-0.277031	-0.162945
Lipids	1-LG	1.43766	2.49118	1.58292	0.970865	0.983097		0.0144938	0.279616	0.0889813	0.83936	0.912173		0.52372	1.31683	0.662587	-0.0426577	-0.024594
Lipids	1-LysoPC(18:1)	1.84378	2.16785	2.11338	2.05043	2.20162		7.74251e-07	2.77369e-08	2.61181e-07	2.97778e-05	2.91335e-05		0.88267	1.11626	1.07955	1.03593	1.13857
Lipids	2-LG	1.43927	1.87399	1.76094	1.37607	1.25509		0.0117064	0.00103076	5.64452e-05	0.000391062	0.0929483		0.525334	0.906117	0.816345	0.460557	0.327796
Lipids	2-LysoPC(18:1)	1.48779	2.19426	2.33685	1.87149	1.82528		0.00113202	0.00274872	4.29908e-07	7.36321e-05	0.00018262		0.573171	1.13373	1.22457	0.904187	0.868116
Lipids	9-HOTrE	2.78494	8.57837	4.49019	0.500842	0.493828		0.0037914	3.50549e-05	1.39413e-05	0.0140231	0.0209261		1.47765	3.1007	2.16678	-0.997572	-1.01792
Lipids	9-HOTrE isomer	3.30482	1.43279	2.07314	1.68096	1.39957		0.000104955	0.174561	0.0672806	0.00604298	0.00875833		1.72457	0.518825	1.05182	0.749284	0.484988
Lipids	Glycerol	1.75017	4.41284	3.09683	1.34957	0.897001		2.50437e-08	1.38597e-08	8.59243e-08	0.0795233	0.615982		0.807494	2.14171	1.63079	0.432495	-0.156819
Lipids	Linoleate	1.39855	1.20011	1.10619	1.01428	1.01363		4.29313e-07	7.77864e-07	0.0180741	0.891492	0.878797		0.483936	0.263161	0.145605	0.0204523	0.0195364
Lipids	Linolenate	1.89838	3.0981	2.08229	0.918064	0.936554		5.1661e-07	6.34855e-07	1.77365e-05	0.636639	0.734852		0.924768	1.63138	1.05817	-0.123334	-0.0945664
Lipids	Oleate	1.7212	1.41866	1.25399	1.07732	1.13922		4.6767e-06	1.19132e-06	0.00311972	0.627043	0.272218		0.783413	0.504533	0.326523	0.107453	0.188044
Lipids	LysoPE(18:1)	1.64171	2.34384	2.12552	1.22244	1.96429		0.00472216	6.7165e-05	1.01935e-06	0.418868	0.00331301		0.715198	1.22887	1.08782	0.289768	0.974007
Lipids	Palmitate	1.57321	1.49566	1.27809	1.05449	0.926292		1.57772e-06	1.25006e-06	0.000196509	0.796136	0.405008		0.653713	0.580778	0.35399	0.0765501	-0.110461
Lipids	Punicate	1.56607	2.34759	1.65469	0.900306	0.926456		0.00860465	0.000836224	0.000887193	0.485656	0.498115		0.647144	1.23118	0.726564	-0.151513	-0.110205
Lipids	Stearidonate	1.9729	2.70034	4.29159	1	1.13216		0.0050795	1.13243e-05	1.18901e-05	#DIV/0!	0.283542		0.980319	1.43314	2.10151	0	0.179074
Lipids	1-LysoPE(18:2)	0.876	1.21412	1.14608	1.03245	1.13984		0.000410537	0.179634	0.0488784	0.722417	0.144212		-0.190998	0.279913	0.196711	0.046074	0.188825
Lipids	1-LysoPC(18：2)	0.699442	1.07969	1.07694	1.18185	1.24707		1.99449e-12	0.00339156	0.432071	0.185671	0.109853		-0.515725	0.110619	0.106943	0.241048	0.318545
Lipids	1-LysoPC(14:0)	0.605912	0.466535	0.794074	1.29929	1.43745		0.0159584	0.0286289	0.21659	0.0439856	0.00289487		-0.722819	-1.09994	-0.332655	0.377723	0.523514
Lipids	1-LysoPC(16:0)	0.849002	1.00356	1.0467	1.06855	1.09941		0.000156642	0.0517387	0.151294	0.147528	0.106691		-0.23616	0.00512595	0.06585	0.0956558	0.136727
Lipids	1-LysoPE(16:0)	0.783149	1.10325	1.10421	0.883168	0.952384		9.03346e-06	0.000187279	0.0397327	0.223852	0.592759		-0.352641	0.141766	0.14302	-0.179239	-0.0703841
Lipids	1-LysoPE(18:0)	0.843588	0.981427	1.02167	0.981186	1.05062		0.000593556	0.0582077	0.697591	0.796256	0.573449		-0.24539	-0.0270476	0.0309232	-0.0274008	0.0712461
Lipids	2-LysoPE(18:2)	0.766711	1.29576	1.18502	1.06529	1.19194		0.000130342	0.114592	0.059226	0.58965	0.120676		-0.383246	0.373801	0.244906	0.0912401	0.25331
Lipids	2-LysoPC(18:2)	0.884678	1.08068	1.04956	1.08454	1.1725		5.0451e-06	0.286903	0.296043	0.129826	0.0231207		-0.176776	0.111939	0.0697804	0.11708	0.229589
Lipids	2-LysoPC(14:0)	0.409117	0.38817	0.691158	1.09645	1.23018		0.00918795	0.0332455	0.0613704	0.206445	0.00136106		-1.28941	-1.36524	-0.532912	0.132841	0.298866
Lipids	2-LysoPE(16:0)	0.666883	1.20833	1.19692	0.908913	0.987842		1.51338e-05	0.00694146	0.0161317	0.459302	0.918664		-0.584493	0.273009	0.259326	-0.137785	-0.0176484
Lipids	2-LysoPC(18:3)	0.735939	1.44293	1.26044	1.16556	1.27662		0.00452361	0.141467	0.173311	0.206527	0.0965297		-0.442341	0.528999	0.333931	0.221028	0.352329
Lipids	GPC	0.733473	0.488951	0.763435	0.605246	0.945502		2.53154e-05	0.000477499	0.0650713	0.000295191	0.60007		-0.447184	-1.03224	-0.389422	-0.724408	-0.0808471
Lipids	carnitine	0.804679	0.51792	0.514564	0.525046	0.501485		0.00103456	9.14843e-09	5.91695e-08	0.000147857	0.0063697		-0.313514	-0.949199	-0.958577	-0.929485	-0.995723
Lipids	1-LysoPA(16:0)	0.853623	1.12192	1.20409	1.50367	1.09108		0.316583	0.5898	0.575747	0.266806	0.88476		-0.22833	0.165976	0.267947	0.588484	0.125754
Lipids	2-PG	1.03161	1.16473	0.892203	0.756016	0.666086		0.430473	0.986229	0.0883804	0.0163208	0.00708231		0.0448947	0.219993	-0.164555	-0.403511	-0.586221
Lipids	2-LysoPC(16:0)	0.933395	1.26412	1.24419	1.09561	1.08499		0.137286	0.998406	0.0170758	0.469993	0.55859		-0.0994409	0.338128	0.315205	0.131734	0.117679
Lipids	1-LysoPC(18:3)	1.00753	1.54408	1.33566	1.22534	1.43322		0.953118	0.235277	0.0719163	0.10039	0.0144799		0.0108273	0.626746	0.41755	0.293178	0.519259
Lipids	Octadecanoate	1.03976	1.29508	1.36066	1.22607	0.891655		0.741284	0.0233689	0.0864326	0.178453	0.416125		0.0562472	0.373038	0.444311	0.294038	-0.165443
hydroxycinnamate derivatives	4-Coumarate	4.2111	10.6921	3.25364	1.28191	1.49174		7.47958e-06	0.00283052	7.33148e-05	0.0173441	0.000123755		2.0742	3.41848	1.70205	0.358297	0.577
hydroxycinnamate derivatives	Ferulate	3.03461	3.81892	1.93271	0.885214	1.20121		0.000291465	0.00571317	0.0192406	0.519565	0.20993		1.60151	1.93316	0.950622	-0.175902	0.264484
hydroxycinnamate derivatives	Sterebin L	1.35501	2.37133	1.57327	1.17237	1.08614		0.0029759	0.14092	0.00473147	0.132566	0.411074		0.438306	1.24569	0.653764	0.229423	0.119213
hydroxycinnamate derivatives	3O-Fer-qui	3.64385	6.34279	3.78709	2.17949	1.89858		0.00069344	0.000357349	0.000873838	0.00393786	0.115		1.86546	2.66512	1.92109	1.12399	0.92492
hydroxycinnamate derivatives	Pro-O-hex II	2.07567	7.40075	4.46275	2.26891	1.41357		4.82491e-05	8.51746e-07	2.81367e-10	2.71873e-07	0.00819226		1.05358	2.88767	2.15793	1.182	0.499346
hydroxycinnamate derivatives	Quinate	2.58319	1.66824	2.31404	0.445603	0.5042		0.00145075	6.15782e-05	0.00393384	0.0183023	0.118115		1.36916	0.738328	1.21041	-1.16617	-0.987932
hydroxycinnamate derivatives	Sin-O-glu	0.19923	0.553931	0.48614	3.51482	1.30793		2.8634e-14	0.000201324	5.51886e-07	0.0572704	0.182669		-2.32749	-0.852222	-1.04056	1.81345	0.38729
hydroxycinnamate derivatives	Fer-Put I	0.370847	0.49959	0.844846	0.175661	0.200413		0.000563597	0.000733039	0.380634	0.00302016	7.86883e-05		-1.43111	-1.00118	-0.243241	-2.50913	-2.31895
hydroxycinnamate derivatives	Fer-Put II	0.288573	0.453885	0.540983	0.223865	0.216755		7.16807e-05	0.0357026	0.00051482	0.0322104	0.00186399		-1.79299	-1.1396	-0.886345	-2.1593	-2.20587
hydroxycinnamate derivatives	Pro-O-hex I	0.535154	1.25859	0.56619	1.0364	1.13433		0.00769691	0.100376	0.0166814	0.905095	0.151881		-0.901975	0.331806	-0.820643	0.0515795	0.181845
hydroxycinnamate derivatives	Fer-O-glu II	0.240237	0.554878	0.523171	2.96844	0.88288		0.00775246	0.156086	0.0381391	2.75489e-06	0.0789775		-2.05747	-0.849758	-0.934646	1.56971	-0.179711
hydroxycinnamate derivatives	Sinapate	0.604833	2.02754	1.70364	1.49593	1.67686		0.483796	0.249305	0.126967	0.00967987	3.05171e-05		-0.725391	1.01973	0.768619	0.581043	0.745764
hydroxycinnamate derivatives	Zinolol	1.14598	1.9397	1.55797	1.61399	1.28578		0.216284	0.126939	0.076367	0.000174054	0.00191347		0.196577	0.955834	0.639667	0.690633	0.362644
hydroxycinnamate derivatives	Fer-O-glu I	0.853452	1.37447	1.2314	1.71409	1.5648		0.19674	0.39658	0.303495	0.0139733	0.00689329		-0.228618	0.458878	0.300297	0.777442	0.645982
hydroxycinnamate derivatives	Sal-2C-glu	0.668806	4.87351	1.36339	11.5201	1.72341		0.253384	0.0684825	0.139659	0.142761	0.156969		-0.580341	2.28496	0.447202	3.52608	0.78527
hydroxycinnamate derivatives	Sal-2O-glu	1.17243	5.05653	1.83848	1.90889	1.41048		0.399662	0.29149	0.0636194	0.000380175	0.0627417		0.229502	2.33815	0.878511	0.93273	0.496186
Phenylpropanoids	4H-Ben	2.61815	6.05938	4.9938	2.41125	1.62423		0.000206582	0.00335888	0.000348219	0.00884556	0.061703		1.38855	2.59917	2.32014	1.26978	0.699758
Phenylpropanoids	Meth-ben	18.3908	6.8045	11.9515	32.0446	35.5522		1.92628e-06	1.99688e-05	0.000183776	1.02367e-08	2.44204e-07		4.20091	2.76649	3.57913	5.00201	5.15187
Diterpenoid phytoalexins	Momilactone A	1.92819	6.32082	5.07142	0.756315	1.35811		0.0183021	0.0254663	0.00411754	0.272506	0.0316872		0.94725	2.66011	2.34239	-0.402941	0.441606
Diterpenoid phytoalexins	Momilactone A der	1.96568	6.9638	5.65226	0.711186	1.43787		0.0189761	0.0253458	0.0046812	0.226278	0.0239365		0.975029	2.79988	2.49883	-0.491701	0.523934
Diterpenoid phytoalexins	Phytocassane B	0.490077	0.660352	0.450159	0.26603	0.846969		0.000213016	0.00760289	0.0009157	0.0137664	0.775732		-1.02892	-0.598693	-1.15149	-1.91034	-0.239619
Terpenes	Cafestol	0.86974	3.85957	2.18578	0.105806	0.494692		0.713369	0.188074	0.0961942	3.58359e-05	0.00665908		-0.201343	1.94844	1.12815	-3.24051	-1.0154
Diterpenoid phytoalexins	Phytocassane C	0.849571	3.3064	2.12573	0.0976156	0.367994		0.668334	0.180428	0.0938679	0.000835772	2.74039e-05		-0.235194	1.72526	1.08796	-3.35674	-1.44225
Others	2-Amino-1,3,4,5-eicosanetetrol	1.45741	1.11794	1.21432	0.907331	0.600115		0.0203915	0.581979	0.278481	0.641315	0.00222293		0.543407	0.160849	0.280153	-0.140299	-0.736689
Others	2-Amino-1,3,4-tetradecanetriol	1.02717	1.03928	2.09975	1.10878	1.1678		0.880784	0.677565	0.227011	0.777125	0.300783		0.03867	0.0555813	1.07022	0.148974	0.223788
Others	2-Amino-1,3-eicosanediol	1.20486	1.06042	1.51218	0.885459	0.943185		0.396554	0.749808	0.156268	0.669371	0.590744		0.26887	0.0846393	0.596629	-0.175503	-0.0843867
Others	2-Amino-1,3-octadecanediol	1.10783	1.06196	1.6737	1.00977	1.02281		0.586298	0.578243	0.102298	0.971201	0.810827		0.147741	0.086736	0.743043	0.0140262	0.0325361
Others	dimethyl amine oxide	1.38192	1.10768	0.887225	0.934858	0.595266		0.00923308	0.451464	0.230796	0.70971	0.000328881		0.466675	0.147541	-0.172627	-0.0971811	-0.748395

## Sheet: Table S8
Supplementary Table S8. Data of metabolite-metabolite correlations analysis.
Metabolite 1	Metabolite 2	Classification of metabolite 1	Classification of metabolite 2	Cor	P-value
myo-Inositol	2-LysoPC(14:0)	Carbohydrates	Lipids	-0.900628	6.22665e-08
Salicilate	2-LysoPC(14:0)	Organic acids	Lipids	-0.900037	6.55325e-08
Pro	2-LysoPC(14:0)	Amino acids	Lipids	-0.899551	6.83307e-08
SAdo	2-LysoPC(14:0)	Nucleotides	Lipids	-0.894298	1.05999e-07
Succinate	2-LysoPC(14:0)	Carbohydrates	Lipids	-0.888188	1.71762e-07
2-LysoPC(14:0)	Sal-2O-glu	Lipids	hydroxycinnamate derivatives	-0.882602	2.60804e-07
2-LysoPC(14:0)	Sterebin L	Lipids	hydroxycinnamate derivatives	-0.881834	2.75768e-07
Glu-leu	2-LysoPC(14:0)	Dipeptides	Lipids	-0.881023	2.92377e-07
OH-Pyr	2-LysoPC(14:0)	Carbohydrates	Lipids	-0.879669	3.22053e-07
Adenine	2-LysoPC(14:0)	Nucleotides	Lipids	-0.874752	4.53272e-07
Put	2-LysoPC(14:0)	Amino acids	Lipids	-0.868383	6.91373e-07
Gly	2-LysoPC(14:0)	Amino acids	Lipids	-0.867935	7.11644e-07
2-LysoPC(14:0)	Linolenate	Lipids	Lipids	-0.86775	7.20187e-07
ASA	2-LysoPC(14:0)	Amino acids	Lipids	-0.86643	7.83567e-07
Gluconate	2-LysoPC(14:0)	Carbohydrates	Lipids	-0.855545	1.52132e-06
2-LysoPC(14:0)	4H-Ben	Lipids	Phenylpropanoids	-0.852535	1.81057e-06
VB2	2-LysoPC(14:0)	Cofactors	Lipids	-0.849572	2.14105e-06
Ribitol	2-LysoPC(14:0)	Carbohydrates	Lipids	-0.849097	2.19875e-06
2-LysoPC(14:0)	Glycerol	Lipids	Lipids	-0.848825	2.23233e-06
Uracil	2-LysoPC(14:0)	Nucleotides	Lipids	-0.846867	2.48766e-06
3-hydroxypropionate	2-LysoPC(14:0)	Organic acids	Lipids	-0.844721	2.79636e-06
Val	2-LysoPC(14:0)	Amino acids	Lipids	-0.843947	2.91567e-06
2-Coumarate	2-LysoPC(14:0)	Organic acids	Lipids	-0.841697	3.28801e-06
Tyr-glu	2-LysoPC(14:0)	Dipeptides	Lipids	-0.841297	3.35836e-06
1-LysoPE(18:0)	Api-C-hex-C-hex	Lipids	Flavonoids	-0.84004	3.58803e-06
Pro	1-LysoPC(14:0)	Amino acids	Lipids	-0.839891	3.61614e-06
myo-Inositol	1-LysoPC(14:0)	Carbohydrates	Lipids	-0.839849	3.62414e-06
G6P	2-LysoPC(14:0)	Carbohydrates	Lipids	-0.839211	3.74693e-06
Succinate	1-LysoPC(14:0)	Carbohydrates	Lipids	-0.834169	4.85174e-06
β-Ala	2-LysoPC(14:0)	Amino acids	Lipids	-0.83073	5.75911e-06
SAdo	1-LysoPC(14:0)	Nucleotides	Lipids	-0.830408	5.85123e-06
Norvaline	2-LysoPC(14:0)	Amino acids	Lipids	-0.830114	5.93615e-06
Tyr	2-LysoPC(14:0)	Amino acids	Lipids	-0.829979	5.9758e-06
Leu	2-LysoPC(14:0)	Amino acids	Lipids	-0.829896	6.00009e-06
Met	2-LysoPC(14:0)	Amino acids	Lipids	-0.828836	6.31908e-06
2-LysoPC(14:0)	Pro-O-hex II	Lipids	hydroxycinnamate derivatives	-0.826878	6.9474e-06
Ser	2-LysoPC(14:0)	Amino acids	Lipids	-0.82657	7.0509e-06
2-LysoPC(14:0)	4-Coumarate	Lipids	hydroxycinnamate derivatives	-0.825147	7.54729e-06
Ala	2-LysoPC(14:0)	Amino acids	Lipids	-0.824187	7.89893e-06
Leu-pro	2-LysoPC(16:0)	Dipeptides	Lipids	-0.822192	8.67575e-06
Ile	2-LysoPC(14:0)	Amino acids	Lipids	-0.821359	9.01934e-06
VB2	1-LysoPC(14:0)	Cofactors	Lipids	-0.821042	9.15323e-06
Fru	2-LysoPC(14:0)	Carbohydrates	Lipids	-0.819619	9.77529e-06
Fumarate	2-LysoPC(14:0)	Carbohydrates	Lipids	-0.816878	1.10774e-05
Malate	2-LysoPC(14:0)	Carbohydrates	Lipids	-0.815808	1.16253e-05
ASA	1-LysoPC(14:0)	Amino acids	Lipids	-0.814895	1.21108e-05
Adenine	1-LysoPC(14:0)	Nucleotides	Lipids	-0.814499	1.23272e-05
Glu-leu	1-LysoPC(14:0)	Dipeptides	Lipids	-0.814386	1.23893e-05
Pheophorbide A II	2-LysoPC(14:0)	Cofactors	Lipids	-0.814297	1.24384e-05
OxoPro	2-LysoPC(14:0)	Amino acids	Lipids	-0.813873	1.26754e-05
Phe	2-LysoPC(14:0)	Amino acids	Lipids	-0.813532	1.28692e-05
Salicilate	1-LysoPC(14:0)	Organic acids	Lipids	-0.812935	1.32141e-05
2-LysoPC(14:0)	Momilactone A der	Lipids	Terpenes	-0.810536	1.46814e-05
2-LysoPC(14:0)	stearidonate	Lipids	Lipids	-0.809542	1.53295e-05
Gly	1-LysoPC(14:0)	Amino acids	Lipids	-0.804007	1.94133e-05
Glycerol-2P	2-LysoPC(14:0)	Carbohydrates	Lipids	-0.803814	1.95715e-05
2-Coumarate	1-LysoPC(14:0)	Organic acids	Lipids	-0.80303	2.02243e-05
Benzoate	2-LysoPC(14:0)	Organic acids	Lipids	-0.802954	2.02882e-05
OH-Pyr	1-LysoPC(14:0)	Carbohydrates	Lipids	-0.802603	2.05881e-05
2-LysoPC(14:0)	Momilactone A	Lipids	diterpenoid phytoalexins	-0.801953	2.11518e-05
2-LysoPC(14:0)	Fer-O-glu I	Lipids	hydroxycinnamate derivatives	-0.801841	2.12503e-05
Glucose	2-LysoPC(14:0)	Carbohydrates	Lipids	-0.801369	2.16708e-05
1-LysoPC(14:0)	Linolenate	Lipids	Lipids	-0.800607	2.23637e-05
1-LysoPC(14:0)	Sal-2O-glu	Lipids	hydroxycinnamate derivatives	-0.798539	2.43407e-05
Val	1-LysoPC(14:0)	Amino acids	Lipids	-0.798063	2.48175e-05
Fumarate	1-LysoPC(14:0)	Carbohydrates	Lipids	-0.794846	2.82518e-05
GBH	1-LysoPC(18:1)	Amino acids	Lipids	-0.794778	2.83278e-05
1-LysoPC(14:0)	Sterebin L	Lipids	hydroxycinnamate derivatives	-0.793863	2.93798e-05
Malate	1-LysoPC(14:0)	Carbohydrates	Lipids	-0.791605	3.21197e-05
Put	1-LysoPC(14:0)	Amino acids	Lipids	-0.790111	3.40507e-05
2-LysoPC(14:0)	Ferulate	Lipids	hydroxycinnamate derivatives	-0.789263	3.51915e-05
Tyr-glu	1-LysoPC(14:0)	Dipeptides	Lipids	-0.787797	3.72408e-05
1-LysoPC(14:0)	4H-Ben	Lipids	Phenylpropanoids	-0.787627	3.74846e-05
Tyr	1-LysoPC(14:0)	Amino acids	Lipids	-0.78752	3.76396e-05
Arg	2-LysoPC(14:0)	Amino acids	Lipids	-0.787304	3.79536e-05
Benzoate	1-LysoPC(14:0)	Organic acids	Lipids	-0.785521	4.06267e-05
2-LysoPC(14:0)	3O-Fer-qui	Lipids	hydroxycinnamate derivatives	-0.785398	4.0817e-05
Cystine	2-LysoPC(14:0)	Amino acids	Lipids	-0.784714	4.18899e-05
Glucosamine	2-LysoPC(14:0)	Carbohydrates	Lipids	-0.784651	4.19901e-05
His	2-LysoPC(14:0)	Amino acids	Lipids	-0.784643	4.20028e-05
Leu-pro	2-LysoPC(18：2)	Dipeptides	Lipids	-0.783108	4.45042e-05
1-LysoPC(14:0)	Glycerol	Lipids	Lipids	-0.782469	4.5584e-05
2-LysoPC(18：2)	Chr-5O-hex	Lipids	Flavonoids	-0.782437	4.56387e-05
Gluconate	1-LysoPC(14:0)	Carbohydrates	Lipids	-0.782067	4.62732e-05
Cucurbate	2-LysoPC(14:0)	Organic acids	Lipids	-0.78188	4.65971e-05
VB6	GPC	Cofactors	Lipids	-0.780388	4.92547e-05
1-LysoPC(18:3)	2-LysoPC(14:0)	Lipids	Lipids	-0.779216	5.14325e-05
Asp	2-LysoPC(14:0)	Amino acids	Lipids	-0.778428	5.29416e-05
Leu	1-LysoPC(14:0)	Amino acids	Lipids	-0.777703	5.43663e-05
2-LysoPC(18：2)	Api-C-hex-C-hex	Lipids	Flavonoids	-0.777081	5.56139e-05
Homovanillate	2-LysoPC(14:0)	Organic acids	Lipids	-0.776676	5.64385e-05
acetate	2-LysoPC(14:0)	Organic acids	Lipids	-0.774722	6.05693e-05
Nicotinate	2-LysoPC(14:0)	Cofactors	Lipids	-0.77307	6.42632e-05
Met	1-LysoPC(14:0)	Amino acids	Lipids	-0.772504	6.55743e-05
1-LysoPC(18:1)	carnitine	Lipids	Lipids	-0.772313	6.602e-05
Ribitol	1-LysoPC(14:0)	Carbohydrates	Lipids	-0.772154	6.63935e-05
1-LysoPC(14:0)	Fer-O-glu I	Lipids	hydroxycinnamate derivatives	-0.772062	6.66111e-05
Asp	1-LysoPC(14:0)	Amino acids	Lipids	-0.771928	6.69291e-05
Citrate	2-LysoPC(14:0)	Carbohydrates	Lipids	-0.771405	6.81817e-05
5-HT II	Citrate	Amino acids	Carbohydrates	-0.768736	7.48903e-05
G6P	1-LysoPC(14:0)	Carbohydrates	Lipids	-0.768233	7.62173e-05
Phe	1-LysoPC(14:0)	Amino acids	Lipids	-0.767741	7.75344e-05
OxoPro	1-LysoPC(14:0)	Amino acids	Lipids	-0.767628	7.78374e-05
Norvaline	1-LysoPC(14:0)	Amino acids	Lipids	-0.7674	7.84574e-05
Ser	1-LysoPC(14:0)	Amino acids	Lipids	-0.765376	8.41387e-05
Ile	1-LysoPC(14:0)	Amino acids	Lipids	-0.765028	8.51519e-05
1-LysoPC(18:1)	Api-6C-ara-8C-ara	Lipids	Flavonoids	-0.763982	8.82556e-05
Thr	2-LysoPC(14:0)	Amino acids	Lipids	-0.76357	8.95051e-05
3-hydroxypropionate	1-LysoPC(14:0)	Organic acids	Lipids	-0.761277	9.67378e-05
Isocitrate I	2-LysoPC(14:0)	Carbohydrates	Lipids	-0.761229	9.68941e-05
Gentisate	2-LysoPC(14:0)	Carbohydrates	Lipids	-0.758132	0.000107472
Glycerate	2-LysoPC(14:0)	Carbohydrates	Lipids	-0.757839	0.000108522
GBH	Meth-Nic	Amino acids	Cofactors	-0.75761	0.000109349
Gentisate	1-LysoPC(14:0)	Carbohydrates	Lipids	-0.756813	0.00011227
Pip I	2-LysoPC(14:0)	Carbohydrates	Lipids	-0.756684	0.000112746
Glycerol-2P	1-LysoPC(14:0)	Carbohydrates	Lipids	-0.756487	0.000113481
2-LysoPC(14:0)	Palmitate	Lipids	Lipids	-0.756313	0.000114137
Leu-pro	1-LysoPC(18:3)	Dipeptides	Lipids	-0.753347	0.000125761
2-LysoPC(14:0)	Sal-2C-glu	Lipids	hydroxycinnamate derivatives	-0.75313	0.00012665
1-LysoPC(14:0)	4-Coumarate	Lipids	hydroxycinnamate derivatives	-0.751471	0.000133629
2-LysoPC(16:0)	Lut-7O-glu	Lipids	Flavonoids	-0.751126	0.000135119
2-LysoPC(18：2)	Api-C-hex-C-coum-hex	Lipids	Flavonoids	-0.750738	0.000136815
1-LysoPC(18:3)	Isoo-7O-glu	Lipids	Flavonoids	-0.750222	0.000139097
Glucosamine	1-LysoPC(14:0)	Carbohydrates	Lipids	-0.750137	0.000139474
β-Ala	1-LysoPC(14:0)	Amino acids	Lipids	-0.749811	0.000140938
2-LysoPC(18：2)	Lut-7O-glu	Lipids	Flavonoids	-0.749194	0.000143741
1-LysoPC(14:0)	stearidonate	Lipids	Lipids	-0.749127	0.000144048
2-LysoPC(14:0)	Punicate	Lipids	Lipids	-0.748945	0.000144883
Uracil	1-LysoPC(14:0)	Nucleotides	Lipids	-0.748732	0.000145867
DHA	2-LysoPC(14:0)	Cofactors	Lipids	-0.747983	0.00014938
Leu-pro	1-LysoPE(18:2)	Dipeptides	Lipids	-0.746877	0.000154695
Gentisate	Isoo-7O-glu	Carbohydrates	Flavonoids	-0.746791	0.000155115
Fru	1-LysoPC(14:0)	Carbohydrates	Lipids	-0.746769	0.000155225
2-LysoPC(14:0)	9-HOTrE	Lipids	Lipids	-0.746757	0.000155281
carnitine	LysoPE(18:1)	Lipids	Lipids	-0.745595	0.000161059
Lys	2-LysoPC(14:0)	Amino acids	Lipids	-0.745506	0.000161508
2-LysoPC(14:0)	quinate	Lipids	hydroxycinnamate derivatives	-0.745395	0.000162073
Gal	2-LysoPC(14:0)	Carbohydrates	Lipids	-0.744434	0.000167015
Meth-Nic	carnitine	Cofactors	Lipids	-0.744429	0.000167042
His	1-LysoPC(14:0)	Amino acids	Lipids	-0.744366	0.000167368
1-LysoPE(18:0)	Chr-5O-hex	Lipids	Flavonoids	-0.741001	0.000185739
Ind 3-car	1-LysoPC(14:0)	Organic acids	Lipids	-0.740828	0.000186728
Pheophorbide A I	2-LysoPC(14:0)	Cofactors	Lipids	-0.739845	0.000192436
1-LysoPC(14:0)	Pro-O-hex II	Lipids	hydroxycinnamate derivatives	-0.739598	0.000193897
2-LysoPC(16:0)	Chr-5O-hex	Lipids	Flavonoids	-0.739088	0.000196932
5-HT II	Isocitrate I	Amino acids	Carbohydrates	-0.738736	0.000199053
1-LysoPC(14:0)	Ferulate	Lipids	hydroxycinnamate derivatives	-0.738693	0.000199315
Benzoate	GPC	Organic acids	Lipids	-0.738299	0.000201716
Ala	1-LysoPC(14:0)	Amino acids	Lipids	-0.737639	0.000205794
Glycerate	1-LysoPC(14:0)	Carbohydrates	Lipids	-0.736745	0.000211423
Pip II	2-LysoPC(14:0)	Carbohydrates	Lipids	-0.735318	0.000220695
2-LysoPC(14:0)	9,13-DHOME	Lipids	Lipids	-0.735271	0.000221
1-LysoPC(14:0)	3O-Fer-qui	Lipids	hydroxycinnamate derivatives	-0.734823	0.000223986
Pheophorbide A I	1-LysoPC(14:0)	Cofactors	Lipids	-0.733752	0.000231259
Citrate	1-LysoPC(14:0)	Carbohydrates	Lipids	-0.733651	0.000231955
2-LysoPC(16:0)	Chr-6C-ara-8C-ara	Lipids	Flavonoids	-0.733622	0.000232151
2-LysoPC(18：2)	Isoo-7O-glu	Lipids	Flavonoids	-0.733384	0.000233803
Pheophorbide A II	1-LysoPC(14:0)	Cofactors	Lipids	-0.732912	0.000237103
Melezitose	2-LysoPC(14:0)	Carbohydrates	Lipids	-0.731738	0.000245474
GBH	Api-6C-glu-8C-ara der	Amino acids	Flavonoids	-0.729883	0.000259234
2-LysoPC(18：2)	Chr-6C-ara-8C-ara	Lipids	Flavonoids	-0.729706	0.000260574
Cystine	1-LysoPC(14:0)	Amino acids	Lipids	-0.728973	0.000266215
Isocitrate I	1-LysoPC(14:0)	Carbohydrates	Lipids	-0.728805	0.000267521
Ind 3-car	2-LysoPC(14:0)	Organic acids	Lipids	-0.726811	0.000283453
2-LysoPC(16:0)	Api-C-hex-C-coum-hex	Lipids	Flavonoids	-0.726444	0.000286475
Gentisate	Tri-7O-glu	Carbohydrates	Flavonoids	-0.724959	0.000298972
DHA	1-LysoPC(14:0)	Cofactors	Lipids	-0.720818	0.000336304
2-LysoPC(14:0)	2-LysoPC(18:3)	Lipids	Lipids	-0.719818	0.000345887
Leu-pro	acetate	Dipeptides	Organic acids	-0.719588	0.000348128
Cucurbate	1-LysoPC(14:0)	Organic acids	Lipids	-0.716641	0.000377914
1-LysoPE(18:2)	Isoo-7O-glu	Lipids	Flavonoids	-0.716332	0.000381162
1-LysoPC(14:0)	Momilactone A der	Lipids	Terpenes	-0.715484	0.000390188
HSer	2-LysoPC(14:0)	Amino acids	Lipids	-0.714902	0.000396485
Glucose	1-LysoPC(14:0)	Carbohydrates	Lipids	-0.714555	0.000400285
Homovanillate	1-LysoPC(14:0)	Organic acids	Lipids	-0.714513	0.000400742
2-LysoPC(18：2)	carnitine	Lipids	Lipids	-0.713546	0.000411499
Thr	1-LysoPC(14:0)	Amino acids	Lipids	-0.713368	0.00041351
acetate	1-LysoPC(14:0)	Organic acids	Lipids	-0.712758	0.000420447
Homovanillate	Isoo-7O-glu	Organic acids	Flavonoids	-0.712229	0.000426551
Trehalose	2-LysoPC(14:0)	Carbohydrates	Lipids	-0.711232	0.000438251
1-LysoPC(14:0)	2-LysoPC(18:3)	Lipids	Lipids	-0.711159	0.000439113
Adipate	2-LysoPC(14:0)	Carbohydrates	Lipids	-0.709882	0.000454519
1-LysoPC(18:1)	Api-C-hex-C-coum-hex	Lipids	Flavonoids	-0.709734	0.000456336
Nicotinate	1-LysoPC(14:0)	Cofactors	Lipids	-0.709604	0.000457937
1-LysoPC(16:0)	Api-C-hex-C-hex	Lipids	Flavonoids	-0.709196	0.000462983
1-LysoPC(18:1)	Swertisin	Lipids	Flavonoids	-0.708405	0.000472911
2-LysoPC(18:1)	carnitine	Lipids	Lipids	-0.708162	0.000475991
Threonate	2-LysoPC(14:0)	Cofactors	Lipids	-0.707855	0.000479913
Lys	1-LysoPC(14:0)	Amino acids	Lipids	-0.707048	0.000490361
Leu-pro	2-LysoPE(18:2)	Dipeptides	Lipids	-0.706833	0.000493179
2-LysoPC(18：2)	Api-6C-ara-8C-ara	Lipids	Flavonoids	-0.706037	0.00050371
VB6	carnitine	Cofactors	Lipids	-0.705606	0.000509504
Threonate	1-LysoPC(14:0)	Cofactors	Lipids	-0.705539	0.000510412
1-LysoPC(14:0)	quinate	Lipids	hydroxycinnamate derivatives	-0.704771	0.000520875
1-LysoPE(18:2)	2-LysoPC(14:0)	Lipids	Lipids	-0.703284	0.000541649
1-LysoPC(14:0)	Momilactone A	Lipids	diterpenoid phytoalexins	-0.701919	0.000561348
Pip I	1-LysoPC(14:0)	Carbohydrates	Lipids	-0.700663	0.00058
1-LysoPE(18:0)	Lut-7O-glu	Lipids	Flavonoids	-0.700585	0.000581178
2-LysoPC(16:0)	Api-C-hex-C-hex	Lipids	Flavonoids	-0.699045	0.000604798
2-LysoPC(14:0)	Pro-O-hex I	Lipids	hydroxycinnamate derivatives	-0.697336	0.000631976
2-LysoPC(14:0)	2-LysoPE(18:2)	Lipids	Lipids	-0.697191	0.000634327
1-LysoPC(16:0)	Chr-5O-hex	Lipids	Flavonoids	-0.695032	0.000670233
1-LysoPC(14:0)	Punicate	Lipids	Lipids	-0.694544	0.00067858
Arg	1-LysoPC(14:0)	Amino acids	Lipids	-0.693544	0.00069597
1-LysoPC(14:0)	9-HOTrE	Lipids	Lipids	-0.693151	0.0007029
Leu-pro	3-hydroxypropionate	Dipeptides	Organic acids	-0.692747	0.000710088
Leu-pro	Nicotinate	Dipeptides	Cofactors	-0.692396	0.000716397
1-LysoPC(14:0)	Palmitate	Lipids	Lipids	-0.691084	0.000740354
G6P	Isoo-7O-glu	Carbohydrates	Flavonoids	-0.690549	0.000750315
Leu-pro	Sterebin L	Dipeptides	hydroxycinnamate derivatives	-0.690196	0.000756944
1-LG	2-LysoPC(14:0)	Lipids	Lipids	-0.689723	0.000765914
2-LysoPE(18:2)	Isoo-7O-glu	Lipids	Flavonoids	-0.689663	0.000767071
Gentisate	Tri-7O-neo	Carbohydrates	Flavonoids	-0.68961	0.000768082
ACC II	2-LysoPC(14:0)	Amino acids	Lipids	-0.688838	0.000782947
Gluconate	GPC	Carbohydrates	Lipids	-0.687109	0.000817123
1-LysoPC(14:0)	Sal-2C-glu	Lipids	hydroxycinnamate derivatives	-0.685817	0.00084349
1-LysoPC(16:0)	Api-C-hex-C-coum-hex	Lipids	Flavonoids	-0.685391	0.000852328
1-LysoPC(18:1)	Chr-6C-ara-8C-ara	Lipids	Flavonoids	-0.685229	0.00085572
Adenosine	2-LysoPC(14:0)	Nucleotides	Lipids	-0.685185	0.000856635
5-HT II	3O-Fer-qui	Amino acids	hydroxycinnamate derivatives	-0.683297	0.000896985
2-LysoPC(16:0)	Api-6C-ara-8C-ara	Lipids	Flavonoids	-0.682849	0.000906786
Pro-O-hex I	Isoo-7O-glu	hydroxycinnamate derivatives	Flavonoids	-0.682829	0.000907216
1-LysoPC(14:0)	9,13-DHOME	Lipids	Lipids	-0.682616	0.000911919
1-LysoPC(18:1)	Chr-C-glu	Lipids	Flavonoids	-0.681716	0.000931983
HSer	1-LysoPC(14:0)	Amino acids	Lipids	-0.681371	0.000939767
Pip II	1-LysoPC(14:0)	Carbohydrates	Lipids	-0.679709	0.000978043
5-HT II	Pheophorbide A II	Amino acids	Cofactors	-0.67943	0.000984609
Meth-ben	Cytosine I	Amino acids	Nucleotides	-0.678476	0.00100731
1-LysoPE(18:0)	Chr-C-hex-C-pen	Lipids	Flavonoids	-0.678427	0.00100849
5-HT II	VB2	Amino acids	Cofactors	-0.677801	0.00102362
Spd	2-LysoPC(14:0)	Amino acids	Lipids	-0.676175	0.00106386
1-LysoPE(18:0)	Api-C-hex-C-coum-hex	Lipids	Flavonoids	-0.674813	0.0010986
VB5	Isoo-7O-glu	Cofactors	Flavonoids	-0.673337	0.00113731
GPC	Sterebin L	Lipids	hydroxycinnamate derivatives	-0.672662	0.00115539
Leu-pro	myo-Inositol	Dipeptides	Carbohydrates	-0.672195	0.00116804
1-LysoPC(16:0)	Chr-6C-ara-8C-ara	Lipids	Flavonoids	-0.671744	0.00118037
Gal	1-LysoPC(14:0)	Carbohydrates	Lipids	-0.671678	0.00118218
Leu-pro	OH-Pyr	Dipeptides	Carbohydrates	-0.671038	0.00119989
Val	carnitine	Amino acids	Lipids	-0.670779	0.0012071
Gentisate	Tri-7O-6''-sin-glu	Carbohydrates	Flavonoids	-0.670743	0.00120812
5-HT II	4-Coumarate	Amino acids	hydroxycinnamate derivatives	-0.670643	0.00121091
GHB	2-LysoPC(16:0)	Organic acids	Lipids	-0.669686	0.001238
Leu	carnitine	Amino acids	Lipids	-0.669368	0.00124714
1-LysoPE(18:2)	carnitine	Lipids	Lipids	-0.669134	0.00125387
Leu-pro	Uracil	Dipeptides	Nucleotides	-0.668483	0.00127281
Adenosine	1-LysoPC(14:0)	Nucleotides	Lipids	-0.668285	0.0012786
Cytosine I	Tri-7O-neo	Nucleotides	Flavonoids	-0.666393	0.00133519
Salicilate	Isoo-7O-glu	Organic acids	Flavonoids	-0.665269	0.00136977
5-HT II	Adipate	Amino acids	Carbohydrates	-0.665251	0.00137033
Leu-pro	Octadecanoate	Dipeptides	Lipids	-0.664093	0.0014068
1-LysoPC(14:0)	1-LysoPC(18:3)	Lipids	Lipids	-0.663844	0.00141473
2-LysoPC(18:3)	Isoo-7O-glu	Lipids	Flavonoids	-0.663256	0.00143364
Leu-pro	Salicilate	Dipeptides	Organic acids	-0.661812	0.00148099
Guanosine	1-LysoPC(14:0)	Nucleotides	Lipids	-0.661342	0.00149664
Uracil	GPC	Nucleotides	Lipids	-0.659904	0.00154552
Leu-pro	Gluconate	Dipeptides	Carbohydrates	-0.659881	0.00154631
5-HT II	Pip I	Amino acids	Carbohydrates	-0.659534	0.0015583
1-LysoPC(14:0)	2-LysoPE(18:2)	Lipids	Lipids	-0.659257	0.00156792
Leu-pro	1-LG	Dipeptides	Lipids	-0.659254	0.00156802
Ile	carnitine	Amino acids	Lipids	-0.659229	0.00156891
Adipate	1-LysoPC(14:0)	Carbohydrates	Lipids	-0.658842	0.00158245
Leu-pro	Succinate	Dipeptides	Carbohydrates	-0.657895	0.00161602
Leu-pro	Palmitate	Dipeptides	Lipids	-0.657575	0.00162749
Melezitose	1-LysoPC(14:0)	Carbohydrates	Lipids	-0.65725	0.00163921
Leu-pro	Linolenate	Dipeptides	Lipids	-0.657243	0.00163946
1-LysoPC(18:1)	Lut-7O-glu	Lipids	Flavonoids	-0.657224	0.00164014
Leu-pro	2-LysoPE(16:0)	Dipeptides	Lipids	-0.656763	0.00165691
Sal-2O-glu	Isoo-7O-glu	hydroxycinnamate derivatives	Flavonoids	-0.656147	0.00167954
2-LysoPC(18：2)	Chr-C-glu	Lipids	Flavonoids	-0.65536	0.00170881
1-LysoPC(16:0)	Lut-7O-glu	Lipids	Flavonoids	-0.655163	0.0017162
Glycerol	GPC	Lipids	Lipids	-0.653633	0.00177454
Guanosine	2-LysoPC(14:0)	Nucleotides	Lipids	-0.652284	0.00182735
carnitine	Glycerol	Lipids	Lipids	-0.651646	0.00185278
1-LysoPC(14:0)	1-LysoPE(18:2)	Lipids	Lipids	-0.651287	0.0018672
ACC II	1-LysoPC(14:0)	Amino acids	Lipids	-0.651211	0.0018703
2-LysoPC(16:0)	Chr-C-glu	Lipids	Flavonoids	-0.651114	0.00187419
Met	carnitine	Amino acids	Lipids	-0.650735	0.00188959
5-HT II	Pip II	Amino acids	Carbohydrates	-0.650161	0.00191311
Thr	carnitine	Amino acids	Lipids	-0.650024	0.00191874
2-aminoadipate	2-LysoPC(14:0)	Amino acids	Lipids	-0.64981	0.00192762
2-aminoadipate	GPC	Amino acids	Lipids	-0.649605	0.00193613
1-LysoPC(16:0)	carnitine	Lipids	Lipids	-0.649099	0.00195725
VB5	Tri-7O-neo	Cofactors	Flavonoids	-0.647821	0.00201152
1-LysoPC(14:0)	Pro-O-hex I	Lipids	hydroxycinnamate derivatives	-0.646939	0.0020497
Leu-pro	1-LysoPE(16:0)	Dipeptides	Lipids	-0.64648	0.00206982
GBH	Tri-7O-neo	Amino acids	Flavonoids	-0.645692	0.00210474
Leu	Leu-pro	Amino acids	Dipeptides	-0.64562	0.00210796
1-LysoPE(18:0)	Chr-6C-ara-8C-ara der	Lipids	Flavonoids	-0.645227	0.00212555
acetate	GPC	Organic acids	Lipids	-0.644935	0.00213873
1-LysoPE(16:0)	Tri-7O-6''-sin-glu	Lipids	Flavonoids	-0.644925	0.00213915
Leu-pro	SAdo	Dipeptides	Nucleotides	-0.644829	0.00214353
Inosine	GPC	Nucleotides	Lipids	-0.644658	0.00215126
Glycolate	2-LysoPC(14:0)	Organic acids	Lipids	-0.644231	0.00217076
VB5	Tri-7O-6''-sin-glu	Cofactors	Flavonoids	-0.644046	0.00217924
Ala	carnitine	Amino acids	Lipids	-0.642435	0.00225428
Leu-pro	Sal-2O-glu	Dipeptides	hydroxycinnamate derivatives	-0.642175	0.00226656
2-LysoPC(14:0)	Isos-2''O-glu	Lipids	Flavonoids	-0.641129	0.00231667
Spd	1-LysoPC(14:0)	Amino acids	Lipids	-0.640697	0.00233763
1-LysoPE(18:0)	Chr-6C-ara-8C-ara	Lipids	Flavonoids	-0.640604	0.00234216
Glycerate	carnitine	Carbohydrates	Lipids	-0.640043	0.00236962
carnitine	Pro-O-hex II	Lipids	hydroxycinnamate derivatives	-0.639999	0.00237181
Lys	Leu-pro	Amino acids	Dipeptides	-0.639623	0.0023904
Fer-O-glu I	Isoo-7O-glu	hydroxycinnamate derivatives	Flavonoids	-0.639467	0.00239816
Inosine	carnitine	Nucleotides	Lipids	-0.639398	0.0024016
Ala	Leu-pro	Amino acids	Dipeptides	-0.639123	0.0024153
1-LysoPE(16:0)	Isoo-7O-glu	Lipids	Flavonoids	-0.63889	0.002427
Cytosine I	Tri-7O-6''-sin-glu	Nucleotides	Flavonoids	-0.638488	0.00244726
Glycerol-2P	Isoo-7O-glu	Carbohydrates	Flavonoids	-0.637766	0.00248404
Val	Leu-pro	Amino acids	Dipeptides	-0.636849	0.00253136
Cystine	GPC	Amino acids	Lipids	-0.636152	0.00256787
Leu-pro	Adenosine	Dipeptides	Nucleotides	-0.636048	0.00257331
Glu-leu	Isoo-7O-glu	Dipeptides	Flavonoids	-0.635826	0.00258504
2-LysoPC(18：2)	Swertisin	Lipids	Flavonoids	-0.635542	0.00260015
Meth-ben	VB5	Amino acids	Cofactors	-0.634477	0.00265736
VB6	2-LysoPC(14:0)	Cofactors	Lipids	-0.633622	0.00270401
Leu-pro	Glycerol	Dipeptides	Lipids	-0.633473	0.00271219
Trehalose	1-LysoPC(14:0)	Carbohydrates	Lipids	-0.633374	0.00271767
Leu-pro	1-LysoPC(18：2)	Dipeptides	Lipids	-0.632856	0.0027464
myo-Inositol	carnitine	Carbohydrates	Lipids	-0.632156	0.00278562
ASA	carnitine	Amino acids	Lipids	-0.632039	0.00279218
Norvaline	carnitine	Amino acids	Lipids	-0.631785	0.00280661
2-LysoPC(16:0)	Swertisin	Lipids	Flavonoids	-0.63153	0.00282107
Glu	2-LysoPC(14:0)	Amino acids	Lipids	-0.630952	0.00285414
HSer	Isoo-7O-glu	Amino acids	Flavonoids	-0.63065	0.00287158
Benzoate	carnitine	Organic acids	Lipids	-0.629873	0.00291677
5-HT II	4H-Ben	Amino acids	Phenylpropanoids	-0.629868	0.00291707
Pheophorbide A II	GPC	Cofactors	Lipids	-0.629092	0.00296283
VB5	Tri-7O-neo	Cofactors	Flavonoids	-0.628832	0.00297827
Ile	Leu-pro	Amino acids	Dipeptides	-0.628629	0.00299036
Meth-Nic	GPC	Cofactors	Lipids	-0.628483	0.0029991
Leu-pro	1-LysoPA(16:0)	Dipeptides	Lipids	-0.628287	0.00301091
VB2	GPC	Cofactors	Lipids	-0.628228	0.00301445
Leu-pro	Pro-O-hex II	Dipeptides	hydroxycinnamate derivatives	-0.627837	0.00303804
ASA	Leu-pro	Amino acids	Dipeptides	-0.627161	0.00307925
Glu-leu	Leu-pro	Dipeptides	Dipeptides	-0.626762	0.00310377
Gly	Leu-pro	Amino acids	Dipeptides	-0.626544	0.0031172
MTA	carnitine	Nucleotides	Lipids	-0.626524	0.00311844
Ser	carnitine	Amino acids	Lipids	-0.626515	0.00311897
Nicotinate	carnitine	Cofactors	Lipids	-0.626043	0.00314836
2-LysoPE(16:0)	Tri-7O-6''-sin-glu	Lipids	Flavonoids	-0.625974	0.00315263
GBH	Oleate	Amino acids	Lipids	-0.62582	0.0031623
Leu-pro	Ribitol	Dipeptides	Carbohydrates	-0.625766	0.00316569
5-HT I	VB5	Amino acids	Cofactors	-0.625762	0.00316593
SAdo	Isoo-7O-glu	Nucleotides	Flavonoids	-0.625632	0.00317407
Meth-ben	2-PG	Amino acids	Lipids	-0.625063	0.00320996
1-LysoPE(18:2)	Api-C-hex-C-hex	Lipids	Flavonoids	-0.624947	0.00321738
2-LysoPC(14:0)	2-LysoPE(16:0)	Lipids	Lipids	-0.624906	0.00321997
Pi	2-LysoPC(14:0)	Cofactors	Lipids	-0.624876	0.00322186
Meth-ben	VB5	Amino acids	Cofactors	-0.624414	0.00325137
2-LysoPE(18:2)	carnitine	Lipids	Lipids	-0.623625	0.00330223
Put	Leu-pro	Amino acids	Dipeptides	-0.622697	0.00336298
Leu	GPC	Amino acids	Lipids	-0.621269	0.00345819
Octadecanoate	Swertisin	Lipids	Flavonoids	-0.621033	0.00347413
1-LysoPC(18:3)	Swertisin	Lipids	Flavonoids	-0.620947	0.00347997
HSer	Leu-pro	Amino acids	Dipeptides	-0.620627	0.00350172
Leu-pro	Adenine	Dipeptides	Nucleotides	-0.62055	0.00350696
Leu-pro	Glycerate	Dipeptides	Carbohydrates	-0.620542	0.00350752
1-LysoPC(18:3)	Chr-5O-hex	Lipids	Flavonoids	-0.620039	0.00354201
carnitine	Linolenate	Lipids	Lipids	-0.61994	0.00354879
Pi	1-LysoPC(14:0)	Cofactors	Lipids	-0.619874	0.00355336
Leu-pro	1-LysoPC(18:1)	Dipeptides	Lipids	-0.619298	0.00359325
1-LysoPE(18:2)	Tri-7O-6''-sin-glu	Lipids	Flavonoids	-0.619183	0.00360129
VB5	2-LysoPC(14:0)	Cofactors	Lipids	-0.619078	0.00360863
Leu-pro	LysoPE(18:1)	Dipeptides	Lipids	-0.618397	0.00365648
Leu-pro	Benzoate	Dipeptides	Organic acids	-0.617933	0.00368939
1-LysoPC(18：2)	Isoo-7O-glu	Lipids	Flavonoids	-0.617787	0.00369979
VB5	Tri-7O-glu	Cofactors	Flavonoids	-0.617691	0.00370666
Norvaline	Leu-pro	Amino acids	Dipeptides	-0.617603	0.00371292
myo-Inositol	GPC	Carbohydrates	Lipids	-0.617399	0.00372756
Succinate	carnitine	Carbohydrates	Lipids	-0.617248	0.00373844
1-LysoPE(16:0)	Chr-C-hex-C-pen	Lipids	Flavonoids	-0.616625	0.00378348
2-LysoPC(14:0)	Sinapate	Lipids	hydroxycinnamate derivatives	-0.616406	0.00379942
5-HT II	Glycolate	Amino acids	Organic acids	-0.616368	0.00380218
2-aminoadipate	Leu-pro	Amino acids	Dipeptides	-0.615166	0.00389075
GPC	4-Coumarate	Lipids	hydroxycinnamate derivatives	-0.615009	0.00390245
1-LysoPE(16:0)	2-LysoPC(14:0)	Lipids	Lipids	-0.614589	0.00393383
VB5	1-LysoPC(14:0)	Cofactors	Lipids	-0.61425	0.0039594
Leu-pro	Glycerol-2P	Dipeptides	Carbohydrates	-0.613947	0.00398233
2-LysoPC(16:0)	carnitine	Lipids	Lipids	-0.613737	0.00399825
VB5	Tri-7O-6''-sin-glu	Cofactors	Flavonoids	-0.612828	0.0040679
Pheophorbide A I	carnitine	Cofactors	Lipids	-0.612576	0.00408737
GPC	Linolenate	Lipids	Lipids	-0.612528	0.00409113
2-LysoPE(16:0)	Isoo-7O-glu	Lipids	Flavonoids	-0.612227	0.00411453
Leu-pro	1-LysoPC(16:0)	Dipeptides	Lipids	-0.61221	0.00411581
GHB	1-LysoPC(18:1)	Organic acids	Lipids	-0.61218	0.00411814
VB5	Chr-C-hex-C-pen	Cofactors	Flavonoids	-0.611041	0.0042078
Ala	GPC	Amino acids	Lipids	-0.61093	0.00421655
Uracil	carnitine	Nucleotides	Lipids	-0.610813	0.00422591
NAcGlu	carnitine	Amino acids	Lipids	-0.6108	0.00422693
1-LysoPC(14:0)	2-LysoPE(16:0)	Lipids	Lipids	-0.610794	0.00422738
Succinate	Isoo-7O-glu	Carbohydrates	Flavonoids	-0.610719	0.00423341
Pi	carnitine	Cofactors	Lipids	-0.610648	0.0042391
1-LysoPC(18:1)	Chr-5O-hex	Lipids	Flavonoids	-0.61023	0.00427254
5-HT II	Inosine	Amino acids	Nucleotides	-0.610094	0.00428348
Meth-Nic	Api-6C-ara-8C-ara	Cofactors	Flavonoids	-0.610063	0.00428602
OH-Pyr	carnitine	Carbohydrates	Lipids	-0.609559	0.00432673
2-LysoPE(18:2)	Tri-7O-6''-sin-glu	Lipids	Flavonoids	-0.609287	0.00434892
OxoPro	Leu-pro	Amino acids	Dipeptides	-0.609143	0.00436068
1-LysoPC(18:3)	Api-6C-ara-8C-ara	Lipids	Flavonoids	-0.609105	0.00436373
OH-Pyr	GPC	Carbohydrates	Lipids	-0.608879	0.00438228
Phe	carnitine	Amino acids	Lipids	-0.608692	0.00439761
Gly	carnitine	Amino acids	Lipids	-0.608639	0.00440205
5-HT I	Cytosine I	Amino acids	Nucleotides	-0.607854	0.00446708
Put	Isoo-7O-glu	Amino acids	Flavonoids	-0.60776	0.00447493
1-LysoPC(14:0)	1-LysoPE(16:0)	Lipids	Lipids	-0.607758	0.00447508
5-HT I	2-PG	Amino acids	Lipids	-0.607645	0.00448452
VB5	Chr-C-hex-C-pen	Cofactors	Flavonoids	-0.607527	0.00449444
Val	GPC	Amino acids	Lipids	-0.60721	0.00452102
GPC	Sal-2O-glu	Lipids	hydroxycinnamate derivatives	-0.60701	0.00453791
Leu-pro	G6P	Dipeptides	Carbohydrates	-0.606953	0.00454273
ACC I	2-LysoPC(14:0)	Amino acids	Lipids	-0.606481	0.00458277
GPC	Pro-O-hex II	Lipids	hydroxycinnamate derivatives	-0.606406	0.00458917
OxoPro	Isoo-7O-glu	Amino acids	Flavonoids	-0.60628	0.00459991
Glycolate	1-LysoPC(14:0)	Organic acids	Lipids	-0.606114	0.00461415
Adenine	carnitine	Nucleotides	Lipids	-0.606103	0.00461505
GPC	Lut-6C-2''O-glu-ara I	Lipids	Flavonoids	-0.606034	0.00462096
Try	2-LysoPC(14:0)	Amino acids	Lipids	-0.605752	0.00464526
1-LysoPC(18:3)	Chr-C-glu	Lipids	Flavonoids	-0.605661	0.00465305
Ile	GPC	Amino acids	Lipids	-0.605032	0.00470761
1-LysoPA(16:0)	Isoo-7O-glu	Lipids	Flavonoids	-0.604982	0.0047119
2-aminoadipate	carnitine	Amino acids	Lipids	-0.604384	0.00476426
Salicilate	GPC	Organic acids	Lipids	-0.604348	0.00476749
ACC II	Leu-pro	Amino acids	Dipeptides	-0.60431	0.0047708
OH-Pyr	Isoo-7O-glu	Carbohydrates	Flavonoids	-0.604176	0.00478259
Inosine	2-LysoPC(14:0)	Nucleotides	Lipids	-0.60407	0.00479199
Octadecanoate	Chr-C-glu	Lipids	Flavonoids	-0.603681	0.00482646
1-LysoPC(14:0)	dimethyl amine oxide	Lipids	others	-0.603638	0.00483024
Lys	carnitine	Amino acids	Lipids	-0.603431	0.00484868
2-LysoPE(18:2)	Api-C-hex-C-hex	Lipids	Flavonoids	-0.602332	0.00494758
Glu	1-LysoPC(14:0)	Amino acids	Lipids	-0.602116	0.00496724
3-hydroxypropionate	GPC	Organic acids	Lipids	-0.60179	0.00499699
Leu-pro	MTA	Dipeptides	Nucleotides	-0.601421	0.00503078
acetate	Tri-7O-6''-sin-glu	Organic acids	Flavonoids	-0.601343	0.00503802
Ser	Leu-pro	Amino acids	Dipeptides	-0.601339	0.00503836
Nicotinate	Isoo-7O-glu	Cofactors	Flavonoids	-0.601288	0.00504308
1-LysoPC(18：2)	carnitine	Lipids	Lipids	-0.601145	0.00505622
Fer-Put I	Chr-C-hex-C-pen	hydroxycinnamate derivatives	Flavonoids	-0.601112	0.00505928
Met	Leu-pro	Amino acids	Dipeptides	-0.60106	0.00506407
1-LysoPC(16:0)	Api-6C-ara-8C-ara	Lipids	Flavonoids	-0.600802	0.00508802
Ribitol	GPC	Carbohydrates	Lipids	-0.600367	0.00512854
GABA	2-LysoPC(14:0)	Amino acids	Lipids	-0.60036	0.00512921
Cucurbate	Isoo-7O-glu	Organic acids	Flavonoids	-0.599833	0.00517865
Sterebin L	Isoo-7O-glu	hydroxycinnamate derivatives	Flavonoids	-0.599544	0.00520589
1-LysoPC(14:0)	1-LysoPC(18：2)	Lipids	Lipids	-0.599356	0.00522374
ASA	GPC	Amino acids	Lipids	-0.598904	0.0052668
Norvaline	GPC	Amino acids	Lipids	-0.598835	0.00527333
Meth-Nic	2-LysoPC(14:0)	Cofactors	Lipids	-0.598347	0.00532019
Sterebin L	Tri-7O-6''-sin-glu	hydroxycinnamate derivatives	Flavonoids	-0.597988	0.00535485
ACC II	GPC	Amino acids	Lipids	-0.597971	0.00535647
Asp	Isoo-7O-glu	Amino acids	Flavonoids	-0.597864	0.00536688
GBH	Linoleate	Amino acids	Lipids	-0.597759	0.00537711
Gluconate	carnitine	Carbohydrates	Lipids	-0.597375	0.00541445
5-HT II	Linolenate	Amino acids	Lipids	-0.597302	0.00542167
1-LysoPC(18：2)	2-LysoPC(14:0)	Lipids	Lipids	-0.596871	0.00546398
myo-Inositol	Tri-7O-6''-sin-glu	Carbohydrates	Flavonoids	-0.596572	0.00549348
Leu-pro	Pi	Dipeptides	Cofactors	-0.596559	0.00549471
Leu-pro	2-Coumarate	Dipeptides	Organic acids	-0.596498	0.00550079
1-LysoPC(18:3)	Api-C-hex-C-coum-hex	Lipids	Flavonoids	-0.595842	0.00556604
1-LysoPA(16:0)	2-LysoPC(14:0)	Lipids	Lipids	-0.595834	0.00556679
2-PG	GPC	Lipids	Lipids	-0.595715	0.00557877
2-LG	GPC	Lipids	Lipids	-0.595395	0.00561083
Tri-7O-glu	Phytocassane B	Flavonoids	Diterpenoid phytoalexins	-0.595324	0.00561805
Ribitol	carnitine	Carbohydrates	Lipids	-0.595215	0.00562902
1-LysoPE(16:0)	carnitine	Lipids	Lipids	-0.595094	0.00564119
Leu-pro	1-LysoPE(18:0)	Dipeptides	Lipids	-0.594739	0.00567718
2-aminoadipate	1-LysoPC(14:0)	Amino acids	Lipids	-0.594661	0.00568513
1-LysoPA(16:0)	carnitine	Lipids	Lipids	-0.594504	0.00570111
myo-Inositol	Isoo-7O-glu	Carbohydrates	Flavonoids	-0.593965	0.00575629
Try	1-LysoPC(14:0)	Amino acids	Lipids	-0.593813	0.00577192
5-HT II	2-PG	Amino acids	Lipids	-0.593727	0.00578083
5-HT II	Gluconate	Amino acids	Carbohydrates	-0.593626	0.00579124
2-LysoPC(16:0)	Isoo-7O-glu	Lipids	Flavonoids	-0.593548	0.00579927
VB5	Isoo-7O-glu	Cofactors	Flavonoids	-0.592762	0.00588099
5-HT II	Ferulate	Amino acids	hydroxycinnamate derivatives	-0.592062	0.00595461
β-Ala	Leu-pro	Amino acids	Dipeptides	-0.592015	0.00595959
1-LysoPE(16:0)	Api-C-hex-C-hex	Lipids	Flavonoids	-0.59197	0.00596431
Leu-pro	Punicate	Dipeptides	Lipids	-0.591918	0.00596985
Spd	Isoo-7O-glu	Amino acids	Flavonoids	-0.591792	0.00598317
Tri-7O-neo	Phytocassane B	Flavonoids	Diterpenoid phytoalexins	-0.591754	0.0059873
3-hydroxypropionate	Tri-7O-6''-sin-glu	Organic acids	Flavonoids	-0.591046	0.00606275
5-HT II	Benzoate	Amino acids	Organic acids	-0.590932	0.00607508
Pro	Leu-pro	Amino acids	Dipeptides	-0.59077	0.00609248
Succinate	GPC	Carbohydrates	Lipids	-0.58999	0.00617689
β-Ala	carnitine	Amino acids	Lipids	-0.589958	0.00618041
acetate	carnitine	Organic acids	Lipids	-0.589705	0.00620799
Linoleate	Lut-7O-glu	Lipids	Flavonoids	-0.589573	0.00622253
1-LysoPC(14:0)	2-PG	Lipids	Lipids	-0.589397	0.00624184
Threonate	carnitine	Cofactors	Lipids	-0.589392	0.00624229
Gluconate	Tri-7O-6''-sin-glu	Carbohydrates	Flavonoids	-0.589027	0.00628251
Linolenate	Isoo-7O-glu	Lipids	Flavonoids	-0.588592	0.00633078
Succinate	Tri-7O-6''-sin-glu	Carbohydrates	Flavonoids	-0.58859	0.00633094
1-LysoPC(18:3)	carnitine	Lipids	Lipids	-0.58765	0.00643617
GPC	4H-Ben	Lipids	Phenylpropanoids	-0.587404	0.00646388
Salicilate	Tri-7O-6''-sin-glu	Organic acids	Flavonoids	-0.587197	0.00648735
1-LysoPC(18:3)	Lut-7O-glu	Lipids	Flavonoids	-0.587189	0.00648823
Maltose	carnitine	Carbohydrates	Lipids	-0.587159	0.00649158
GPC	3O-Fer-qui	Lipids	hydroxycinnamate derivatives	-0.5865	0.0065667
Tyr	Isoo-7O-glu	Amino acids	Flavonoids	-0.586499	0.00656685
2-LysoPE(16:0)	carnitine	Lipids	Lipids	-0.586425	0.00657537
Thr	Leu-pro	Amino acids	Dipeptides	-0.586358	0.00658305
2-Coumarate	carnitine	Organic acids	Lipids	-0.58613	0.00660919
Adenosine	carnitine	Nucleotides	Lipids	-0.585768	0.006651
Met	GPC	Amino acids	Lipids	-0.585416	0.00669182
quinate	Isoo-7O-glu	hydroxycinnamate derivatives	Flavonoids	-0.585249	0.00671123
VB5	Tri-7O-glu	Cofactors	Flavonoids	-0.585133	0.00672487
Trehalose	Isoo-7O-glu	Carbohydrates	Flavonoids	-0.584883	0.00675407
1-LysoPC(18：2)	Api-C-hex-C-hex	Lipids	Flavonoids	-0.584291	0.00682373
Tyr	carnitine	Amino acids	Lipids	-0.58426	0.00682738
Fer-Put I	Isoo-7O-glu	hydroxycinnamate derivatives	Flavonoids	-0.584173	0.00683775
carnitine	Api-6C-glu-8C-ara der	Lipids	Flavonoids	-0.584103	0.00684599
β-Ala	GPC	Amino acids	Lipids	-0.583718	0.00689178
1-LysoPC(14:0)	Phytocassane B	Lipids	Diterpenoid phytoalexins	-0.583163	0.00695815
GPC	Palmitate	Lipids	Lipids	-0.582704	0.00701344
Tyr-glu	Isoo-7O-glu	Dipeptides	Flavonoids	-0.582629	0.00702254
VB6	Api-6C-ara-8C-ara	Cofactors	Flavonoids	-0.582518	0.00703594
carnitine	Sterebin L	Lipids	hydroxycinnamate derivatives	-0.581709	0.00713455
allo-Thr	carnitine	Amino acids	Lipids	-0.581435	0.00716814
5-HT I	Fer-Put II	Amino acids	hydroxycinnamate derivatives	-0.581407	0.00717157
stearidonate	Isoo-7O-glu	Lipids	Flavonoids	-0.581377	0.00717536
2-LysoPE(16:0)	Api-C-hex-C-hex	Lipids	Flavonoids	-0.581206	0.00719646
9,13-DHOME	Isoo-7O-glu	Lipids	Flavonoids	-0.581001	0.0072217
Cytosine I	1-LysoPC(14:0)	Nucleotides	Lipids	-0.580021	0.00734394
Adenosine	Tri-7O-6''-sin-glu	Nucleotides	Flavonoids	-0.579975	0.00734965
VB6	1-LysoPC(14:0)	Cofactors	Lipids	-0.579841	0.00736648
1-LysoPE(18:0)	Isoo-7O-glu	Lipids	Flavonoids	-0.579833	0.00736751
2-LysoPE(16:0)	Chr-C-hex-C-pen	Lipids	Flavonoids	-0.579687	0.00738593
LysoPE(18:1)	Api-6C-ara-8C-ara	Lipids	Flavonoids	-0.57896	0.00747799
5-HT II	Sterebin L	Amino acids	hydroxycinnamate derivatives	-0.578384	0.00755175
2-LysoPC(14:0)	LysoPE(18:1)	Lipids	Lipids	-0.578278	0.00756533
Phe	Leu-pro	Amino acids	Dipeptides	-0.57778	0.00762957
Leu-pro	2-LysoPC(18:1)	Dipeptides	Lipids	-0.577761	0.00763209
1-LysoPE(18:2)	Chr-5O-hex	Lipids	Flavonoids	-0.577735	0.00763547
ACC I	Leu-pro	Amino acids	Dipeptides	-0.577401	0.00767882
Octadecanoate	Chr-5O-hex	Lipids	Flavonoids	-0.576827	0.00775387
Adenine	GPC	Nucleotides	Lipids	-0.57667	0.00777443
2-Coumarate	Isoo-7O-glu	Organic acids	Flavonoids	-0.57634	0.00781794
Gly	Isoo-7O-glu	Amino acids	Flavonoids	-0.576277	0.0078263
Leu-pro	2-LysoPC(18:3)	Dipeptides	Lipids	-0.576238	0.00783141
Octadecanoate	Lut-7O-glu	Lipids	Flavonoids	-0.575892	0.00787725
OxoPro	carnitine	Amino acids	Lipids	-0.575393	0.0079439
OxoPro	GPC	Amino acids	Lipids	-0.575335	0.0079516
1-LysoPC(14:0)	Isos-2''O-glu	Lipids	Flavonoids	-0.575221	0.00796686
2-LG	carnitine	Lipids	Lipids	-0.575101	0.00798297
OH-Pyr	Tri-7O-6''-sin-glu	Carbohydrates	Flavonoids	-0.5751	0.00798311
GPC	Fer-O-glu I	Lipids	hydroxycinnamate derivatives	-0.574657	0.00804287
allo-Thr	2-LysoPC(14:0)	Amino acids	Lipids	-0.574387	0.00807944
9-HOTrE	Isoo-7O-glu	Lipids	Flavonoids	-0.574337	0.00808622
Pro	carnitine	Amino acids	Lipids	-0.574296	0.00809175
Tyr	Leu-pro	Amino acids	Dipeptides	-0.573773	0.00816302
5-HT I	VB5	Amino acids	Cofactors	-0.573732	0.00816869
Leu-pro	Tyr-glu	Dipeptides	Dipeptides	-0.573725	0.0081696
SAdo	carnitine	Nucleotides	Lipids	-0.573698	0.00817341
Asn	2-LysoPC(16:0)	Amino acids	Lipids	-0.573326	0.00822443
Octadecanoate	Api-6C-ara-8C-ara	Lipids	Flavonoids	-0.573276	0.00823139
1-LG	1-LysoPC(14:0)	Lipids	Lipids	-0.573253	0.00823445
2-LysoPC(14:0)	Api-6C-glu-8C-ara der	Lipids	Flavonoids	-0.572856	0.00828937
Glu-leu	carnitine	Dipeptides	Lipids	-0.57272	0.00830826
Linoleate	Chr-5O-hex	Lipids	Flavonoids	-0.57269	0.00831233
5-HT I	Adenosine	Amino acids	Nucleotides	-0.572527	0.00833503
GBH	LysoPE(18:1)	Amino acids	Lipids	-0.572321	0.0083638
Gly	GPC	Amino acids	Lipids	-0.572291	0.00836795
carnitine	Punicate	Lipids	Lipids	-0.572276	0.00837008
5-HT I	1-LysoPC(18：2)	Amino acids	Lipids	-0.57197	0.00841282
1-LysoPE(18:0)	Api-6C-ara-8C-ara	Lipids	Flavonoids	-0.571671	0.0084549
allo-Thr	Leu-pro	Amino acids	Dipeptides	-0.571494	0.0084798
Octadecanoate	Isoo-7O-glu	Lipids	Flavonoids	-0.571486	0.00848096
Cystine	Leu-pro	Amino acids	Dipeptides	-0.571115	0.00853351
Fer-Put II	Chr-C-hex-C-pen	hydroxycinnamate derivatives	Flavonoids	-0.571028	0.00854582
Citrate	GPC	Carbohydrates	Lipids	-0.570922	0.00856096
Glu-leu	GPC	Dipeptides	Lipids	-0.570812	0.00857654
1-LysoPE(18:2)	Api-C-hex-C-coum-hex	Lipids	Flavonoids	-0.570459	0.00862703
Glycerate	Isoo-7O-glu	Carbohydrates	Flavonoids	-0.570152	0.00867098
MTA	2-LysoPC(14:0)	Nucleotides	Lipids	-0.570107	0.00867752
2-PG	Tri-7O-6''-sin-glu	Lipids	Flavonoids	-0.568127	0.00896608
Leu-pro	VB6	Dipeptides	Cofactors	-0.568027	0.00898094
2-LysoPC(14:0)	2-LysoPC(18:1)	Lipids	Lipids	-0.567603	0.00904383
Ser	GPC	Amino acids	Lipids	-0.56725	0.00909638
1-LG	GPC	Lipids	Lipids	-0.567057	0.00912533
Sal-2C-glu	Isoo-7O-glu	hydroxycinnamate derivatives	Flavonoids	-0.566976	0.00913746
1-LG	Tri-7O-6''-sin-glu	Lipids	Flavonoids	-0.566815	0.00916168
Leu-pro	Oleate	Dipeptides	Lipids	-0.566731	0.00917428
Pro	GPC	Amino acids	Lipids	-0.566724	0.00917526
Cytosine I	Tri-7O-glu	Nucleotides	Flavonoids	-0.566484	0.00921152
Sal-2O-glu	Tri-7O-6''-sin-glu	hydroxycinnamate derivatives	Flavonoids	-0.566122	0.00926631
Malate	carnitine	Carbohydrates	Lipids	-0.565959	0.00929113
Malate	Isoo-7O-glu	Carbohydrates	Flavonoids	-0.565936	0.00929464
1-LysoPC(14:0)	Sinapate	Lipids	hydroxycinnamate derivatives	-0.565885	0.0093024
Fer-Put I	Chr-6C-ara-8C-ara der	hydroxycinnamate derivatives	Flavonoids	-0.565879	0.00930322
1-LysoPC(14:0)	2-Amino-1,3,4,5-eicosanetetrol	Lipids	Others	-0.565612	0.0093439
1-LysoPC(18:3)	Chr-C-pen-O-hex	Lipids	Flavonoids	-0.565355	0.0093833
2-aminoadipate	5-HT II	Amino acids	Amino acids	-0.56501	0.00943627
SAdo	Tri-7O-6''-sin-glu	Nucleotides	Flavonoids	-0.564884	0.00945573
Octadecanoate	Api-C-hex-C-coum-hex	Lipids	Flavonoids	-0.564874	0.00945732
5-HT I	Glu	Amino acids	Amino acids	-0.564787	0.00947066
ACC I	1-LysoPC(14:0)	Amino acids	Lipids	-0.564632	0.00949466
5-HT II	Glycerol	Amino acids	Lipids	-0.564568	0.00950459
Leu-pro	4H-Ben	Dipeptides	Phenylpropanoids	-0.564455	0.00952213
5-HT II	Gal	Amino acids	Carbohydrates	-0.563754	0.00963129
Norvaline	Isoo-7O-glu	Amino acids	Flavonoids	-0.563348	0.00969507
carnitine	Oleate	Lipids	Lipids	-0.56333	0.00969795
Fumarate	carnitine	Carbohydrates	Lipids	-0.563212	0.00971652
5-HT II	3-hydroxypropionate	Amino acids	Organic acids	-0.563098	0.00973453
4H-Ben	Isoo-7O-glu	Phenylpropanoids	Flavonoids	-0.562924	0.00976196
1-LysoPC(18：2)	Tri-7O-6''-sin-glu	Lipids	Flavonoids	-0.562811	0.00977995
1-LysoPA(16:0)	Chr-5O-hex	Lipids	Flavonoids	-0.562586	0.00981569
1-LysoPC(18:3)	Chr-6C-ara-8C-ara	Lipids	Flavonoids	-0.562568	0.00981852
5-HT II	Fumarate	Amino acids	Carbohydrates	-0.562068	0.00989822
Leu-pro	Glucosamine	Dipeptides	Carbohydrates	-0.561362	0.0100119
Guanosine	Isoo-7O-glu	Nucleotides	Flavonoids	-0.561091	0.0100557
Nicotinate	GPC	Cofactors	Lipids	-0.560684	0.0101218
Melezitose	Isoo-7O-glu	Carbohydrates	Flavonoids	-0.56056	0.0101421
Leu-pro	Meth-Nic	Dipeptides	Cofactors	-0.560232	0.0101959
Fer-Put I	Tri-7O-6''-sin-glu	hydroxycinnamate derivatives	Flavonoids	-0.560158	0.010208
GABA	1-LysoPC(14:0)	Amino acids	Lipids	-0.560041	0.0102271
Glycerol-2P	Tri-7O-6''-sin-glu	Carbohydrates	Flavonoids	-0.559851	0.0102585
Linolenate	Tri-7O-6''-sin-glu	Lipids	Flavonoids	-0.559361	0.0103394
5-HT I	Pi	Amino acids	Cofactors	-0.559041	0.0103926
Meth-ben	Gentisate	Amino acids	Carbohydrates	-0.558941	0.0104094
Lys	Tri-7O-6''-sin-glu	Amino acids	Flavonoids	-0.558936	0.0104102
Oleate	Api-6C-ara-8C-ara	Lipids	Flavonoids	-0.558315	0.0105141
Fer-O-glu I	Tri-7O-6''-sin-glu	hydroxycinnamate derivatives	Flavonoids	-0.558076	0.0105544
3'-AMP	Chr-C-hex-C-pen	Nucleotides	Flavonoids	-0.557995	0.0105681
Linoleate	Api-C-hex-C-coum-hex	Lipids	Flavonoids	-0.557967	0.0105728
Leu-pro	Inosine	Dipeptides	Nucleotides	-0.557931	0.0105789
Pheophorbide A I	GPC	Cofactors	Lipids	-0.557722	0.0106142
Nicotinate	Tri-7O-6''-sin-glu	Cofactors	Flavonoids	-0.55766	0.0106247
VB5	1-LysoPC(14:0)	Cofactors	Lipids	-0.556859	0.0107613
5-HT I	2-LysoPE(18:2)	Amino acids	Lipids	-0.556608	0.0108043
Pro-O-hex I	Tri-7O-glu	hydroxycinnamate derivatives	Flavonoids	-0.55659	0.0108075
5-HT I	2-LysoPE(16:0)	Amino acids	Lipids	-0.55644	0.0108333
Phe	Isoo-7O-glu	Amino acids	Flavonoids	-0.556237	0.0108684
Phe	GPC	Amino acids	Lipids	-0.556038	0.0109027
Leu-pro	Fer-O-glu I	Dipeptides	hydroxycinnamate derivatives	-0.556033	0.0109037
GBH	Palmitate	Amino acids	Lipids	-0.555966	0.0109153
2-LysoPC(14:0)	2-PG	Lipids	Lipids	-0.555845	0.0109362
2-LysoPC(18：2)	Chr-C-pen-O-hex	Lipids	Flavonoids	-0.555477	0.0110002
Gln	carnitine	Amino acids	Lipids	-0.55534	0.0110242
Leu-pro	9,13-DHOME	Dipeptides	Lipids	-0.555315	0.0110286
Leu-pro	Homovanillate	Dipeptides	Organic acids	-0.555245	0.0110409
5-HT I	ACC II	Amino acids	Amino acids	-0.555199	0.0110489
Fer-Put II	Tri-7O-neo	hydroxycinnamate derivatives	Flavonoids	-0.554909	0.0110997
Guanosine	carnitine	Nucleotides	Lipids	-0.554823	0.0111148
Glycerate	GPC	Carbohydrates	Lipids	-0.554811	0.0111168
HSer	GPC	Amino acids	Lipids	-0.554446	0.0111812
Asn	1-LysoPC(16:0)	Amino acids	Lipids	-0.554241	0.0112175
Adipate	GPC	Carbohydrates	Lipids	-0.553806	0.0112949
VB2	carnitine	Cofactors	Lipids	-0.553739	0.0113068
Linoleate	Chr-C-glu	Lipids	Flavonoids	-0.553698	0.0113141
ASA	Tri-7O-6''-sin-glu	Amino acids	Flavonoids	-0.553514	0.011347
carnitine	Fer-O-glu I	Lipids	hydroxycinnamate derivatives	-0.553513	0.0113471
Orn	1-LysoPC(14:0)	Amino acids	Lipids	-0.553301	0.0113851
Linoleate	Swertisin	Lipids	Flavonoids	-0.552995	0.0114402
Thr	GPC	Amino acids	Lipids	-0.552894	0.0114583
Fumarate	GPC	Carbohydrates	Lipids	-0.552712	0.0114913
1-LysoPE(18:2)	Chr-C-hex-C-pen	Lipids	Flavonoids	-0.552428	0.0115426
Leu-pro	VB5	Dipeptides	Cofactors	-0.552393	0.011549
NAcGlu	1-LysoPC(14:0)	Amino acids	Lipids	-0.552312	0.0115636
GPC	Api-6C-glu-8C-ara der	Lipids	Flavonoids	-0.552258	0.0115735
Fer-Put II	Tri-7O-glu	hydroxycinnamate derivatives	Flavonoids	-0.552215	0.0115813
1-LysoPA(16:0)	Chr-C-pen-O-hex	Lipids	Flavonoids	-0.55203	0.0116149
Gln	GPC	Amino acids	Lipids	-0.551946	0.0116303
Arg	Leu-pro	Amino acids	Dipeptides	-0.551817	0.0116538
1-LysoPE(18:0)	Chr-C-glu	Lipids	Flavonoids	-0.551767	0.011663
Adenine	Tri-7O-6''-sin-glu	Nucleotides	Flavonoids	-0.550908	0.011821
Linoleate	Api-6C-ara-8C-ara	Lipids	Flavonoids	-0.550545	0.0118883
Punicate	Isoo-7O-glu	Lipids	Flavonoids	-0.550434	0.0119088
Asp	carnitine	Amino acids	Lipids	-0.550407	0.0119139
2-LysoPC(16:0)	Chr-C-hex-C-pen	Lipids	Flavonoids	-0.550305	0.0119328
GABA	carnitine	Amino acids	Lipids	-0.55016	0.0119599
VB5	2-LysoPC(14:0)	Cofactors	Lipids	-0.549766	0.0120336
Uridine	Api-C-hex-C-hex	Nucleotides	Flavonoids	-0.549553	0.0120736
GBH	Api-C-pen II	Amino acids	Flavonoids	-0.549334	0.0121149
5-HT I	1-LysoPE(18:2)	Amino acids	Lipids	-0.549222	0.012136
Pi	GPC	Cofactors	Lipids	-0.548813	0.0122135
HSer	Tri-7O-6''-sin-glu	Amino acids	Flavonoids	-0.548699	0.0122351
allo-Thr	GPC	Amino acids	Lipids	-0.548624	0.0122493
Leu-pro	Pro-O-hex I	Dipeptides	hydroxycinnamate derivatives	-0.548478	0.0122773
Ser	Isoo-7O-glu	Amino acids	Flavonoids	-0.548203	0.0123298
1-LysoPE(18:2)	Chr-6C-ara-8C-ara	Lipids	Flavonoids	-0.547865	0.0123946
1-LysoPE(18:2)	Lut-7O-glu	Lipids	Flavonoids	-0.547542	0.0124566
Adenosine	Isoo-7O-glu	Nucleotides	Flavonoids	-0.547491	0.0124664
VB5	Chr-6C-ara-8C-ara der	Cofactors	Flavonoids	-0.547372	0.0124896
3'-AMP	Tri-7O-6''-sin-glu	Nucleotides	Flavonoids	-0.54725	0.0125131
SAdo	GPC	Nucleotides	Lipids	-0.547146	0.0125332
Gln	2-LysoPC(14:0)	Amino acids	Lipids	-0.546708	0.0126183
Isoo-7O-glu	Phytocassane B	Flavonoids	Diterpenoid phytoalexins	-0.546338	0.0126908
Glycerate	Tri-7O-6''-sin-glu	Carbohydrates	Flavonoids	-0.546161	0.0127254
Leu-pro	9-HOTrE isomer	Dipeptides	Lipids	-0.546095	0.0127383
Uridine	Isoo-7O-glu	Nucleotides	Flavonoids	-0.546084	0.0127405
2-LysoPC(18：2)	Chr-C-hex-C-pen	Lipids	Flavonoids	-0.545892	0.0127782
2-LysoPC(14:0)	2-Amino-1,3,4,5-eicosanetetrol	Lipids	Others	-0.545718	0.0128125
5-HT I	1-LysoPE(16:0)	Amino acids	Lipids	-0.545604	0.012835
Leu-pro	Guanosine	Dipeptides	Nucleotides	-0.545303	0.0128947
GBH	Momilactone A	Amino acids	diterpenoid phytoalexins	-0.544821	0.0129905
Adenine	Isoo-7O-glu	Nucleotides	Flavonoids	-0.543946	0.013166
Val	Isoo-7O-glu	Amino acids	Flavonoids	-0.543773	0.0132011
9,13-DHOME	carnitine	Lipids	Lipids	-0.543399	0.0132769
3'-AMP	Isoo-7O-glu	Nucleotides	Flavonoids	-0.543318	0.0132933
Cytosine I	2-LysoPC(14:0)	Nucleotides	Lipids	-0.543205	0.0133162
Glu	Leu-pro	Amino acids	Dipeptides	-0.543113	0.013335
Pheophorbide A II	carnitine	Cofactors	Lipids	-0.543002	0.0133576
Ferulate	Isoo-7O-glu	hydroxycinnamate derivatives	Flavonoids	-0.542967	0.0133648
5-HT II	quinate	Amino acids	hydroxycinnamate derivatives	-0.542892	0.01338
Glu	GPC	Amino acids	Lipids	-0.542832	0.0133924
GHB	1-LysoPE(18:0)	Organic acids	Lipids	-0.542393	0.0134823
2-LysoPC(14:0)	Phytocassane B	Lipids	Diterpenoid phytoalexins	-0.542218	0.0135185
Malate	GPC	Carbohydrates	Lipids	-0.54199	0.0135654
GBH	Lut-6C-2''O-glu-ara I	Amino acids	Flavonoids	-0.541897	0.0135847
2-LysoPC(14:0)	dimethyl amine oxide	Lipids	others	-0.541213	0.0137269
ACC II	carnitine	Amino acids	Lipids	-0.541203	0.0137289
5-HT II	Malate	Amino acids	Carbohydrates	-0.541104	0.0137494
MTA	1-LysoPC(14:0)	Nucleotides	Lipids	-0.540719	0.0138302
Try	carnitine	Amino acids	Lipids	-0.540408	0.0138956
HSer	carnitine	Amino acids	Lipids	-0.540224	0.0139343
Leu	Tri-7O-6''-sin-glu	Amino acids	Flavonoids	-0.54004	0.0139732
3-hydroxypropionate	carnitine	Organic acids	Lipids	-0.539942	0.013994
Sin-O-glu	Isoo-7O-glu	hydroxycinnamate derivatives	Flavonoids	-0.53991	0.0140008
Cystine	carnitine	Amino acids	Lipids	-0.539813	0.0140213
Pi	Tri-7O-6''-sin-glu	Cofactors	Flavonoids	-0.53926	0.0141391
Fumarate	Isoo-7O-glu	Carbohydrates	Flavonoids	-0.539174	0.0141574
Pro	Tri-7O-6''-sin-glu	Amino acids	Flavonoids	-0.538963	0.0142026
His	carnitine	Amino acids	Lipids	-0.53896	0.0142033
GHB	1-LysoPC(16:0)	Organic acids	Lipids	-0.53828	0.0143496
Meth-ben	1-LysoPE(16:0)	Amino acids	Lipids	-0.538164	0.0143748
2-LysoPC(18:3)	Tri-7O-6''-sin-glu	Lipids	Flavonoids	-0.538071	0.0143949
Fru	Isoo-7O-glu	Carbohydrates	Flavonoids	-0.538024	0.0144052
5-HT II	Palmitate	Amino acids	Lipids	-0.537927	0.0144263
1-LysoPE(16:0)	Chr-6C-ara-8C-ara der	Lipids	Flavonoids	-0.537532	0.0145122
Pro	Isoo-7O-glu	Amino acids	Flavonoids	-0.537452	0.0145296
1-LysoPE(18:2)	Api-6C-ara-8C-ara	Lipids	Flavonoids	-0.537223	0.0145797
Isocitrate I	GPC	Carbohydrates	Lipids	-0.536969	0.0146354
1-LysoPC(18:3)	Api-C-hex-C-hex	Lipids	Flavonoids	-0.536364	0.0147687
allo-Thr	GBH	Amino acids	Amino acids	-0.536338	0.0147745
Lys	GPC	Amino acids	Lipids	-0.536063	0.0148355
Ribitol	Tri-7O-6''-sin-glu	Carbohydrates	Flavonoids	-0.536013	0.0148465
Tyr-glu	carnitine	Dipeptides	Lipids	-0.535716	0.0149126
3'-AMP	Api-C-hex-C-hex	Nucleotides	Flavonoids	-0.535528	0.0149546
Uracil	Tri-7O-6''-sin-glu	Nucleotides	Flavonoids	-0.535437	0.0149749
carnitine	4H-Ben	Lipids	Phenylpropanoids	-0.535421	0.0149786
2-LysoPE(18:2)	Chr-C-hex-C-pen	Lipids	Flavonoids	-0.535372	0.0149896
Glycerol	Tri-7O-6''-sin-glu	Lipids	Flavonoids	-0.535079	0.0150554
5-HT II	Api-6C-glu-8C-ara der	Amino acids	Flavonoids	-0.535059	0.0150597
1-LysoPE(18:0)	carnitine	Lipids	Lipids	-0.535014	0.01507
GPC	Ferulate	Lipids	hydroxycinnamate derivatives	-0.53433	0.0152243
Linoleate	Chr-6C-ara-8C-ara	Lipids	Flavonoids	-0.534279	0.0152361
Fer-Put II	Isoo-7O-glu	hydroxycinnamate derivatives	Flavonoids	-0.534211	0.0152513
3'-AMP	Chr-6C-ara-8C-ara der	Nucleotides	Flavonoids	-0.533829	0.0153383
Fer-Put I	Tri-7O-neo	hydroxycinnamate derivatives	Flavonoids	-0.533731	0.0153606
Leu-pro	Pheophorbide A II	Dipeptides	Cofactors	-0.533446	0.0154259
Leu-pro	2-LG	Dipeptides	Lipids	-0.533337	0.0154509
1-LysoPA(16:0)	Tri-7O-6''-sin-glu	Lipids	Flavonoids	-0.533313	0.0154563
GBH	Pheophorbide A II	Amino acids	Cofactors	-0.533129	0.0154988
Gly	Tri-7O-6''-sin-glu	Amino acids	Flavonoids	-0.533057	0.0155153
carnitine	Octadecanoate	Lipids	Lipids	-0.532545	0.0156334
Inosine	1-LysoPC(14:0)	Nucleotides	Lipids	-0.532467	0.0156515
Gluconate	Isoo-7O-glu	Carbohydrates	Flavonoids	-0.532465	0.0156519
Glycolate	GPC	Organic acids	Lipids	-0.532071	0.0157436
2-LysoPC(18:3)	carnitine	Lipids	Lipids	-0.532029	0.0157532
2-Coumarate	Tri-7O-6''-sin-glu	Organic acids	Flavonoids	-0.532006	0.0157586
Leu-pro	DHA	Dipeptides	Cofactors	-0.531855	0.0157938
Put	carnitine	Amino acids	Lipids	-0.531215	0.0159439
Put	GPC	Amino acids	Lipids	-0.531212	0.0159448
DHA	Isoo-7O-glu	Cofactors	Flavonoids	-0.531173	0.0159537
LysoPE(18:1)	Api-C-hex-C-coum-hex	Lipids	Flavonoids	-0.531139	0.0159619
Asn	1-LysoPE(18:0)	Amino acids	Lipids	-0.530949	0.0160068
Cytosine II	Api-C-hex-C-hex	Nucleotides	Flavonoids	-0.530682	0.0160698
Uridine	Chr-C-hex-C-pen	Nucleotides	Flavonoids	-0.530507	0.0161113
Glu-leu	Tri-7O-6''-sin-glu	Dipeptides	Flavonoids	-0.530438	0.0161277
5-HT I	acetate	Amino acids	Organic acids	-0.530388	0.0161396
GBH	Api-C-pen I	Amino acids	Flavonoids	-0.530374	0.0161429
Leu-pro	stearidonate	Dipeptides	Lipids	-0.53034	0.0161508
OxoPro	Tri-7O-6''-sin-glu	Amino acids	Flavonoids	-0.530184	0.0161881
Asn	1-LysoPC(18:1)	Amino acids	Lipids	-0.529938	0.0162467
Tyr	GPC	Amino acids	Lipids	-0.529208	0.0164217
Palmitate	Isoo-7O-glu	Lipids	Flavonoids	-0.528769	0.016528
VB5	Api-C-hex-C-hex	Cofactors	Flavonoids	-0.528751	0.0165322
Leu-pro	4-Coumarate	Dipeptides	hydroxycinnamate derivatives	-0.528152	0.0166778
Cytosine II	Chr-6C-ara-8C-ara der	Nucleotides	Flavonoids	-0.528122	0.0166852
Threonate	Isoo-7O-glu	Cofactors	Flavonoids	-0.527089	0.0169388
GBH	Momilactone A der	Amino acids	Terpenes	-0.527047	0.0169493
Pro-O-hex I	Tri-7O-6''-sin-glu	hydroxycinnamate derivatives	Flavonoids	-0.526822	0.0170049
Homovanillate	Tri-7O-6''-sin-glu	Organic acids	Flavonoids	-0.526802	0.0170097
Adenosine	GPC	Nucleotides	Lipids	-0.526496	0.0170858
Leu-pro	Malate	Dipeptides	Carbohydrates	-0.526318	0.01713
2-LysoPE(18:2)	Chr-5O-hex	Lipids	Flavonoids	-0.526221	0.0171542
His	Isoo-7O-glu	Amino acids	Flavonoids	-0.525995	0.0172107
5-HT I	1-LysoPC(16:0)	Amino acids	Lipids	-0.525973	0.0172162
2-LysoPC(16:0)	Tri-7O-6''-sin-glu	Lipids	Flavonoids	-0.525891	0.0172367
Leu-pro	VB5	Dipeptides	Cofactors	-0.525369	0.0173678
G6P	Tri-7O-6''-sin-glu	Carbohydrates	Flavonoids	-0.525142	0.0174253
5-HT I	HSer	Amino acids	Amino acids	-0.524798	0.0175122
ASA	Isoo-7O-glu	Amino acids	Flavonoids	-0.524525	0.0175817
GBH	Tri-7O-glu	Amino acids	Flavonoids	-0.523925	0.0177348
Sinapate	Isoo-7O-glu	hydroxycinnamate derivatives	Flavonoids	-0.523156	0.0179327
Glucosamine	Tri-7O-6''-sin-glu	Carbohydrates	Flavonoids	-0.523081	0.0179522
5-HT II	β-Ala	Amino acids	Amino acids	-0.522923	0.0179931
Val	Tri-7O-6''-sin-glu	Amino acids	Flavonoids	-0.522677	0.0180571
DHA	carnitine	Cofactors	Lipids	-0.522617	0.0180726
His	Leu-pro	Amino acids	Dipeptides	-0.522589	0.0180799
Pip I	GPC	Carbohydrates	Lipids	-0.522523	0.018097
Gln	Leu-pro	Amino acids	Dipeptides	-0.522514	0.0180994
Leu-pro	Pheophorbide A I	Dipeptides	Cofactors	-0.52226	0.0181656
Fer-Put I	Tri-7O-glu	hydroxycinnamate derivatives	Flavonoids	-0.522173	0.0181885
Oleate	Api-C-hex-C-coum-hex	Lipids	Flavonoids	-0.522155	0.018193
Meth-ben	Fer-Put I	Amino acids	hydroxycinnamate derivatives	-0.521583	0.0183433
Leu-pro	Sal-2C-glu	Dipeptides	hydroxycinnamate derivatives	-0.521281	0.0184229
ACC I	Isoo-7O-glu	Amino acids	Flavonoids	-0.521127	0.0184634
Guanosine	Tri-7O-6''-sin-glu	Nucleotides	Flavonoids	-0.520664	0.0185863
Gentisate	Chr-C-hex-C-pen	Carbohydrates	Flavonoids	-0.520644	0.0185918
Arg	carnitine	Amino acids	Lipids	-0.520608	0.0186013
Tri-7O-neo	dimethyl amine oxide	Flavonoids	others	-0.520405	0.0186554
Ile	Tri-7O-6''-sin-glu	Amino acids	Flavonoids	-0.520387	0.0186601
Put	Tri-7O-6''-sin-glu	Amino acids	Flavonoids	-0.520361	0.0186672
2-LysoPC(18:1)	Api-6C-ara-8C-ara	Lipids	Flavonoids	-0.520305	0.0186821
carnitine	Api-C-pen II	Lipids	Flavonoids	-0.520031	0.0187553
Ribitol	Isoo-7O-glu	Carbohydrates	Flavonoids	-0.519559	0.0188821
Fer-Put II	Tri-7O-6''-sin-glu	hydroxycinnamate derivatives	Flavonoids	-0.519496	0.0188991
Meth-ben	Pi	Amino acids	Cofactors	-0.51916	0.0189899
5-HT II	Momilactone A der	Amino acids	Terpenes	-0.519081	0.0190113
1-LysoPA(16:0)	Api-C-hex-C-coum-hex	Lipids	Flavonoids	-0.518903	0.0190597
1-LysoPC(14:0)	Fer-Put II	Lipids	hydroxycinnamate derivatives	-0.518863	0.0190705
Oleate	Lut-7O-glu	Lipids	Flavonoids	-0.518741	0.0191037
1-LysoPA(16:0)	Swertisin	Lipids	Flavonoids	-0.518603	0.0191412
Tricin	Cafestol	Flavonoids	Terpenes	-0.518531	0.0191609
3'-AMP	Tri-7O-glu	Nucleotides	Flavonoids	-0.518519	0.019164
1-LysoPA(16:0)	Lut-7O-glu	Lipids	Flavonoids	-0.518504	0.0191681
Cytosine II	Tri-7O-glu	Nucleotides	Flavonoids	-0.518448	0.0191835
Leu-pro	Glycolate	Dipeptides	Organic acids	-0.518236	0.0192412
Leu-pro	Glucose	Dipeptides	Carbohydrates	-0.518072	0.0192862
Meth-Nic	Swertisin	Cofactors	Flavonoids	-0.517758	0.0193725
ACC II	Isoo-7O-glu	Amino acids	Flavonoids	-0.517545	0.0194311
Chr-5O-hex	2-Amino-1,3-eicosanediol	Flavonoids	Others	-0.517496	0.0194445
Oleate	Chr-6C-ara-8C-ara	Lipids	Flavonoids	-0.517384	0.0194755
2-LysoPE(18:2)	Api-C-hex-C-coum-hex	Lipids	Flavonoids	-0.517344	0.0194866
Fer-Put II	Chr-6C-ara-8C-ara der	hydroxycinnamate derivatives	Flavonoids	-0.51719	0.0195291
Glucose	carnitine	Carbohydrates	Lipids	-0.517052	0.0195672
1-LysoPC(14:0)	2-LysoPC(18:1)	Lipids	Lipids	-0.516558	0.0197046
LysoPE(18:1)	Chr-6C-ara-8C-ara	Lipids	Flavonoids	-0.516023	0.0198541
1-LysoPA(16:0)	Api-6C-ara-8C-ara	Lipids	Flavonoids	-0.516009	0.0198582
Uridine	Chr-6C-ara-8C-ara der	Nucleotides	Flavonoids	-0.515843	0.0199048
3'-AMP	Tri-7O-neo	Nucleotides	Flavonoids	-0.515638	0.0199625
LysoPE(18:1)	Swertisin	Lipids	Flavonoids	-0.515616	0.0199685
Cytosine II	Chr-C-hex-C-pen	Nucleotides	Flavonoids	-0.515533	0.0199921
Palmitate	Swertisin	Lipids	Flavonoids	-0.515412	0.0200261
Sin-O-glu	Tri-7O-glu	hydroxycinnamate derivatives	Flavonoids	-0.515287	0.0200614
Glu	Isoo-7O-glu	Amino acids	Flavonoids	-0.515159	0.0200977
Palmitate	Api-6C-ara-8C-ara	Lipids	Flavonoids	-0.514674	0.0202353
Benzoate	Isoo-7O-glu	Organic acids	Flavonoids	-0.514624	0.0202495
carnitine	Palmitate	Lipids	Lipids	-0.514506	0.0202832
NicA	Chr-6C-ara-8C-ara der	Cofactors	Flavonoids	-0.513959	0.0204396
5-HT II	allo-Thr	Amino acids	Amino acids	-0.513933	0.0204472
Leu-pro	Fumarate	Dipeptides	Carbohydrates	-0.513551	0.020557
2-Coumarate	GPC	Organic acids	Lipids	-0.513466	0.0205815
2-LysoPE(16:0)	Chr-6C-ara-8C-ara der	Lipids	Flavonoids	-0.513142	0.0206752
carnitine	4-Coumarate	Lipids	hydroxycinnamate derivatives	-0.512974	0.0207239
Leu-pro	Fer-Put I	Dipeptides	hydroxycinnamate derivatives	-0.5129	0.0207453
2-LysoPC(14:0)	2-LysoPC(18：2)	Lipids	Lipids	-0.512828	0.0207664
Tyr	Tri-7O-6''-sin-glu	Amino acids	Flavonoids	-0.512555	0.0208457
5-HT I	Fer-Put I	Amino acids	hydroxycinnamate derivatives	-0.512406	0.0208893
NicA	Api-C-hex-C-hex	Cofactors	Flavonoids	-0.512394	0.0208927
ACC I	carnitine	Amino acids	Lipids	-0.512383	0.0208959
VB5	Api-C-hex-C-hex	Cofactors	Flavonoids	-0.512358	0.0209034
Tri-7O-6''-sin-glu	Phytocassane B	Flavonoids	Diterpenoid phytoalexins	-0.512027	0.0210001
Pheophorbide A I	Tri-7O-6''-sin-glu	Cofactors	Flavonoids	-0.511384	0.0211894
3-hydroxypropionate	Isoo-7O-glu	Organic acids	Flavonoids	-0.511341	0.021202
Meth-ben	2-Amino-1,3,4,5-eicosanetetrol	Amino acids	Others	-0.511197	0.0212446
5-HT II	2-LG	Amino acids	Lipids	-0.510843	0.0213496
Fer-Put I	Api-C-hex-C-hex	hydroxycinnamate derivatives	Flavonoids	-0.510763	0.0213734
Cytosine II	Isoo-7O-glu	Nucleotides	Flavonoids	-0.510736	0.0213816
5-HT II	Cucurbate	Amino acids	Organic acids	-0.510553	0.0214358
Malate	Tri-7O-6''-sin-glu	Carbohydrates	Flavonoids	-0.509463	0.0217628
5-HT II	Pro-O-hex II	Amino acids	hydroxycinnamate derivatives	-0.509131	0.0218631
2-LysoPC(18:1)	GPC	Lipids	Lipids	-0.508909	0.0219304
G6P	carnitine	Carbohydrates	Lipids	-0.508904	0.0219318
Fumarate	Tri-7O-6''-sin-glu	Carbohydrates	Flavonoids	-0.508822	0.0219567
Leu-pro	Linoleate	Dipeptides	Lipids	-0.508656	0.0220074
Leu-pro	Threonate	Dipeptides	Cofactors	-0.508582	0.0220297
Benzoate	Api-6C-ara-8C-ara	Organic acids	Flavonoids	-0.508537	0.0220435
4H-Ben	Tri-7O-6''-sin-glu	Phenylpropanoids	Flavonoids	-0.508432	0.0220754
Glucosamine	Isoo-7O-glu	Carbohydrates	Flavonoids	-0.508176	0.0221538
Meth-ben	Isoo-2''O-glu	Amino acids	Flavonoids	-0.507594	0.0223323
Leu-pro	Fru	Dipeptides	Carbohydrates	-0.507543	0.022348
Leu-pro	2-PG	Dipeptides	Lipids	-0.507071	0.0224939
Oleate	Swertisin	Lipids	Flavonoids	-0.506926	0.0225388
GPC	Sal-2C-glu	Lipids	hydroxycinnamate derivatives	-0.506708	0.0226064
NAcGlu	GPC	Amino acids	Lipids	-0.506661	0.022621
2-aminoadipate	Tri-7O-6''-sin-glu	Amino acids	Flavonoids	-0.506646	0.0226257
Gal	GPC	Carbohydrates	Lipids	-0.506375	0.0227103
Uracil	Isoo-7O-glu	Nucleotides	Flavonoids	-0.50632	0.0227274
Phe	Tri-7O-6''-sin-glu	Amino acids	Flavonoids	-0.506292	0.0227361
Leu-pro	Sinapate	Dipeptides	hydroxycinnamate derivatives	-0.506281	0.0227394
5-HT II	2-Amino-1,3,4,5-eicosanetetrol	Amino acids	Others	-0.506091	0.0227989
1-LysoPC(16:0)	Phytocassane C	Lipids	diterpenoid phytoalexins	-0.506061	0.0228083
1-LysoPA(16:0)	Api-C-hex-C-hex	Lipids	Flavonoids	-0.50588	0.0228651
1-LysoPE(18:0)	Swertisin	Lipids	Flavonoids	-0.505849	0.0228748
Pip II	GPC	Carbohydrates	Lipids	-0.505725	0.0229136
GBH	Meth-ben	Amino acids	Amino acids	-0.505722	0.0229147
carnitine	3O-Fer-qui	Lipids	hydroxycinnamate derivatives	-0.5057	0.0229217
Cytosine I	Chr-C-hex-C-pen	Nucleotides	Flavonoids	-0.505635	0.0229421
Meth-ben	2-LysoPE(16:0)	Amino acids	Lipids	-0.505534	0.0229737
2-LysoPC(14:0)	Oleate	Lipids	Lipids	-0.505246	0.0230647
Ind 3-car	Tri-7O-neo	Organic acids	Flavonoids	-0.50486	0.0231867
5-HT I	Uridine	Amino acids	Nucleotides	-0.504751	0.0232214
Isoo-7O-glu	2-Amino-1,3-eicosanediol	Flavonoids	Others	-0.504749	0.0232219
Chr-5O-hex	2-Amino-1,3-octadecanediol	Flavonoids	Others	-0.50371	0.0235538
Norvaline	Tri-7O-6''-sin-glu	Amino acids	Flavonoids	-0.503402	0.0236528
Pip I	Isoo-7O-glu	Carbohydrates	Flavonoids	-0.503281	0.0236921
1-LysoPA(16:0)	Chr-C-glu	Lipids	Flavonoids	-0.503274	0.0236942
Pip II	Isoo-7O-glu	Carbohydrates	Flavonoids	-0.503254	0.0237008
VB5	Chr-6C-ara-8C-ara der	Cofactors	Flavonoids	-0.502984	0.0237879
Asp	Leu-pro	Amino acids	Dipeptides	-0.502882	0.023821
4-Coumarate	Isoo-7O-glu	hydroxycinnamate derivatives	Flavonoids	-0.5028	0.0238476
1-LysoPC(18：2)	Chr-C-hex-C-pen	Lipids	Flavonoids	-0.502705	0.0238783
Leu	Isoo-7O-glu	Amino acids	Flavonoids	-0.502512	0.0239413
VB2	Tri-7O-6''-sin-glu	Cofactors	Flavonoids	-0.502048	0.0240925
5-HT II	Cytosine I	Amino acids	Nucleotides	-0.501934	0.02413
1-LysoPC(16:0)	Chr-C-hex-C-pen	Lipids	Flavonoids	-0.50192	0.0241343
2-LysoPC(18:1)	Api-C-hex-C-coum-hex	Lipids	Flavonoids	-0.501711	0.0242028
1-LysoPC(18:3)	Tri-7O-6''-sin-glu	Lipids	Flavonoids	-0.501545	0.0242576
NicA	Chr-C-hex-C-pen	Cofactors	Flavonoids	-0.50139	0.0243085
5-HT II	urocanate	Amino acids	Amino acids	-0.501091	0.0244071
Meth-Nic	Api-C-hex-C-coum-hex	Cofactors	Flavonoids	-0.501023	0.0244297
Leu-pro	2-Amino-1,3-eicosanediol	Dipeptides	Others	-0.500971	0.0244467
GPC	LysoPE(18:1)	Lipids	Lipids	-0.500933	0.0244594
VB6	Api-C-hex-C-coum-hex	Cofactors	Flavonoids	-0.500921	0.0244633
Meth-ben	Fer-Put II	Amino acids	hydroxycinnamate derivatives	-0.50088	0.0244768
Asp	Tri-7O-6''-sin-glu	Amino acids	Flavonoids	-0.500702	0.0245358
1-LysoPE(18:2)	GPC	Lipids	Lipids	-0.500636	0.0245577
2-LysoPC(14:0)	Fer-Put I	Lipids	hydroxycinnamate derivatives	-0.500605	0.024568
Ile	Isoo-7O-glu	Amino acids	Flavonoids	-0.50057	0.0245795
5-HT I	Ind 5-car	Amino acids	Organic acids	-0.500564	0.0245815
G6P	GPC	Carbohydrates	Lipids	-0.500364	0.0246481
Tyr-glu	Tri-7O-6''-sin-glu	Dipeptides	Flavonoids	-0.50016	0.0247161
Palmitate	Tri-7O-6''-sin-glu	Lipids	Flavonoids	-0.499869	0.0248133
NAcGlu	2-LysoPC(14:0)	Amino acids	Lipids	-0.499861	0.024816
carnitine	stearidonate	Lipids	Lipids	-0.499687	0.0248742
ACC II	Tri-7O-6''-sin-glu	Amino acids	Flavonoids	-0.499193	0.0250405
Oleate	Chr-5O-hex	Lipids	Flavonoids	-0.499181	0.0250446
Homovanillate	Tri-7O-glu	Organic acids	Flavonoids	-0.499129	0.025062
LysoPE(18:1)	Chr-C-glu	Lipids	Flavonoids	-0.499108	0.0250693
Met	Tri-7O-6''-sin-glu	Amino acids	Flavonoids	-0.499057	0.0250864
Meth-ben	Adenosine	Amino acids	Nucleotides	-0.498764	0.0251853
1-LysoPA(16:0)	Chr-C-hex-C-pen	Lipids	Flavonoids	-0.498708	0.0252044
GPC	quinate	Lipids	hydroxycinnamate derivatives	-0.498638	0.0252281
Fru	carnitine	Carbohydrates	Lipids	-0.498371	0.0253188
Palmitate	Chr-C-glu	Lipids	Flavonoids	-0.498002	0.0254443
5-HT II	Ribitol	Amino acids	Carbohydrates	-0.497997	0.0254463
2-LysoPE(18:2)	Lut-7O-glu	Lipids	Flavonoids	-0.497627	0.0255726
1-LysoPA(16:0)	1-LysoPC(14:0)	Lipids	Lipids	-0.497579	0.0255892
carnitine	Linoleate	Lipids	Lipids	-0.497419	0.025644
Pro-O-hex I	Tri-7O-neo	hydroxycinnamate derivatives	Flavonoids	-0.497367	0.025662
VB6	Chr-6C-ara-8C-ara	Cofactors	Flavonoids	-0.496569	0.0259376
5-HT II	Uracil	Amino acids	Nucleotides	-0.496168	0.0260766
2-LysoPC(14:0)	Zinolol	Lipids	hydroxycinnamate derivatives	-0.496134	0.0260886
2-LysoPC(14:0)	Fer-Put II	Lipids	hydroxycinnamate derivatives	-0.495834	0.0261933
5-HT II	Momilactone A	Amino acids	diterpenoid phytoalexins	-0.49572	0.0262332
Pro-O-hex I	Chr-C-hex-C-pen	hydroxycinnamate derivatives	Flavonoids	-0.495684	0.0262456
Ala	Tri-7O-6''-sin-glu	Amino acids	Flavonoids	-0.495593	0.0262773
Met	Isoo-7O-glu	Amino acids	Flavonoids	-0.495329	0.0263701
Meth-ben	Ind 3-car	Amino acids	Organic acids	-0.495293	0.0263828
Leu-pro	quinate	Dipeptides	hydroxycinnamate derivatives	-0.494281	0.0267402
allo-Thr	Api-6C-ara-8C-ara	Amino acids	Flavonoids	-0.494084	0.02681
Oleate	Chr-C-glu	Lipids	Flavonoids	-0.494073	0.026814
Nicotinate	Api-C-hex-C-hex	Cofactors	Flavonoids	-0.493962	0.0268534
Leu-pro	Melezitose	Dipeptides	Carbohydrates	-0.493952	0.0268572
Ala	Isoo-7O-glu	Amino acids	Flavonoids	-0.493809	0.0269082
3O-Fer-qui	Isoo-7O-glu	hydroxycinnamate derivatives	Flavonoids	-0.493602	0.0269819
Sin-O-glu	Chr-C-hex-C-pen	hydroxycinnamate derivatives	Flavonoids	-0.493506	0.0270165
2-LysoPE(18:2)	Chr-6C-ara-8C-ara	Lipids	Flavonoids	-0.493437	0.0270411
HSer	Api-C-hex-C-hex	Amino acids	Flavonoids	-0.493328	0.02708
Meth-ben	dimethyl amine oxide	Amino acids	others	-0.49319	0.0271296
GHB	2-LysoPC(18：2)	Organic acids	Lipids	-0.492561	0.0273564
1-LysoPC(16:0)	Chr-C-glu	Lipids	Flavonoids	-0.492445	0.0273983
Leu-pro	Gentisate	Dipeptides	Carbohydrates	-0.49215	0.027505
Octadecanoate	Chr-6C-ara-8C-ara	Lipids	Flavonoids	-0.491896	0.0275973
carnitine	quinate	Lipids	hydroxycinnamate derivatives	-0.49186	0.0276105
1-LysoPC(14:0)	Sin-O-glu	Lipids	hydroxycinnamate derivatives	-0.491547	0.0277246
2-LysoPC(14:0)	Octadecanoate	Lipids	Lipids	-0.491509	0.0277387
Leu-pro	VB2	Dipeptides	Cofactors	-0.49129	0.0278189
ACC I	Api-C-hex-C-hex	Amino acids	Flavonoids	-0.491228	0.0278413
Salicilate	carnitine	Organic acids	Lipids	-0.490989	0.0279292
GPC	Api-C-pen II	Lipids	Flavonoids	-0.490954	0.027942
acetate	Isoo-7O-glu	Organic acids	Flavonoids	-0.490796	0.028
5-HT II	Norvaline	Amino acids	Amino acids	-0.490482	0.0281158
Gln	1-LysoPC(14:0)	Amino acids	Lipids	-0.490437	0.0281326
5-HT II	9-HOTrE	Amino acids	Lipids	-0.490345	0.0281666
Meth-ben	Gluconate	Amino acids	Carbohydrates	-0.490332	0.0281713
Sin-O-glu	Api-C-hex-C-hex	hydroxycinnamate derivatives	Flavonoids	-0.490119	0.0282505
Punicate	Tri-7O-6''-sin-glu	Lipids	Flavonoids	-0.489941	0.0283163
Glycerol-2P	carnitine	Carbohydrates	Lipids	-0.489852	0.0283495
MTA	GPC	Nucleotides	Lipids	-0.489077	0.0286388
Ser	Tri-7O-6''-sin-glu	Amino acids	Flavonoids	-0.488877	0.0287137
Chr-C-glu	2-Amino-1,3-eicosanediol	Flavonoids	Others	-0.488872	0.0287157
5-HT II	Pro	Amino acids	Amino acids	-0.48879	0.0287464
1-LysoPC(18：2)	Chr-5O-hex	Lipids	Flavonoids	-0.488467	0.0288679
Arg	Tri-7O-6''-sin-glu	Amino acids	Flavonoids	-0.48844	0.0288782
GBH	VB6	Amino acids	Cofactors	-0.488243	0.0289526
5-HT I	Fer-O-glu I	Amino acids	hydroxycinnamate derivatives	-0.487937	0.0290683
Meth-Nic	Chr-6C-ara-8C-ara	Cofactors	Flavonoids	-0.487661	0.0291733
2-LysoPE(18:2)	Api-6C-ara-8C-ara	Lipids	Flavonoids	-0.486904	0.0294621
5-HT II	Phe	Amino acids	Amino acids	-0.486893	0.0294664
Leu-pro	3'-AMP	Dipeptides	Nucleotides	-0.486695	0.0295422
5-HT I	2-LysoPC(18：2)	Amino acids	Lipids	-0.486644	0.0295617
5-HT I	ACC I	Amino acids	Amino acids	-0.486553	0.0295969
Orn	2-LysoPC(14:0)	Amino acids	Lipids	-0.486465	0.0296307
2-aminoadipate	Meth-ben	Amino acids	Amino acids	-0.486449	0.0296368
Gal	carnitine	Carbohydrates	Lipids	-0.485933	0.0298361
5-HT I	Nicotinate	Amino acids	Cofactors	-0.485618	0.029958
NicA	Isoo-7O-glu	Cofactors	Flavonoids	-0.485395	0.030045
Pro-O-hex II	Tri-7O-6''-sin-glu	hydroxycinnamate derivatives	Flavonoids	-0.485391	0.0300464
5-HT II	9-HOTrE isomer	Amino acids	Lipids	-0.485179	0.0301291
Octadecanoate	Api-C-hex-C-hex	Lipids	Flavonoids	-0.485056	0.030177
Cytosine II	Tri-7O-neo	Nucleotides	Flavonoids	-0.484984	0.0302049
β-Ala	Tri-7O-6''-sin-glu	Amino acids	Flavonoids	-0.484887	0.0302431
Gentisate	Tricin	Carbohydrates	Flavonoids	-0.484822	0.0302684
GBH	Lut-6C-2''O-glu-ara II	Amino acids	Flavonoids	-0.484463	0.0304092
2-LysoPC(16:0)	Chr-6C-ara-8C-ara der	Lipids	Flavonoids	-0.484375	0.0304439
5-HT II	Isos-2''O-glu	Amino acids	Flavonoids	-0.484248	0.0304939
Palmitate	Lut-7O-glu	Lipids	Flavonoids	-0.484091	0.0305555
Threonate	Tri-7O-6''-sin-glu	Cofactors	Flavonoids	-0.484087	0.0305571
Api-C-hex-C-coum-hex	2-Amino-1,3-octadecanediol	Flavonoids	Others	-0.483972	0.0306026
Swertisin	2-Amino-1,3-eicosanediol	Flavonoids	Others	-0.48396	0.0306074
1-LysoPC(14:0)	Fer-Put I	Lipids	hydroxycinnamate derivatives	-0.483612	0.0307449
carnitine	Sal-2C-glu	Lipids	hydroxycinnamate derivatives	-0.483475	0.0307994
9-HOTrE isomer	carnitine	Lipids	Lipids	-0.483388	0.0308339
GPC	Oleate	Lipids	Lipids	-0.483167	0.0309214
Gal	Isoo-7O-glu	Carbohydrates	Flavonoids	-0.482613	0.0311428
Sin-O-glu	Chr-6C-ara-8C-ara der	hydroxycinnamate derivatives	Flavonoids	-0.482471	0.0311994
2-PG	carnitine	Lipids	Lipids	-0.482233	0.031295
HSer	Chr-C-hex-C-pen	Amino acids	Flavonoids	-0.481949	0.0314093
Meth-Nic	Chr-C-glu	Cofactors	Flavonoids	-0.481923	0.0314198
5-HT I	Sin-O-glu	Amino acids	hydroxycinnamate derivatives	-0.481267	0.0316852
allo-Thr	1-LysoPC(14:0)	Amino acids	Lipids	-0.481217	0.0317053
Pro-O-hex I	Api-C-hex-C-hex	hydroxycinnamate derivatives	Flavonoids	-0.481171	0.0317239
GHB	Linoleate	Organic acids	Lipids	-0.481137	0.0317377
GBH	Melezitose	Amino acids	Carbohydrates	-0.481113	0.0317476
Leu-pro	2-Amino-1,3-octadecanediol	Dipeptides	Others	-0.481084	0.0317596
5-HT II	Ind 3-car	Amino acids	Organic acids	-0.481081	0.0317604
1-LysoPE(16:0)	Tri-7O-neo	Lipids	Flavonoids	-0.480973	0.0318043
5-HT II	Api-C-pen II	Amino acids	Flavonoids	-0.480736	0.0319009
Leu-pro	Isos-2''O-glu	Dipeptides	Flavonoids	-0.48061	0.0319524
Palmitate	Api-C-hex-C-coum-hex	Lipids	Flavonoids	-0.480383	0.0320452
carnitine	Sal-2O-glu	Lipids	hydroxycinnamate derivatives	-0.480334	0.0320652
Leu-pro	3O-Fer-qui	Dipeptides	hydroxycinnamate derivatives	-0.480017	0.0321952
Tyr-glu	GPC	Dipeptides	Lipids	-0.479642	0.0323497
ACC I	GPC	Amino acids	Lipids	-0.479615	0.0323607
acetate	Api-6C-ara-8C-ara	Organic acids	Flavonoids	-0.47936	0.0324659
DHA	Tri-7O-6''-sin-glu	Cofactors	Flavonoids	-0.479119	0.032566
VB5	GPC	Cofactors	Lipids	-0.478902	0.0326559
Leu-pro	Cucurbate	Dipeptides	Organic acids	-0.478796	0.0327
2-LysoPC(18:3)	Api-C-hex-C-hex	Lipids	Flavonoids	-0.478783	0.0327054
Lut-7O-glu	2-Amino-1,3-eicosanediol	Flavonoids	Others	-0.478759	0.0327152
Meth-ben	acetate	Amino acids	Organic acids	-0.478709	0.0327362
Cucurbate	GPC	Organic acids	Lipids	-0.478509	0.0328194
Leu-pro	Gal	Dipeptides	Carbohydrates	-0.478496	0.0328249
Fru	Tri-7O-6''-sin-glu	Carbohydrates	Flavonoids	-0.478352	0.0328848
LysoPE(18:1)	Lut-7O-glu	Lipids	Flavonoids	-0.478201	0.0329482
Lut-7O-glu	2-Amino-1,3-octadecanediol	Flavonoids	Others	-0.478012	0.0330274
3'-AMP	2-LysoPC(14:0)	Nucleotides	Lipids	-0.477916	0.0330673
Asn	Linoleate	Amino acids	Lipids	-0.477912	0.0330692
GPC	Momilactone A der	Lipids	Terpenes	-0.477874	0.0330851
2-LysoPC(14:0)	Api-C-pen II	Lipids	Flavonoids	-0.477793	0.0331192
2-LysoPC(18：2)	Chr-6C-ara-8C-ara der	Lipids	Flavonoids	-0.477634	0.0331859
1-LysoPC(16:0)	Isoo-7O-glu	Lipids	Flavonoids	-0.47761	0.033196
2-LysoPE(18:2)	GPC	Lipids	Lipids	-0.477322	0.0333172
Glu	carnitine	Amino acids	Lipids	-0.477285	0.0333331
Thr	Isoo-7O-glu	Amino acids	Flavonoids	-0.476794	0.0335409
HSer	Meth-ben	Amino acids	Amino acids	-0.476057	0.0338543
5-HT I	Gluconate	Amino acids	Carbohydrates	-0.475868	0.033935
Rib-5P	carnitine	Carbohydrates	Lipids	-0.475859	0.0339391
5-HT I	NicA	Amino acids	Cofactors	-0.475681	0.0340155
Api-C-hex-C-coum-hex	2-Amino-1,3-eicosanediol	Flavonoids	Others	-0.475553	0.0340702
Ind 5-car	Tri-7O-neo	Organic acids	Flavonoids	-0.474985	0.0343148
Adipate	Isoo-7O-glu	Carbohydrates	Flavonoids	-0.474649	0.0344601
Linolenate	Api-6C-ara-8C-ara	Lipids	Flavonoids	-0.474556	0.0345004
1-LysoPC(18：2)	Api-C-hex-C-coum-hex	Lipids	Flavonoids	-0.474455	0.0345444
Isoo-7O-glu	Isos-2''O-glu	Flavonoids	Flavonoids	-0.474238	0.0346386
5-HT II	VB6	Amino acids	Cofactors	-0.474202	0.034654
Cystine	Tri-7O-6''-sin-glu	Amino acids	Flavonoids	-0.474136	0.034683
carnitine	Api-6C-glu	Lipids	Flavonoids	-0.473328	0.0350362
5-HT II	ASA	Amino acids	Amino acids	-0.4729	0.0352244
Fer-O-glu II	Isoo-7O-glu	hydroxycinnamate derivatives	Flavonoids	-0.472761	0.0352857
1-LysoPE(16:0)	Chr-5O-hex	Lipids	Flavonoids	-0.47271	0.035308
2-LysoPC(14:0)	9-HOTrE isomer	Lipids	Lipids	-0.47209	0.0355824
Benzoate	Api-C-hex-C-coum-hex	Organic acids	Flavonoids	-0.472009	0.0356187
2-aminoadipate	5-HT I	Amino acids	Amino acids	-0.471506	0.0358427
9,13-DHOME	Tri-7O-6''-sin-glu	Lipids	Flavonoids	-0.471502	0.0358444
Sin-O-glu	Tri-7O-neo	hydroxycinnamate derivatives	Flavonoids	-0.471388	0.0358955
GPC	Isos-2''O-glu	Lipids	Flavonoids	-0.471177	0.0359897
carnitine	Ferulate	Lipids	hydroxycinnamate derivatives	-0.471075	0.0360357
2-LysoPE(16:0)	Chr-5O-hex	Lipids	Flavonoids	-0.470953	0.0360902
NicA	Tri-7O-glu	Cofactors	Flavonoids	-0.470936	0.036098
Cystine	Isoo-7O-glu	Amino acids	Flavonoids	-0.470852	0.0361359
Chr-C-hex-C-pen	Phytocassane B	Flavonoids	Diterpenoid phytoalexins	-0.47081	0.0361547
1-LysoPC(16:0)	Chr-6C-ara-8C-ara der	Lipids	Flavonoids	-0.470335	0.0363685
5-HT II	Met	Amino acids	Amino acids	-0.470215	0.0364229
Ind 3-car	GPC	Organic acids	Lipids	-0.470203	0.0364285
Lys	Isoo-7O-glu	Amino acids	Flavonoids	-0.470129	0.0364618
MTA	Tri-7O-6''-sin-glu	Nucleotides	Flavonoids	-0.469933	0.0365508
Fer-O-glu I	Tri-7O-glu	hydroxycinnamate derivatives	Flavonoids	-0.469647	0.0366807
acetate	Chr-6C-ara-8C-ara	Organic acids	Flavonoids	-0.469546	0.0367263
Meth-ben	3'-AMP	Amino acids	Nucleotides	-0.469382	0.0368011
GPC	stearidonate	Lipids	Lipids	-0.469337	0.0368217
Ind 3-car	Tri-7O-6''-sin-glu	Organic acids	Flavonoids	-0.468993	0.036979
5-HT II	Oleate	Amino acids	Lipids	-0.468867	0.0370364
Gentisate	Api-C-hex-C-hex	Carbohydrates	Flavonoids	-0.468664	0.0371294
Pro-O-hex II	Isoo-7O-glu	hydroxycinnamate derivatives	Flavonoids	-0.468609	0.0371547
Leu-pro	9-HOTrE	Dipeptides	Lipids	-0.468538	0.0371873
Chr-C-glu	2-Amino-1,3-octadecanediol	Flavonoids	Others	-0.467911	0.0374765
quinate	Tri-7O-6''-sin-glu	hydroxycinnamate derivatives	Flavonoids	-0.467867	0.0374968
Uridine	Tri-7O-glu	Nucleotides	Flavonoids	-0.467772	0.037541
Inosine	Api-6C-ara-8C-ara	Nucleotides	Flavonoids	-0.466912	0.0379408
1-LysoPC(18:1)	GPC	Lipids	Lipids	-0.466785	0.038
Uridine	1-LysoPC(14:0)	Nucleotides	Lipids	-0.466562	0.0381044
Palmitate	Chr-5O-hex	Lipids	Flavonoids	-0.46655	0.0381101
Palmitate	Chr-6C-ara-8C-ara	Lipids	Flavonoids	-0.46634	0.0382083
VB2	Isoo-7O-glu	Cofactors	Flavonoids	-0.466338	0.0382093
5-HT I	2-LysoPC(16:0)	Amino acids	Lipids	-0.466297	0.0382287
Uridine	Tri-7O-6''-sin-glu	Nucleotides	Flavonoids	-0.466257	0.0382475
Leu-pro	Ferulate	Dipeptides	hydroxycinnamate derivatives	-0.466084	0.0383288
2-PG	Tri-7O-neo	Lipids	Flavonoids	-0.466001	0.0383679
2-LG	2-LysoPC(14:0)	Lipids	Lipids	-0.465768	0.0384775
acetate	Api-C-hex-C-coum-hex	Organic acids	Flavonoids	-0.465739	0.0384916
Try	Leu-pro	Amino acids	Dipeptides	-0.465666	0.038526
Thr	Tri-7O-6''-sin-glu	Amino acids	Flavonoids	-0.465564	0.038574
5-HT II	Leu	Amino acids	Amino acids	-0.465427	0.0386388
5-HT II	1-LG	Amino acids	Lipids	-0.465316	0.0386916
5-HT II	Pheophorbide A I	Amino acids	Cofactors	-0.464901	0.0388887
GBH	Sucrose	Amino acids	Carbohydrates	-0.464536	0.0390626
Swertisin	2-Amino-1,3-octadecanediol	Flavonoids	Others	-0.463828	0.0394018
GHB	1-LG	Organic acids	Lipids	-0.463415	0.0396008
2-LysoPC(14:0)	Sin-O-glu	Lipids	hydroxycinnamate derivatives	-0.463309	0.0396519
2-LysoPE(16:0)	Api-C-hex-C-coum-hex	Lipids	Flavonoids	-0.463289	0.0396618
5-HT I	MTA	Amino acids	Nucleotides	-0.462619	0.0399864
2-LysoPC(18:1)	Chr-6C-ara-8C-ara	Lipids	Flavonoids	-0.462616	0.039988
Glycerol	Isoo-7O-glu	Lipids	Flavonoids	-0.462584	0.0400032
1-LysoPE(16:0)	Tri-7O-glu	Lipids	Flavonoids	-0.462135	0.0402224
stearidonate	Tri-7O-6''-sin-glu	Lipids	Flavonoids	-0.461919	0.040328
5-HT II	Sal-2O-glu	Amino acids	hydroxycinnamate derivatives	-0.4619	0.0403369
Arg	Isoo-7O-glu	Amino acids	Flavonoids	-0.461851	0.0403611
Pi	Isoo-7O-glu	Cofactors	Flavonoids	-0.461808	0.040382
Chr-6C-ara-8C-ara der	Phytocassane B	Flavonoids	Diterpenoid phytoalexins	-0.461766	0.0404027
4-Coumarate	Tri-7O-6''-sin-glu	hydroxycinnamate derivatives	Flavonoids	-0.461647	0.0404611
Guanosine	Api-C-hex-C-hex	Nucleotides	Flavonoids	-0.461418	0.0405736
His	Tri-7O-6''-sin-glu	Amino acids	Flavonoids	-0.461361	0.0406019
HSer	Tri-7O-neo	Amino acids	Flavonoids	-0.461133	0.040714
5-HT II	dimethyl amine oxide	Amino acids	others	-0.461031	0.0407642
Melezitose	carnitine	Carbohydrates	Lipids	-0.46087	0.0408437
2-LysoPC(18：2)	Tri-7O-6''-sin-glu	Lipids	Flavonoids	-0.46074	0.0409081
Pro-O-hex II	Api-6C-ara-8C-ara	hydroxycinnamate derivatives	Flavonoids	-0.460647	0.0409541
5-HT II	Lut-6C-2''O-glu-ara I	Amino acids	Flavonoids	-0.460483	0.0410352
2-LysoPC(14:0)	2-LysoPC(16:0)	Lipids	Lipids	-0.459786	0.0413822
GBH	Gal	Amino acids	Carbohydrates	-0.45968	0.0414352
5-HT II	Adenine	Amino acids	Nucleotides	-0.459579	0.0414856
xylose	Api-C-hex-C-hex	Carbohydrates	Flavonoids	-0.458992	0.0417803
GPC	Momilactone A	Lipids	diterpenoid phytoalexins	-0.458735	0.04191
Asp	GPC	Amino acids	Lipids	-0.45855	0.0420033
1-LysoPC(14:0)	Api-6C-glu-8C-ara der	Lipids	Flavonoids	-0.458286	0.0421368
Fer-Put II	Api-C-hex-C-hex	hydroxycinnamate derivatives	Flavonoids	-0.457792	0.0423874
GPC	Lut-6C-2''O-glu-ara II	Lipids	Flavonoids	-0.457498	0.0425369
1-LysoPE(18:2)	Chr-6C-ara-8C-ara der	Lipids	Flavonoids	-0.457496	0.0425381
1-LysoPE(18:2)	Chr-C-glu	Lipids	Flavonoids	-0.4571	0.0427403
Glucose	Isoo-7O-glu	Carbohydrates	Flavonoids	-0.456806	0.042891
1-LysoPE(16:0)	Api-C-hex-C-coum-hex	Lipids	Flavonoids	-0.456567	0.0430141
2-LysoPC(16:0)	GPC	Lipids	Lipids	-0.456389	0.0431057
5-HT II	Ile	Amino acids	Amino acids	-0.456054	0.0432785
Glu	Tri-7O-6''-sin-glu	Amino acids	Flavonoids	-0.455908	0.0433538
Lys	Meth-ben	Amino acids	Amino acids	-0.4558	0.0434098
2-LysoPE(18:2)	Chr-6C-ara-8C-ara der	Lipids	Flavonoids	-0.455316	0.0436615
Sucrose	Chr-C-pen-O-hex	Carbohydrates	Flavonoids	-0.455187	0.0437286
GBH	Pro-O-hex II	Amino acids	hydroxycinnamate derivatives	-0.454573	0.0440496
Adenosine	Api-C-hex-C-hex	Nucleotides	Flavonoids	-0.454289	0.0441982
5-HT II	Isoscoparin	Amino acids	Flavonoids	-0.454194	0.0442483
5-HT II	9,13-DHOME	Amino acids	Lipids	-0.454028	0.0443358
5-HT I	Pro-O-hex I	Amino acids	hydroxycinnamate derivatives	-0.453995	0.0443529
GBH	Linolenate	Amino acids	Lipids	-0.453151	0.0447991
5-HT II	Succinate	Amino acids	Carbohydrates	-0.452911	0.0449266
Adenosine	Chr-C-hex-C-pen	Nucleotides	Flavonoids	-0.452836	0.0449665
Leu-pro	Uridine	Dipeptides	Nucleotides	-0.452548	0.0451205
GBH	4-Coumarate	Amino acids	hydroxycinnamate derivatives	-0.452468	0.0451631
Glycolate	Isoo-7O-glu	Organic acids	Flavonoids	-0.452213	0.0452993
5-HT II	Melezitose	Amino acids	Carbohydrates	-0.451793	0.0455244
5-HT I	3'-AMP	Amino acids	Nucleotides	-0.451654	0.0455992
9,13-DHOME	GPC	Lipids	Lipids	-0.451501	0.0456821
Val	Api-6C-ara-8C-ara	Amino acids	Flavonoids	-0.451427	0.0457215
Nicotinate	Api-6C-ara-8C-ara	Cofactors	Flavonoids	-0.451199	0.0458447
Pheophorbide A I	Isoo-7O-glu	Cofactors	Flavonoids	-0.450793	0.0460648
Pro-O-hex I	Tricin	hydroxycinnamate derivatives	Flavonoids	-0.450688	0.0461216
Asn	2-LG	Amino acids	Lipids	-0.450683	0.0461242
Betaine	Momilactone A	Amino acids	diterpenoid phytoalexins	-0.450405	0.0462754
GPC	Punicate	Lipids	Lipids	-0.450296	0.0463347
1-LysoPC(18:3)	GPC	Lipids	Lipids	-0.450114	0.046434
xylose	Chr-C-hex-C-pen	Carbohydrates	Flavonoids	-0.450107	0.0464377
9-HOTrE	carnitine	Lipids	Lipids	-0.449982	0.0465058
1-LysoPC(18：2)	Chr-6C-ara-8C-ara	Lipids	Flavonoids	-0.449955	0.0465208
Tricin	Phytocassane B	Flavonoids	Diterpenoid phytoalexins	-0.449842	0.0465824
ACC I	Chr-C-hex-C-pen	Amino acids	Flavonoids	-0.449552	0.0467417
Uridine	Tri-7O-neo	Nucleotides	Flavonoids	-0.449512	0.0467634
Benzoate	Tri-7O-6''-sin-glu	Organic acids	Flavonoids	-0.449333	0.0468615
Betaine	Cafestol	Amino acids	Terpenes	-0.449099	0.0469902
Ile	Api-6C-ara-8C-ara	Amino acids	Flavonoids	-0.449006	0.0470416
GABA	GPC	Amino acids	Lipids	-0.448876	0.0471131
Ind 5-car	Tri-7O-glu	Organic acids	Flavonoids	-0.448465	0.0473406
Pheophorbide A II	Tri-7O-6''-sin-glu	Cofactors	Flavonoids	-0.448236	0.0474677
Ind 3-car	carnitine	Organic acids	Lipids	-0.447662	0.0477867
Glycerol-2P	Tri-7O-glu	Carbohydrates	Flavonoids	-0.447447	0.0479071
Glycerol-2P	GPC	Carbohydrates	Lipids	-0.447216	0.0480363
9-HOTrE	GPC	Lipids	Lipids	-0.446874	0.0482281
1-LysoPA(16:0)	Chr-6C-ara-8C-ara	Lipids	Flavonoids	-0.446824	0.0482561
allo-Thr	Swertisin	Amino acids	Flavonoids	-0.446778	0.0482821
Homovanillate	Tri-7O-neo	Organic acids	Flavonoids	-0.446581	0.0483926
Pi	Api-C-hex-C-hex	Cofactors	Flavonoids	-0.446351	0.0485223
5-HT II	Salicilate	Amino acids	Organic acids	-0.445993	0.0487252
OH-Pyr	Api-6C-ara-8C-ara	Carbohydrates	Flavonoids	-0.445694	0.0488946
Leu	Api-6C-ara-8C-ara	Amino acids	Flavonoids	-0.445608	0.0489433
β-Ala	Isoo-7O-glu	Amino acids	Flavonoids	-0.445516	0.0489956
Cytosine I	Isoo-7O-glu	Nucleotides	Flavonoids	-0.445493	0.0490085
GBH	Pip I	Amino acids	Carbohydrates	-0.445469	0.0490226
Glucose	Tri-7O-6''-sin-glu	Carbohydrates	Flavonoids	-0.445424	0.0490479
2-LysoPE(16:0)	Chr-6C-ara-8C-ara	Lipids	Flavonoids	-0.445324	0.0491048
5-HT II	OH-Pyr	Amino acids	Carbohydrates	-0.444874	0.0493618
Linolenate	Api-C-hex-C-coum-hex	Lipids	Flavonoids	-0.44468	0.049473
Glu	Chr-C-hex-C-pen	Amino acids	Flavonoids	-0.444478	0.0495885
GBH	β-Ala	Amino acids	Amino acids	-0.44422	0.0497369
Uracil	Api-6C-ara-8C-ara	Nucleotides	Flavonoids	-0.444214	0.0497401
2-LysoPE(16:0)	GPC	Lipids	Lipids	-0.444197	0.0497502
GHB	2-LG	Organic acids	Lipids	-0.444142	0.0497816
Fer-O-glu I	Tri-7O-neo	hydroxycinnamate derivatives	Flavonoids	-0.444124	0.0497921
Glycolate	Swertisin	Organic acids	Flavonoids	-0.443994	0.0498672
GBH	Pip II	Amino acids	Carbohydrates	-0.443756	0.0500041
Api-6C-ara-8C-ara	Api-6C-glu-8C-ara der	Flavonoids	Flavonoids	-0.443722	0.0500237
Nicotinate	Api-C-hex-C-coum-hex	Cofactors	Flavonoids	-0.443484	0.0501616
Meth-Nic	1-LysoPC(14:0)	Cofactors	Lipids	-0.443483	0.0501621
Glycolate	Api-C-hex-C-coum-hex	Organic acids	Flavonoids	-0.443431	0.050192
GPC	Zinolol	Lipids	hydroxycinnamate derivatives	-0.443255	0.0502942
5-HT I	3-hydroxypropionate	Amino acids	Organic acids	-0.443008	0.0504377
Threonate	GPC	Cofactors	Lipids	-0.442942	0.0504763
2-LysoPC(18:3)	Tri-7O-glu	Lipids	Flavonoids	-0.442896	0.050503
Meth-ben	Glycerate	Amino acids	Carbohydrates	-0.442748	0.0505891
2-LysoPE(18:2)	Tri-7O-glu	Lipids	Flavonoids	-0.442727	0.0506012
2-LysoPE(16:0)	Lut-7O-glu	Lipids	Flavonoids	-0.442693	0.0506214
Glycerate	Api-C-hex-C-hex	Carbohydrates	Flavonoids	-0.442375	0.0508068
Ala	Api-6C-ara-8C-ara	Amino acids	Flavonoids	-0.441791	0.0511491
Glycolate	Api-6C-ara-8C-ara	Organic acids	Flavonoids	-0.441709	0.0511975
NicA	Tri-7O-neo	Cofactors	Flavonoids	-0.441569	0.0512795
LysoPE(18:1)	Chr-5O-hex	Lipids	Flavonoids	-0.441482	0.0513311
GBH	Isos-2''O-glu	Amino acids	Flavonoids	-0.441469	0.0513388
Leu	Meth-ben	Amino acids	Amino acids	-0.441059	0.0515806
1-LysoPC(16:0)	Swertisin	Lipids	Flavonoids	-0.441022	0.0516026
1-LysoPC(18：2)	Lut-7O-glu	Lipids	Flavonoids	-0.440989	0.0516219
Uridine	2-LysoPC(14:0)	Nucleotides	Lipids	-0.440936	0.0516532
1-LysoPC(14:0)	Cafestol	Lipids	Terpenes	-0.440443	0.0519463
1-LysoPE(16:0)	GPC	Lipids	Lipids	-0.440139	0.0521269
2-LysoPC(14:0)	Cafestol	Lipids	Terpenes	-0.440101	0.05215
1-LysoPC(14:0)	LysoPE(18:1)	Lipids	Lipids	-0.439343	0.0526033
Ferulate	Tri-7O-6''-sin-glu	hydroxycinnamate derivatives	Flavonoids	-0.439226	0.0526733
MTA	Api-6C-ara-8C-ara	Nucleotides	Flavonoids	-0.439199	0.05269
Api-6C-ara-8C-ara	2-Amino-1,3-octadecanediol	Flavonoids	Others	-0.438796	0.0529328
2-LysoPE(16:0)	Tri-7O-neo	Lipids	Flavonoids	-0.438485	0.0531206
Pro-O-hex I	Chr-6C-ara-8C-ara der	hydroxycinnamate derivatives	Flavonoids	-0.43837	0.0531901
GBH	Glycolate	Amino acids	Organic acids	-0.438319	0.0532209
ACC II	Chr-C-hex-C-pen	Amino acids	Flavonoids	-0.438078	0.0533669
MTA	Api-C-hex-C-hex	Nucleotides	Flavonoids	-0.437872	0.0534921
1-LysoPE(16:0)	Chr-6C-ara-8C-ara	Lipids	Flavonoids	-0.437857	0.0535014
9-HOTrE isomer	GPC	Lipids	Lipids	-0.437728	0.0535796
Fer-O-glu II	Chr-6C-ara-8C-ara der	hydroxycinnamate derivatives	Flavonoids	-0.437704	0.0535943
Leu-pro	Api-6C-glu-8C-ara der	Dipeptides	Flavonoids	-0.437474	0.0537343
1-LysoPC(14:0)	Oleate	Lipids	Lipids	-0.437443	0.0537537
3-hydroxypropionate	Api-6C-ara-8C-ara	Organic acids	Flavonoids	-0.437405	0.0537766
Leu-pro	Pip I	Dipeptides	Carbohydrates	-0.43734	0.0538166
5-HT II	stearidonate	Amino acids	Lipids	-0.43726	0.0538656
Meth-ben	MTA	Amino acids	Nucleotides	-0.437033	0.0540042
myo-Inositol	Api-6C-ara-8C-ara	Carbohydrates	Flavonoids	-0.436943	0.0540591
Linolenate	Swertisin	Lipids	Flavonoids	-0.436759	0.0541725
1-LysoPC(14:0)	Isoo-2''O-glu	Lipids	Flavonoids	-0.43669	0.0542146
Sterebin L	Api-6C-ara-8C-ara	hydroxycinnamate derivatives	Flavonoids	-0.436563	0.0542927
5-HT I	Guanosine	Amino acids	Nucleotides	-0.436311	0.054448
Meth-ben	Isocitrate II	Amino acids	Carbohydrates	-0.436224	0.0545013
Meth-ben	1-LysoPC(18：2)	Amino acids	Lipids	-0.436143	0.0545514
GPC	Octadecanoate	Lipids	Lipids	-0.435999	0.0546405
5-HT I	Lys	Amino acids	Amino acids	-0.435366	0.0550327
Sin-O-glu	Tri-7O-6''-sin-glu	hydroxycinnamate derivatives	Flavonoids	-0.435209	0.0551305
Fer-O-glu II	Chr-C-hex-C-pen	hydroxycinnamate derivatives	Flavonoids	-0.435029	0.0552426
1-LysoPC(18：2)	Api-6C-ara-8C-ara	Lipids	Flavonoids	-0.434918	0.055312
5-HT II	acetate	Amino acids	Organic acids	-0.434773	0.0554023
3-hydroxypropionate	Chr-6C-ara-8C-ara	Organic acids	Flavonoids	-0.434723	0.0554332
Ile	Meth-ben	Amino acids	Amino acids	-0.434722	0.0554339
allo-Thr	Api-C-hex-C-coum-hex	Amino acids	Flavonoids	-0.434653	0.0554775
carnitine	Lut-6C-2''O-glu-ara I	Lipids	Flavonoids	-0.434614	0.0555019
Meth-ben	Rib-5P	Amino acids	Carbohydrates	-0.434493	0.0555775
1-LysoPC(18：2)	Chr-6C-ara-8C-ara der	Lipids	Flavonoids	-0.434324	0.0556829
5-HT II	GABA	Amino acids	Amino acids	-0.434211	0.0557543
1-LysoPE(16:0)	Lut-7O-glu	Lipids	Flavonoids	-0.434179	0.055774
3O-Fer-qui	Tri-7O-6''-sin-glu	hydroxycinnamate derivatives	Flavonoids	-0.434174	0.0557774
5-HT II	Trehalose	Amino acids	Carbohydrates	-0.433649	0.0561076
Glycerol-2P	Api-C-hex-C-hex	Carbohydrates	Flavonoids	-0.43338	0.0562772
VB5	GPC	Cofactors	Lipids	-0.433134	0.0564334
Ind 3-car	Tri-7O-glu	Organic acids	Flavonoids	-0.433115	0.0564454
Gln	Meth-ben	Amino acids	Amino acids	-0.432698	0.0567101
Nicotinate	Chr-6C-ara-8C-ara	Cofactors	Flavonoids	-0.432605	0.056769
GHB	Glycolate	Organic acids	Organic acids	-0.4325	0.056836
His	GPC	Amino acids	Lipids	-0.432236	0.0570038
Homovanillate	Chr-C-pen-O-hex	Organic acids	Flavonoids	-0.432217	0.057016
Norvaline	Api-6C-ara-8C-ara	Amino acids	Flavonoids	-0.432193	0.0570315
Glycolate	Chr-C-glu	Organic acids	Flavonoids	-0.432119	0.0570789
MTA	Api-C-hex-C-coum-hex	Nucleotides	Flavonoids	-0.432114	0.0570819
Chr-6C-ara-8C-ara	2-Amino-1,3-octadecanediol	Flavonoids	Others	-0.431653	0.0573771
1-LG	Chr-6C-ara-8C-ara	Lipids	Flavonoids	-0.431617	0.0574003
1-LysoPE(18:2)	Tri-7O-glu	Lipids	Flavonoids	-0.431425	0.0575235
Betaine	1-LysoPC(18:3)	Amino acids	Lipids	-0.431246	0.0576387
5-HT II	Tyr	Amino acids	Amino acids	-0.431153	0.0576985
5-HT I	Gln	Amino acids	Amino acids	-0.431104	0.0577302
Meth-ben	Guanosine	Amino acids	Nucleotides	-0.431041	0.0577707
5-HT II	Glu-leu	Amino acids	Dipeptides	-0.430705	0.0579876
G6P	Tri-7O-glu	Carbohydrates	Flavonoids	-0.43058	0.0580686
Meth-ben	2-LysoPE(18:2)	Amino acids	Lipids	-0.430458	0.0581475
1-LysoPE(18:2)	Swertisin	Lipids	Flavonoids	-0.430391	0.0581911
Fer-O-glu II	Chr-C-pen-O-hex	hydroxycinnamate derivatives	Flavonoids	-0.430388	0.058193
Nicotinate	Chr-5O-hex	Cofactors	Flavonoids	-0.430387	0.0581933
Isocitrate II	1-LysoPC(14:0)	Carbohydrates	Lipids	-0.430243	0.058287
5-HT I	Glycerate	Amino acids	Carbohydrates	-0.430102	0.0583786
2-LysoPC(18:1)	Lut-7O-glu	Lipids	Flavonoids	-0.429977	0.0584599
ACC II	Meth-ben	Amino acids	Amino acids	-0.429779	0.0585887
Linolenate	Chr-C-glu	Lipids	Flavonoids	-0.429644	0.0586769
5-HT I	Galactinol	Amino acids	Carbohydrates	-0.429622	0.0586911
Glycerol-2P	Tri-7O-neo	Carbohydrates	Flavonoids	-0.42959	0.058712
2-LysoPC(18:1)	Chr-5O-hex	Lipids	Flavonoids	-0.429525	0.0587546
5-HT II	Ser	Amino acids	Amino acids	-0.429425	0.0588198
3'-AMP	1-LysoPC(14:0)	Nucleotides	Lipids	-0.429249	0.0589347
5-HT I	Glycerol-2P	Amino acids	Carbohydrates	-0.42915	0.0589995
Cytosine I	Chr-6C-ara-8C-ara der	Nucleotides	Flavonoids	-0.429035	0.0590752
2-LysoPC(18:3)	Chr-5O-hex	Lipids	Flavonoids	-0.429003	0.0590965
5-HT II	Thr	Amino acids	Amino acids	-0.428952	0.0591297
GABA	Leu-pro	Amino acids	Dipeptides	-0.428813	0.0592206
1-LG	carnitine	Lipids	Lipids	-0.428735	0.0592723
Meth-ben	Phytocassane B	Amino acids	Diterpenoid phytoalexins	-0.428645	0.0593311
ASA	Api-6C-ara-8C-ara	Amino acids	Flavonoids	-0.428488	0.0594346
Met	Api-6C-ara-8C-ara	Amino acids	Flavonoids	-0.428247	0.0595934
Leu-pro	Momilactone A der	Dipeptides	Terpenes	-0.428136	0.0596671
GBH	3O-Fer-qui	Amino acids	hydroxycinnamate derivatives	-0.428135	0.0596673
Nicotinate	Lut-7O-glu	Cofactors	Flavonoids	-0.428128	0.0596723
Leu-pro	Momilactone A	Dipeptides	diterpenoid phytoalexins	-0.42791	0.0598164
Isocitrate I	Isoo-7O-glu	Carbohydrates	Flavonoids	-0.427876	0.0598387
Benzoate	Chr-6C-ara-8C-ara	Organic acids	Flavonoids	-0.427551	0.0600545
ACC I	Tri-7O-6''-sin-glu	Amino acids	Flavonoids	-0.427383	0.060166
5-HT I	Cytosine II	Amino acids	Nucleotides	-0.427158	0.0603161
1-LysoPC(18：2)	GPC	Lipids	Lipids	-0.426565	0.0607118
Ind 5-car	Chr-6C-ara-8C-ara der	Organic acids	Flavonoids	-0.426445	0.0607926
Glycerol	Api-6C-ara-8C-ara	Lipids	Flavonoids	-0.42627	0.0609096
5-HT I	1-LG	Amino acids	Lipids	-0.426046	0.06106
Isocitrate I	Tri-7O-6''-sin-glu	Carbohydrates	Flavonoids	-0.425929	0.0611392
HSer	Tri-7O-glu	Amino acids	Flavonoids	-0.42584	0.0611987
5-HT II	Ala	Amino acids	Amino acids	-0.425751	0.0612586
5-HT I	Sterebin L	Amino acids	hydroxycinnamate derivatives	-0.425669	0.0613142
Asn	Oleate	Amino acids	Lipids	-0.42537	0.0615156
Gluconate	Api-6C-ara-8C-ara	Carbohydrates	Flavonoids	-0.424996	0.061769
1-LysoPC(14:0)	2-LG	Lipids	Lipids	-0.424818	0.0618899
Fru	GPC	Carbohydrates	Lipids	-0.424803	0.0619001
Meth-ben	3-hydroxypropionate	Amino acids	Organic acids	-0.424548	0.0620736
Asn	VB6	Amino acids	Cofactors	-0.42452	0.0620931
Succinate	Api-6C-ara-8C-ara	Carbohydrates	Flavonoids	-0.42442	0.062161
Leu-pro	Pip II	Dipeptides	Carbohydrates	-0.424392	0.0621801
xylose	Chr-6C-ara-8C-ara der	Carbohydrates	Flavonoids	-0.424285	0.0622531
Cytosine II	Tri-7O-6''-sin-glu	Nucleotides	Flavonoids	-0.424142	0.0623504
Meth-ben	1-LysoPE(18:2)	Amino acids	Lipids	-0.423792	0.0625902
Pip I	carnitine	Carbohydrates	Lipids	-0.42379	0.0625915
1-LysoPC(18：2)	Tri-7O-glu	Lipids	Flavonoids	-0.423601	0.062721
allo-Thr	Chr-C-glu	Amino acids	Flavonoids	-0.423473	0.0628089
1-LG	Isoo-7O-glu	Lipids	Flavonoids	-0.423379	0.0628736
Cucurbate	Tri-7O-6''-sin-glu	Organic acids	Flavonoids	-0.423261	0.0629545
Cytosine II	1-LysoPC(14:0)	Nucleotides	Lipids	-0.423039	0.0631072
Thr	Api-6C-ara-8C-ara	Amino acids	Flavonoids	-0.422788	0.0632807
GABA	GBH	Amino acids	Amino acids	-0.422686	0.0633511
9-HOTrE	Tri-7O-6''-sin-glu	Lipids	Flavonoids	-0.422627	0.0633917
Glucose	GPC	Carbohydrates	Lipids	-0.422611	0.0634028
5-HT II	myo-Inositol	Amino acids	Carbohydrates	-0.422372	0.0635683
2-LysoPC(18:1)	Swertisin	Lipids	Flavonoids	-0.422238	0.0636614
2-LysoPC(18:1)	Chr-C-glu	Lipids	Flavonoids	-0.42221	0.0636809
2-LysoPE(16:0)	Api-6C-ara-8C-ara	Lipids	Flavonoids	-0.42218	0.063702
Leu-pro	Cytosine I	Dipeptides	Nucleotides	-0.422071	0.0637778
Leu-pro	Adipate	Dipeptides	Carbohydrates	-0.421551	0.0641393
Citrate	carnitine	Carbohydrates	Lipids	-0.421539	0.0641482
Ind 5-car	Chr-C-hex-C-pen	Organic acids	Flavonoids	-0.421204	0.0643818
Meth-ben	Glucosamine	Amino acids	Carbohydrates	-0.421121	0.0644403
5-HT I	Rib-5P	Amino acids	Carbohydrates	-0.42107	0.0644756
allo-Thr	Chr-6C-ara-8C-ara	Amino acids	Flavonoids	-0.420899	0.0645959
Betaine	Momilactone A der	Amino acids	Terpenes	-0.420793	0.0646705
Fer-O-glu II	Api-C-hex-C-hex	hydroxycinnamate derivatives	Flavonoids	-0.420741	0.0647068
Linoleate	Isoo-7O-glu	Lipids	Flavonoids	-0.420639	0.0647782
GHB	LysoPE(18:1)	Organic acids	Lipids	-0.420632	0.0647832
Gln	Isoo-7O-glu	Amino acids	Flavonoids	-0.420461	0.0649037
carnitine	Tricin	Lipids	Flavonoids	-0.420442	0.0649169
5-HT II	Isocitrate II	Amino acids	Carbohydrates	-0.419385	0.0656643
2-LysoPE(16:0)	Tri-7O-glu	Lipids	Flavonoids	-0.419135	0.0658426
GBH	4H-Ben	Amino acids	Phenylpropanoids	-0.419111	0.0658592
Meth-ben	myo-Inositol	Amino acids	Carbohydrates	-0.419082	0.0658798
Meth-ben	Ind 5-car	Amino acids	Organic acids	-0.418764	0.0661068
5-HT I	myo-Inositol	Amino acids	Carbohydrates	-0.418558	0.0662541
9-HOTrE isomer	Api-6C-ara-8C-ara	Lipids	Flavonoids	-0.418353	0.0664007
Meth-ben	NAcGlu	Amino acids	Amino acids	-0.418141	0.0665525
Meth-ben	Succinate	Amino acids	Carbohydrates	-0.417926	0.0667068
Chr-6C-ara-8C-ara	2-Amino-1,3-eicosanediol	Flavonoids	Others	-0.417666	0.0668943
Cucurbate	carnitine	Organic acids	Lipids	-0.417324	0.0671411
Try	Isoo-7O-glu	Amino acids	Flavonoids	-0.417254	0.0671914
Galactinol	Sucrose	Carbohydrates	Carbohydrates	-0.417137	0.0672761
Lys	Api-C-hex-C-hex	Amino acids	Flavonoids	-0.417066	0.0673272
5-HT I	OxoPro	Amino acids	Amino acids	-0.416957	0.0674067
Meth-ben	Nicotinate	Amino acids	Cofactors	-0.416828	0.0675
GBH	Zinolol	Amino acids	hydroxycinnamate derivatives	-0.416815	0.0675094
Leu-pro	Fer-Put II	Dipeptides	hydroxycinnamate derivatives	-0.416588	0.0676739
Pro-O-hex II	Swertisin	hydroxycinnamate derivatives	Flavonoids	-0.416534	0.067713
Sal-2C-glu	Tri-7O-6''-sin-glu	hydroxycinnamate derivatives	Flavonoids	-0.416383	0.067823
Sterebin L	Api-C-hex-C-coum-hex	hydroxycinnamate derivatives	Flavonoids	-0.416135	0.0680037
Benzoate	Swertisin	Organic acids	Flavonoids	-0.416008	0.0680963
5-HT II	VB5	Amino acids	Cofactors	-0.415538	0.0684404
Gentisate	Chr-C-pen-O-hex	Carbohydrates	Flavonoids	-0.414995	0.0688392
5-HT II	Gly	Amino acids	Amino acids	-0.414897	0.0689115
Orn	carnitine	Amino acids	Lipids	-0.414647	0.0690956
Salicilate	Api-6C-ara-8C-ara	Organic acids	Flavonoids	-0.41453	0.0691818
Ind 3-car	Isoo-7O-glu	Organic acids	Flavonoids	-0.414374	0.0692973
Isocitrate II	GPC	Carbohydrates	Lipids	-0.414365	0.0693036
2-LysoPE(18:2)	Tri-7O-neo	Lipids	Flavonoids	-0.414184	0.069438
Citrate	Tri-7O-6''-sin-glu	Carbohydrates	Flavonoids	-0.413829	0.069701
Pip II	carnitine	Carbohydrates	Lipids	-0.413194	0.0701745
Tri-7O-6''-sin-glu	dimethyl amine oxide	Flavonoids	others	-0.413062	0.0702729
1-LysoPC(18：2)	Tri-7O-neo	Lipids	Flavonoids	-0.412986	0.0703297
1-LysoPC(14:0)	2-LysoPC(18：2)	Lipids	Lipids	-0.412836	0.0704415
ACC I	Meth-ben	Amino acids	Amino acids	-0.41277	0.070491
Arg	GPC	Amino acids	Lipids	-0.412738	0.0705154
2-aminoadipate	Api-6C-ara-8C-ara	Amino acids	Flavonoids	-0.412478	0.0707104
Gal	Tri-7O-6''-sin-glu	Carbohydrates	Flavonoids	-0.412417	0.0707561
Meth-Nic	Lut-7O-glu	Cofactors	Flavonoids	-0.412251	0.0708812
5-HT I	Cystine	Amino acids	Amino acids	-0.412044	0.0710365
5-HT II	Spd	Amino acids	Amino acids	-0.411891	0.0711524
OH-Pyr	Api-C-hex-C-coum-hex	Carbohydrates	Flavonoids	-0.411795	0.0712248
3-hydroxypropionate	Api-C-hex-C-coum-hex	Organic acids	Flavonoids	-0.411537	0.0714192
acetate	Lut-7O-glu	Organic acids	Flavonoids	-0.41148	0.0714623
HSer	Chr-6C-ara-8C-ara der	Amino acids	Flavonoids	-0.411365	0.0715497
Tri-7O-6''-sin-glu	2-Amino-1,3,4,5-eicosanetetrol	Flavonoids	Others	-0.411341	0.0715681
Ser	Api-6C-ara-8C-ara	Amino acids	Flavonoids	-0.411325	0.0715802
Leu-pro	Trehalose	Dipeptides	Carbohydrates	-0.411225	0.0716557
5-HT I	Benzoate	Amino acids	Organic acids	-0.41097	0.0718491
Gly	Api-6C-ara-8C-ara	Amino acids	Flavonoids	-0.410838	0.0719499
1-LysoPA(16:0)	Chr-6C-ara-8C-ara der	Lipids	Flavonoids	-0.410806	0.071974
β-Ala	Api-6C-ara-8C-ara	Amino acids	Flavonoids	-0.410759	0.0720096
Adenine	Api-6C-ara-8C-ara	Nucleotides	Flavonoids	-0.410528	0.072186
Val	Api-C-hex-C-coum-hex	Amino acids	Flavonoids	-0.4104	0.0722839
Meth-ben	OxoPro	Amino acids	Amino acids	-0.410319	0.0723452
Lys	Api-6C-ara-8C-ara	Amino acids	Flavonoids	-0.410243	0.0724037
Gln	Chr-C-hex-C-pen	Amino acids	Flavonoids	-0.410197	0.0724389
2-LG	Chr-6C-ara-8C-ara	Lipids	Flavonoids	-0.409878	0.0726827
Glycolate	Chr-6C-ara-8C-ara	Organic acids	Flavonoids	-0.409811	0.0727341
Linolenate	Chr-5O-hex	Lipids	Flavonoids	-0.409793	0.0727479
Sinapate	Tri-7O-6''-sin-glu	hydroxycinnamate derivatives	Flavonoids	-0.40976	0.072773
1-LG	Api-6C-ara-8C-ara	Lipids	Flavonoids	-0.409509	0.0729665
2-LysoPE(18:2)	Chr-C-glu	Lipids	Flavonoids	-0.409507	0.0729681
Glycerate	Api-6C-ara-8C-ara	Carbohydrates	Flavonoids	-0.409373	0.0730711
Oleate	Isoo-7O-glu	Lipids	Flavonoids	-0.409037	0.0733297
Linolenate	Chr-6C-ara-8C-ara	Lipids	Flavonoids	-0.408889	0.0734437
Pip I	Tri-7O-6''-sin-glu	Carbohydrates	Flavonoids	-0.408869	0.0734596
Benzoate	Chr-C-glu	Organic acids	Flavonoids	-0.408861	0.0734657
1-LysoPE(16:0)	Api-6C-ara-8C-ara	Lipids	Flavonoids	-0.408692	0.0735959
Gentisate	Chr-6C-ara-8C-ara der	Carbohydrates	Flavonoids	-0.408684	0.0736022
1-LG	Api-C-hex-C-coum-hex	Lipids	Flavonoids	-0.408531	0.0737211
SAdo	Api-6C-ara-8C-ara	Nucleotides	Flavonoids	-0.408467	0.0737708
1-LysoPC(14:0)	Zinolol	Lipids	hydroxycinnamate derivatives	-0.408436	0.0737949
Sterebin L	Chr-6C-ara-8C-ara	hydroxycinnamate derivatives	Flavonoids	-0.408178	0.0739946
Octadecanoate	Chr-C-pen-O-hex	Lipids	Flavonoids	-0.408008	0.0741272
Cystine	Meth-ben	Amino acids	Amino acids	-0.407811	0.0742804
Ribitol	Api-6C-ara-8C-ara	Carbohydrates	Flavonoids	-0.407792	0.0742953
Tri-7O-neo	Cafestol	Flavonoids	Terpenes	-0.407667	0.0743926
Meth-ben	Inosine	Amino acids	Nucleotides	-0.40764	0.074414
Pi	Chr-C-hex-C-pen	Cofactors	Flavonoids	-0.407217	0.0747442
ACC I	Chr-6C-ara-8C-ara der	Amino acids	Flavonoids	-0.406966	0.0749408
Sucrose	2-Amino-1,3-eicosanediol	Carbohydrates	Others	-0.406964	0.0749424
Meth-ben	VB2	Amino acids	Cofactors	-0.406709	0.0751427
Tricin	Phytocassane C	Flavonoids	diterpenoid phytoalexins	-0.406681	0.0751644
Leu	Api-C-hex-C-coum-hex	Amino acids	Flavonoids	-0.406517	0.0752932
Maltose	2-LysoPC(14:0)	Carbohydrates	Lipids	-0.406221	0.0755271
Guanosine	Chr-C-hex-C-pen	Nucleotides	Flavonoids	-0.406122	0.0756048
1-LysoPE(18:0)	Tri-7O-6''-sin-glu	Lipids	Flavonoids	-0.405961	0.0757319
Glu-leu	Api-6C-ara-8C-ara	Dipeptides	Flavonoids	-0.4056	0.0760179
Nicotinate	Chr-C-hex-C-pen	Cofactors	Flavonoids	-0.405499	0.0760983
Glucosamine	carnitine	Carbohydrates	Lipids	-0.405475	0.0761173
2-LysoPC(18:3)	Chr-C-pen-O-hex	Lipids	Flavonoids	-0.405161	0.076366
Meth-ben	Uridine	Amino acids	Nucleotides	-0.40516	0.0763672
Rib-5P	1-LysoPC(14:0)	Carbohydrates	Lipids	-0.404944	0.0765391
5-HT II	Val	Amino acids	Amino acids	-0.404917	0.0765607
myo-Inositol	Api-C-hex-C-coum-hex	Carbohydrates	Flavonoids	-0.404887	0.0765849
GBH	Citrate	Amino acids	Carbohydrates	-0.404581	0.0768287
Meth-ben	OH-Pyr	Amino acids	Carbohydrates	-0.404412	0.0769639
Fer-O-glu I	Chr-C-hex-C-pen	hydroxycinnamate derivatives	Flavonoids	-0.404407	0.0769681
Pheophorbide A II	Isoo-7O-glu	Cofactors	Flavonoids	-0.404259	0.0770859
Pro-O-hex II	Api-C-hex-C-coum-hex	hydroxycinnamate derivatives	Flavonoids	-0.404134	0.0771862
Leu-pro	Fer-O-glu II	Dipeptides	hydroxycinnamate derivatives	-0.403981	0.0773089
acetate	Chr-5O-hex	Organic acids	Flavonoids	-0.403918	0.07736
Trehalose	Tri-7O-6''-sin-glu	Carbohydrates	Flavonoids	-0.403889	0.0773832
5-HT II	Isoo-2''O-glu	Amino acids	Flavonoids	-0.403814	0.077443
Meth-ben	Glycerol	Amino acids	Lipids	-0.403477	0.0777146
Linolenate	Lut-7O-glu	Lipids	Flavonoids	-0.403399	0.0777777
Adenosine	Api-C-hex-C-coum-hex	Nucleotides	Flavonoids	-0.40338	0.0777929
5-HT I	Salicilate	Amino acids	Organic acids	-0.40336	0.077809
Asp	Tri-7O-glu	Amino acids	Flavonoids	-0.402842	0.0782277
5-HT I	Fer-O-glu II	Amino acids	hydroxycinnamate derivatives	-0.402485	0.078517
Uracil	Api-C-hex-C-coum-hex	Nucleotides	Flavonoids	-0.402453	0.078543
Try	Api-C-hex-C-hex	Amino acids	Flavonoids	-0.402418	0.078571
Api-6C-ara-8C-ara	2-Amino-1,3-eicosanediol	Flavonoids	Others	-0.40233	0.0786429
Adipate	Tri-7O-6''-sin-glu	Carbohydrates	Flavonoids	-0.40209	0.0788377
Phe	Api-6C-ara-8C-ara	Amino acids	Flavonoids	-0.401906	0.0789883
Meth-ben	Val	Amino acids	Amino acids	-0.401699	0.0791571
2-LysoPC(18:3)	Tri-7O-neo	Lipids	Flavonoids	-0.401548	0.0792805
NicA	1-LysoPC(14:0)	Cofactors	Lipids	-0.401513	0.0793091
Lys	Api-C-hex-C-coum-hex	Amino acids	Flavonoids	-0.401506	0.0793151
Meth-ben	2-LG	Amino acids	Lipids	-0.401504	0.0793161
Guanosine	GPC	Nucleotides	Lipids	-0.401398	0.0794035
Glycerate	Api-C-hex-C-coum-hex	Carbohydrates	Flavonoids	-0.400722	0.0799582
Isoo-7O-glu	2-Amino-1,3-octadecanediol	Flavonoids	Others	-0.400694	0.0799808
2-LysoPC(18:3)	Chr-C-hex-C-pen	Lipids	Flavonoids	-0.400598	0.0800605
Isoo-2''O-glu	Tri-7O-neo	Flavonoids	Flavonoids	-0.400467	0.0801685
1-LysoPC(14:0)	Api-C-pen II	Lipids	Flavonoids	-0.399914	0.0806254
5-HT I	2-LG	Amino acids	Lipids	-0.39988	0.080653
Maltose	1-LysoPC(14:0)	Carbohydrates	Lipids	-0.399725	0.0807817
Leu-pro	xylose	Dipeptides	Carbohydrates	-0.399602	0.0808835
VB6	Swertisin	Cofactors	Flavonoids	-0.399451	0.0810095
Isocitrate II	2-LysoPC(14:0)	Carbohydrates	Lipids	-0.399447	0.0810128
2-LysoPC(18:3)	Api-C-hex-C-coum-hex	Lipids	Flavonoids	-0.399416	0.0810385
Sal-2O-glu	Api-6C-ara-8C-ara	hydroxycinnamate derivatives	Flavonoids	-0.399359	0.0810854
Salicilate	Tri-7O-glu	Organic acids	Flavonoids	-0.399124	0.0812811
Sucrose	Ind 5-car	Carbohydrates	Organic acids	-0.399058	0.0813364
Meth-ben	Fer-O-glu I	Amino acids	hydroxycinnamate derivatives	-0.398491	0.0818102
5-HT I	NAcGlu	Amino acids	Amino acids	-0.398399	0.0818871
OH-Pyr	Swertisin	Carbohydrates	Flavonoids	-0.398248	0.082013
1-LysoPE(18:0)	Chr-C-pen-O-hex	Lipids	Flavonoids	-0.398176	0.0820738
G6P	Chr-C-pen-O-hex	Carbohydrates	Flavonoids	-0.398066	0.082166
acetate	GHB	Organic acids	Organic acids	-0.398044	0.0821849
Meth-ben	Sterebin L	Amino acids	hydroxycinnamate derivatives	-0.39803	0.0821966
NAcGlu	Leu-pro	Amino acids	Dipeptides	-0.398022	0.0822029
Try	Api-6C-ara-8C-ara	Amino acids	Flavonoids	-0.397805	0.0823852
Homovanillate	Chr-C-hex-C-pen	Organic acids	Flavonoids	-0.397663	0.0825053
Uracil	Chr-6C-ara-8C-ara	Nucleotides	Flavonoids	-0.397349	0.0827702
MTA	Chr-6C-ara-8C-ara	Nucleotides	Flavonoids	-0.397266	0.0828401
Succinate	Api-C-hex-C-coum-hex	Carbohydrates	Flavonoids	-0.397235	0.0828659
2-LysoPC(18:3)	Api-6C-ara-8C-ara	Lipids	Flavonoids	-0.39719	0.082904
carnitine	Isos-2''O-glu	Lipids	Flavonoids	-0.397147	0.0829407
GBH	2-LysoPC(18:1)	Amino acids	Lipids	-0.397106	0.0829755
5-HT II	Chr-C-pen-O-hex	Amino acids	Flavonoids	-0.397066	0.0830094
Chr-5O-hex	2-Amino-1,3,4-tetradecanetriol	Flavonoids	Others	-0.396768	0.0832619
Adenosine	Tri-7O-neo	Nucleotides	Flavonoids	-0.396705	0.0833149
Pro-O-hex II	Chr-C-glu	hydroxycinnamate derivatives	Flavonoids	-0.396549	0.0834472
4H-Ben	Api-6C-ara-8C-ara	Phenylpropanoids	Flavonoids	-0.39605	0.0838721
2-PG	Chr-C-hex-C-pen	Lipids	Flavonoids	-0.395735	0.0841409
Pip II	Tri-7O-6''-sin-glu	Carbohydrates	Flavonoids	-0.395566	0.0842857
Asn	2-LysoPC(18：2)	Amino acids	Lipids	-0.395421	0.0844096
Spd	Leu-pro	Amino acids	Dipeptides	-0.395398	0.0844297
MTA	Lut-7O-glu	Nucleotides	Flavonoids	-0.395261	0.0845469
Homovanillate	Api-C-hex-C-hex	Organic acids	Flavonoids	-0.395219	0.0845832
1-LysoPE(18:2)	Tri-7O-neo	Lipids	Flavonoids	-0.394884	0.084871
NAcGlu	Tri-7O-6''-sin-glu	Amino acids	Flavonoids	-0.3948	0.0849425
Glycerol-2P	Chr-C-hex-C-pen	Carbohydrates	Flavonoids	-0.394755	0.0849818
Sal-2O-glu	Tri-7O-glu	hydroxycinnamate derivatives	Flavonoids	-0.394568	0.0851431
MTA	Chr-5O-hex	Nucleotides	Flavonoids	-0.394555	0.0851536
MTA	Chr-C-hex-C-pen	Nucleotides	Flavonoids	-0.394213	0.0854494
Adenosine	Chr-6C-ara-8C-ara	Nucleotides	Flavonoids	-0.393897	0.0857224
2-aminoadipate	Api-C-hex-C-coum-hex	Amino acids	Flavonoids	-0.39355	0.0860239
2-LG	Api-6C-ara-8C-ara	Lipids	Flavonoids	-0.393381	0.0861703
VB5	carnitine	Cofactors	Lipids	-0.393288	0.0862515
Ala	Api-C-hex-C-coum-hex	Amino acids	Flavonoids	-0.392882	0.0866053
Ile	Api-C-hex-C-coum-hex	Amino acids	Flavonoids	-0.392793	0.0866831
9-HOTrE isomer	Isoo-7O-glu	Lipids	Flavonoids	-0.392749	0.0867214
Inosine	Api-C-hex-C-coum-hex	Nucleotides	Flavonoids	-0.392663	0.0867967
OxoPro	Api-C-hex-C-hex	Amino acids	Flavonoids	-0.392612	0.0868416
5-HT I	2-LysoPC(18:3)	Amino acids	Lipids	-0.392454	0.0869794
Pro-O-hex I	Chr-C-pen-O-hex	hydroxycinnamate derivatives	Flavonoids	-0.392445	0.0869872
ASA	Api-C-hex-C-coum-hex	Amino acids	Flavonoids	-0.39238	0.087045
5-HT II	2-LysoPC(18:1)	Amino acids	Lipids	-0.39205	0.0873342
OxoPro	Chr-C-hex-C-pen	Amino acids	Flavonoids	-0.392027	0.0873544
2-LG	Tri-7O-6''-sin-glu	Lipids	Flavonoids	-0.391998	0.0873798
ASA	Meth-ben	Amino acids	Amino acids	-0.391987	0.0873897
Guanosine	Tri-7O-neo	Nucleotides	Flavonoids	-0.391932	0.0874379
Fer-O-glu II	Lut-6C-2''O-glu-ara II	hydroxycinnamate derivatives	Flavonoids	-0.391843	0.0875161
Fer-Put I	Lut-6C-2''O-glu-ara II	hydroxycinnamate derivatives	Flavonoids	-0.391716	0.0876279
GHB	Oleate	Organic acids	Lipids	-0.391646	0.0876899
Octadecanoate	Tri-7O-6''-sin-glu	Lipids	Flavonoids	-0.391613	0.0877187
allo-Thr	Lut-7O-glu	Amino acids	Flavonoids	-0.391608	0.087723
Benzoate	Chr-5O-hex	Organic acids	Flavonoids	-0.391534	0.0877879
Uracil	Swertisin	Nucleotides	Flavonoids	-0.391374	0.0879299
Sinapate	Api-C-hex-C-hex	hydroxycinnamate derivatives	Flavonoids	-0.391365	0.0879375
Threonate	Api-C-hex-C-hex	Cofactors	Flavonoids	-0.39117	0.0881099
Meth-ben	Uracil	Amino acids	Nucleotides	-0.390891	0.0883565
Asp	Tri-7O-neo	Amino acids	Flavonoids	-0.390748	0.0884831
Api-C-hex-C-hex	Phytocassane B	Flavonoids	Diterpenoid phytoalexins	-0.390663	0.0885585
Meth-ben	xylose	Amino acids	Carbohydrates	-0.390643	0.088577
OH-Pyr	Chr-C-glu	Carbohydrates	Flavonoids	-0.390607	0.0886087
5-HT I	VB6	Amino acids	Cofactors	-0.390457	0.088742
Glucosamine	GPC	Carbohydrates	Lipids	-0.390323	0.0888608
1-LG	Lut-7O-glu	Lipids	Flavonoids	-0.390175	0.0889924
Adipate	carnitine	Carbohydrates	Lipids	-0.389887	0.0892493
Api-6C-glu-8C-ara der	Swertisin	Flavonoids	Flavonoids	-0.389745	0.0893768
Meth-ben	Norvaline	Amino acids	Amino acids	-0.389622	0.0894863
2-Coumarate	Api-6C-ara-8C-ara	Organic acids	Flavonoids	-0.389344	0.0897349
Meth-ben	2-Coumarate	Amino acids	Organic acids	-0.389339	0.0897399
Leu-pro	Sin-O-glu	Dipeptides	hydroxycinnamate derivatives	-0.389063	0.089987
2-LysoPC(18:3)	GPC	Lipids	Lipids	-0.388762	0.0902576
Asn	Glycolate	Amino acids	Organic acids	-0.388705	0.0903088
MTA	Isoo-7O-glu	Nucleotides	Flavonoids	-0.388564	0.090436
NicA	Tri-7O-6''-sin-glu	Cofactors	Flavonoids	-0.388544	0.0904542
Adenosine	Api-6C-ara-8C-ara	Nucleotides	Flavonoids	-0.388239	0.0907297
2-LG	Api-C-hex-C-coum-hex	Lipids	Flavonoids	-0.388131	0.0908271
9-HOTrE isomer	Api-C-hex-C-coum-hex	Lipids	Flavonoids	-0.388105	0.090851
xylose	Isoo-7O-glu	Carbohydrates	Flavonoids	-0.388078	0.0908752
5-HT II	NAcGlu	Amino acids	Amino acids	-0.387777	0.0911477
Meth-ben	Glycerol-2P	Amino acids	Carbohydrates	-0.38776	0.0911627
Put	Api-6C-ara-8C-ara	Amino acids	Flavonoids	-0.387722	0.0911971
acetate	Chr-C-hex-C-pen	Organic acids	Flavonoids	-0.387579	0.0913269
OH-Pyr	Chr-5O-hex	Carbohydrates	Flavonoids	-0.387578	0.0913286
Salicilate	Swertisin	Organic acids	Flavonoids	-0.387297	0.0915837
Melezitose	GPC	Carbohydrates	Lipids	-0.387004	0.0918502
1-LysoPC(18:1)	Phytocassane C	Lipids	diterpenoid phytoalexins	-0.38698	0.0918722
Gln	Api-6C-ara-8C-ara	Amino acids	Flavonoids	-0.386806	0.0920307
2-aminoadipate	Chr-6C-ara-8C-ara	Amino acids	Flavonoids	-0.386795	0.0920406
Homovanillate	carnitine	Organic acids	Lipids	-0.386242	0.092547
G6P	Tri-7O-neo	Carbohydrates	Flavonoids	-0.38618	0.0926039
5-HT I	Sal-2O-glu	Amino acids	hydroxycinnamate derivatives	-0.386135	0.0926456
5-HT II	Lut-6C-2''O-glu-ara II	Amino acids	Flavonoids	-0.386112	0.0926664
Punicate	Api-6C-ara-8C-ara	Lipids	Flavonoids	-0.38604	0.0927323
GBH	Chr-6C-ara-8C-ara der	Amino acids	Flavonoids	-0.385967	0.0927995
Lut-7O-glu	2-Amino-1,3,4-tetradecanetriol	Flavonoids	Others	-0.38568	0.0930633
Meth-ben	Pro	Amino acids	Amino acids	-0.38552	0.0932102
Gluconate	Chr-6C-ara-8C-ara	Carbohydrates	Flavonoids	-0.385182	0.0935225
Tyr	Api-6C-ara-8C-ara	Amino acids	Flavonoids	-0.385035	0.0936587
Norvaline	Api-C-hex-C-coum-hex	Amino acids	Flavonoids	-0.385003	0.0936875
5-HT II	Punicate	Amino acids	Lipids	-0.384978	0.0937107
VB6	Chr-C-glu	Cofactors	Flavonoids	-0.384704	0.0939644
Pi	Tri-7O-neo	Cofactors	Flavonoids	-0.384656	0.0940091
Fer-O-glu II	Tri-7O-glu	hydroxycinnamate derivatives	Flavonoids	-0.384429	0.0942198
2-LysoPE(18:2)	Swertisin	Lipids	Flavonoids	-0.384309	0.0943312
urocanate	Isoo-7O-glu	Amino acids	Flavonoids	-0.384058	0.0945653
Glycerate	Chr-5O-hex	Carbohydrates	Flavonoids	-0.383867	0.0947429
GBH	Tricin	Amino acids	Flavonoids	-0.383754	0.0948484
Meth-ben	1-LG	Amino acids	Lipids	-0.383745	0.0948569
Glycerol	Api-C-hex-C-coum-hex	Lipids	Flavonoids	-0.383428	0.0951533
Ala	Chr-6C-ara-8C-ara	Amino acids	Flavonoids	-0.383383	0.0951951
Maltose	GPC	Carbohydrates	Lipids	-0.38337	0.0952078
Cytosine II	2-LysoPC(14:0)	Nucleotides	Lipids	-0.383362	0.0952149
Ala	Lut-7O-glu	Amino acids	Flavonoids	-0.383346	0.0952296
5-HT II	Fru	Amino acids	Carbohydrates	-0.383119	0.0954421
Leu-pro	Citrate	Dipeptides	Carbohydrates	-0.383047	0.0955097
Uracil	Chr-C-glu	Nucleotides	Flavonoids	-0.382982	0.0955715
Meth-ben	Phe	Amino acids	Amino acids	-0.382913	0.095636
OH-Pyr	Chr-6C-ara-8C-ara	Carbohydrates	Flavonoids	-0.382275	0.0962361
Fer-Put II	Lut-6C-2''O-glu-ara II	hydroxycinnamate derivatives	Flavonoids	-0.381984	0.0965109
Meth-ben	Isoscoparin	Amino acids	Flavonoids	-0.381837	0.0966501
myo-Inositol	Chr-6C-ara-8C-ara	Carbohydrates	Flavonoids	-0.381638	0.0968385
carnitine	Sinapate	Lipids	hydroxycinnamate derivatives	-0.381318	0.0971418
3'-AMP	Chr-C-pen-O-hex	Nucleotides	Flavonoids	-0.381088	0.0973604
5-HT I	Succinate	Amino acids	Carbohydrates	-0.38108	0.0973688
Api-6C-ara-8C-ara	Tri-7O-neo	Flavonoids	Flavonoids	-0.38084	0.0975969
ACC II	Api-6C-ara-8C-ara	Amino acids	Flavonoids	-0.380713	0.0977176
Adenosine	Chr-5O-hex	Nucleotides	Flavonoids	-0.380667	0.0977616
Spd	GPC	Amino acids	Lipids	-0.38047	0.0979503
Octadecanoate	Chr-C-hex-C-pen	Lipids	Flavonoids	-0.380297	0.0981153
carnitine	Isoo-2''O-glu	Lipids	Flavonoids	-0.380284	0.0981276
Inosine	Tri-7O-6''-sin-glu	Nucleotides	Flavonoids	-0.380255	0.0981555
2-LysoPC(18:1)	Tri-7O-6''-sin-glu	Lipids	Flavonoids	-0.380209	0.0982001
Pi	Chr-6C-ara-8C-ara	Cofactors	Flavonoids	-0.380132	0.0982731
Meth-ben	Ribitol	Amino acids	Carbohydrates	-0.380058	0.0983446
Salicilate	Api-C-hex-C-coum-hex	Organic acids	Flavonoids	-0.379928	0.0984692
G6P	Api-6C-ara-8C-ara	Carbohydrates	Flavonoids	-0.379489	0.0988909
9-HOTrE isomer	Swertisin	Lipids	Flavonoids	-0.379364	0.0990108
Homovanillate	GPC	Organic acids	Lipids	-0.379354	0.0990203
Pro-O-hex II	Chr-6C-ara-8C-ara	hydroxycinnamate derivatives	Flavonoids	-0.379254	0.099117
Uracil	Lut-7O-glu	Nucleotides	Flavonoids	-0.379052	0.0993119
1-LysoPC(14:0)	Octadecanoate	Lipids	Lipids	-0.378973	0.0993886
GBH	Trehalose	Amino acids	Carbohydrates	-0.378964	0.0993971
DHA	GPC	Cofactors	Lipids	-0.378859	0.0994979
2-LysoPC(14:0)	Isoo-2''O-glu	Lipids	Flavonoids	-0.378676	0.0996749
allo-Thr	GHB	Amino acids	Organic acids	-0.378524	0.0998227
Pheophorbide A II	Api-6C-ara-8C-ara	Cofactors	Flavonoids	-0.378295	0.100045
Inosine	Chr-6C-ara-8C-ara	Nucleotides	Flavonoids	-0.378282	0.100057
carnitine	2-Amino-1,3-octadecanediol	Lipids	Others	-0.378029	0.100303
2-LysoPC(18：2)	GPC	Lipids	Lipids	-0.377962	0.100368
Thr	Api-C-hex-C-coum-hex	Amino acids	Flavonoids	-0.377953	0.100377
Cytosine II	Tricin	Nucleotides	Flavonoids	-0.377931	0.100398
Ala	Swertisin	Amino acids	Flavonoids	-0.377834	0.100492
OxoPro	Api-6C-ara-8C-ara	Amino acids	Flavonoids	-0.377745	0.100579
Isos-2''O-glu	Tri-7O-6''-sin-glu	Flavonoids	Flavonoids	-0.377635	0.100686
Met	Api-C-hex-C-coum-hex	Amino acids	Flavonoids	-0.37762	0.100701
Isocitrate I	carnitine	Carbohydrates	Lipids	-0.377285	0.101028
Tri-7O-neo	2-Amino-1,3,4,5-eicosanetetrol	Flavonoids	Others	-0.376925	0.10138
Lys	Chr-6C-ara-8C-ara	Amino acids	Flavonoids	-0.376789	0.101514
Melezitose	Api-6C-ara-8C-ara	Carbohydrates	Flavonoids	-0.376711	0.10159
Pro-O-hex II	Lut-7O-glu	hydroxycinnamate derivatives	Flavonoids	-0.376505	0.101793
Trehalose	Chr-C-pen-O-hex	Carbohydrates	Flavonoids	-0.376451	0.101846
Meth-ben	SAdo	Amino acids	Nucleotides	-0.376074	0.102217
Meth-ben	Cytosine II	Amino acids	Nucleotides	-0.376053	0.102238
Api-C-hex-C-hex	2-Amino-1,3-octadecanediol	Flavonoids	Others	-0.37603	0.10226
Homovanillate	Tricin	Organic acids	Flavonoids	-0.376021	0.102269
1-LG	Chr-C-glu	Lipids	Flavonoids	-0.375976	0.102314
Pheophorbide A I	Api-6C-ara-8C-ara	Cofactors	Flavonoids	-0.375959	0.10233
acetate	Api-C-hex-C-hex	Organic acids	Flavonoids	-0.375898	0.10239
Salicilate	Chr-C-glu	Organic acids	Flavonoids	-0.375724	0.102562
Meth-ben	Thr	Amino acids	Amino acids	-0.375644	0.102641
1-LysoPE(18:0)	Phytocassane C	Lipids	diterpenoid phytoalexins	-0.375256	0.103026
Meth-ben	Tyr	Amino acids	Amino acids	-0.375253	0.103029
Betaine	Fer-O-glu II	Amino acids	hydroxycinnamate derivatives	-0.375206	0.103075
1-LysoPC(16:0)	Cafestol	Lipids	Terpenes	-0.374665	0.103612
Adenine	Api-C-hex-C-coum-hex	Nucleotides	Flavonoids	-0.374634	0.103643
Api-C-hex-C-hex	2-Amino-1,3-eicosanediol	Flavonoids	Others	-0.374583	0.103694
Nicotinate	Chr-C-glu	Cofactors	Flavonoids	-0.374555	0.103722
Leu	Chr-6C-ara-8C-ara	Amino acids	Flavonoids	-0.374504	0.103773
Cytosine II	Lut-6C-2''O-glu-ara II	Nucleotides	Flavonoids	-0.374465	0.103812
Fer-Put I	Tricin	hydroxycinnamate derivatives	Flavonoids	-0.37422	0.104056
GBH	Octadecanoate	Amino acids	Lipids	-0.374028	0.104248
Spd	Tri-7O-glu	Amino acids	Flavonoids	-0.374008	0.104268
OxoPro	Tri-7O-neo	Amino acids	Flavonoids	-0.37384	0.104437
myo-Inositol	Lut-7O-glu	Carbohydrates	Flavonoids	-0.373602	0.104675
SAdo	Api-C-hex-C-coum-hex	Nucleotides	Flavonoids	-0.373586	0.104691
Val	Chr-5O-hex	Amino acids	Flavonoids	-0.373551	0.104726
Met	Meth-ben	Amino acids	Amino acids	-0.373413	0.104864
Sal-2O-glu	Swertisin	hydroxycinnamate derivatives	Flavonoids	-0.373057	0.105222
Norvaline	Swertisin	Amino acids	Flavonoids	-0.372785	0.105497
2-aminoadipate	Isoo-7O-glu	Amino acids	Flavonoids	-0.372646	0.105636
Gln	Tri-7O-6''-sin-glu	Amino acids	Flavonoids	-0.372631	0.105652
GBH	Ribitol	Amino acids	Carbohydrates	-0.37261	0.105673
Salicilate	Tri-7O-neo	Organic acids	Flavonoids	-0.372559	0.105725
Lys	Lut-7O-glu	Amino acids	Flavonoids	-0.372469	0.105816
GHB	VB6	Organic acids	Cofactors	-0.372297	0.105989
Gluconate	Api-C-hex-C-coum-hex	Carbohydrates	Flavonoids	-0.372109	0.10618
Pi	Api-C-hex-C-coum-hex	Cofactors	Flavonoids	-0.372014	0.106276
Succinate	Chr-6C-ara-8C-ara	Carbohydrates	Flavonoids	-0.372009	0.106281
GBH	9-HOTrE	Amino acids	Lipids	-0.371899	0.106392
Meth-Nic	Chr-5O-hex	Cofactors	Flavonoids	-0.371852	0.10644
Api-6C-ara-8C-ara	2-Amino-1,3,4-tetradecanetriol	Flavonoids	Others	-0.371843	0.106449
Succinate	Chr-5O-hex	Carbohydrates	Flavonoids	-0.371818	0.106474
Gly	Meth-ben	Amino acids	Amino acids	-0.371749	0.106545
NicA	2-LysoPC(14:0)	Cofactors	Lipids	-0.371697	0.106598
GBH	Ferulate	Amino acids	hydroxycinnamate derivatives	-0.371688	0.106607
GBH	Cucurbate	Amino acids	Organic acids	-0.371675	0.10662
Meth-ben	Pheophorbide A I	Amino acids	Cofactors	-0.371615	0.106681
ACC II	Api-C-hex-C-hex	Amino acids	Flavonoids	-0.37141	0.10689
Sucrose	2-Amino-1,3-octadecanediol	Carbohydrates	Others	-0.371405	0.106895
Citrate	Isoo-7O-glu	Carbohydrates	Flavonoids	-0.37127	0.107032
Val	Chr-6C-ara-8C-ara	Amino acids	Flavonoids	-0.371252	0.107051
Gly	Api-C-hex-C-coum-hex	Amino acids	Flavonoids	-0.37118	0.107124
5-HT I	1-LysoPE(18:0)	Amino acids	Lipids	-0.371133	0.107172
Api-C-hex-C-coum-hex	2-Amino-1,3,4-tetradecanetriol	Flavonoids	Others	-0.371132	0.107173
myo-Inositol	Chr-5O-hex	Carbohydrates	Flavonoids	-0.371102	0.107204
Cystine	Api-6C-ara-8C-ara	Amino acids	Flavonoids	-0.370938	0.107371
Benzoate	Lut-7O-glu	Organic acids	Flavonoids	-0.370926	0.107383
3'-AMP	Tricin	Nucleotides	Flavonoids	-0.370905	0.107405
Ribitol	Api-C-hex-C-coum-hex	Carbohydrates	Flavonoids	-0.370864	0.107446
Sucrose	2-Amino-1,3,4-tetradecanetriol	Carbohydrates	Others	-0.370804	0.107507
GBH	Uracil	Amino acids	Nucleotides	-0.370799	0.107513
Glycerate	Chr-C-hex-C-pen	Carbohydrates	Flavonoids	-0.370765	0.107548
5-HT I	Phytocassane B	Amino acids	Diterpenoid phytoalexins	-0.370726	0.107587
Melezitose	Chr-C-pen-O-hex	Carbohydrates	Flavonoids	-0.370673	0.107642
Fer-O-glu I	Api-6C-ara-8C-ara	hydroxycinnamate derivatives	Flavonoids	-0.370505	0.107814
ACC II	Chr-6C-ara-8C-ara	Amino acids	Flavonoids	-0.370456	0.107864
Betaine	Glycolate	Amino acids	Organic acids	-0.370429	0.107892
Adenosine	Chr-6C-ara-8C-ara der	Nucleotides	Flavonoids	-0.370229	0.108097
1-LG	Swertisin	Lipids	Flavonoids	-0.369836	0.108501
Meth-ben	Threonate	Amino acids	Cofactors	-0.369819	0.108518
Cytosine I	GPC	Nucleotides	Lipids	-0.369737	0.108603
Sal-2O-glu	Api-C-hex-C-coum-hex	hydroxycinnamate derivatives	Flavonoids	-0.369684	0.108658
Val	Swertisin	Amino acids	Flavonoids	-0.369538	0.108808
GBH	Glycerol	Amino acids	Lipids	-0.369456	0.108893
GBH	stearidonate	Amino acids	Lipids	-0.369263	0.109092
Meth-ben	Adenine	Amino acids	Nucleotides	-0.369177	0.109181
Orn	Tri-7O-6''-sin-glu	Amino acids	Flavonoids	-0.368742	0.109631
Guanosine	Tri-7O-glu	Nucleotides	Flavonoids	-0.368692	0.109683
Meth-ben	Pro-O-hex I	Amino acids	hydroxycinnamate derivatives	-0.368654	0.109723
1-LysoPC(14:0)	9-HOTrE isomer	Lipids	Lipids	-0.36865	0.109727
5-HT II	LysoPE(18:1)	Amino acids	Lipids	-0.368536	0.109845
Guanosine	Chr-5O-hex	Nucleotides	Flavonoids	-0.36852	0.109862
Punicate	Api-C-hex-C-coum-hex	Lipids	Flavonoids	-0.368485	0.109898
Val	Lut-7O-glu	Amino acids	Flavonoids	-0.368481	0.109902
9,13-DHOME	Api-6C-ara-8C-ara	Lipids	Flavonoids	-0.368377	0.11001
VB6	Chr-5O-hex	Cofactors	Flavonoids	-0.368371	0.110017
Cytosine I	Api-C-hex-C-hex	Nucleotides	Flavonoids	-0.368183	0.110212
Uridine	carnitine	Nucleotides	Lipids	-0.368172	0.110223
OH-Pyr	Lut-7O-glu	Carbohydrates	Flavonoids	-0.367972	0.110432
Ser	Api-C-hex-C-coum-hex	Amino acids	Flavonoids	-0.36795	0.110455
Gln	Api-C-hex-C-hex	Amino acids	Flavonoids	-0.367566	0.110856
Trehalose	Tri-7O-glu	Carbohydrates	Flavonoids	-0.367544	0.110878
Punicate	Chr-5O-hex	Lipids	Flavonoids	-0.367543	0.110879
5-HT I	Val	Amino acids	Amino acids	-0.367448	0.110979
Melezitose	Swertisin	Carbohydrates	Flavonoids	-0.367422	0.111006
Lys	Chr-5O-hex	Amino acids	Flavonoids	-0.367355	0.111076
9-HOTrE isomer	Chr-C-glu	Lipids	Flavonoids	-0.367323	0.11111
β-Ala	Swertisin	Amino acids	Flavonoids	-0.367204	0.111235
Linoleate	Api-C-hex-C-hex	Lipids	Flavonoids	-0.367055	0.111391
ASA	Swertisin	Amino acids	Flavonoids	-0.366963	0.111487
Ile	Swertisin	Amino acids	Flavonoids	-0.366864	0.111592
Glycerol	Chr-6C-ara-8C-ara	Lipids	Flavonoids	-0.366823	0.111634
Ala	Chr-C-glu	Amino acids	Flavonoids	-0.366744	0.111717
2-LysoPC(18:3)	Lut-7O-glu	Lipids	Flavonoids	-0.366714	0.111749
Api-6C-glu-8C-ara der	Api-C-hex-C-coum-hex	Flavonoids	Flavonoids	-0.366688	0.111776
Tyr-glu	Api-6C-ara-8C-ara	Dipeptides	Flavonoids	-0.366568	0.111902
5-HT II	Glucose	Amino acids	Carbohydrates	-0.366553	0.111918
Sterebin L	Chr-C-glu	hydroxycinnamate derivatives	Flavonoids	-0.366502	0.111971
5-HT II	G6P	Amino acids	Carbohydrates	-0.366343	0.11214
acetate	Chr-C-glu	Organic acids	Flavonoids	-0.366337	0.112146
Spd	carnitine	Amino acids	Lipids	-0.366155	0.112338
Glu	Meth-ben	Amino acids	Amino acids	-0.366127	0.112367
Glu-leu	Api-C-hex-C-coum-hex	Dipeptides	Flavonoids	-0.366059	0.112439
Sal-2O-glu	Tri-7O-neo	hydroxycinnamate derivatives	Flavonoids	-0.366034	0.112465
Pro	Api-6C-ara-8C-ara	Amino acids	Flavonoids	-0.365908	0.112598
DHA	Api-C-hex-C-hex	Cofactors	Flavonoids	-0.365519	0.113011
Melezitose	Tri-7O-6''-sin-glu	Carbohydrates	Flavonoids	-0.365432	0.113102
ACC I	Api-6C-ara-8C-ara	Amino acids	Flavonoids	-0.36542	0.113116
Fer-O-glu II	Tricin	hydroxycinnamate derivatives	Flavonoids	-0.365296	0.113246
VB5	carnitine	Cofactors	Lipids	-0.365288	0.113256
ACC II	Api-C-hex-C-coum-hex	Amino acids	Flavonoids	-0.365203	0.113346
Spd	Tri-7O-6''-sin-glu	Amino acids	Flavonoids	-0.364938	0.113627
9-HOTrE isomer	Chr-6C-ara-8C-ara	Lipids	Flavonoids	-0.36492	0.113646
Api-6C-glu-8C-ara der	Chr-C-glu	Flavonoids	Flavonoids	-0.364915	0.113652
Sal-2O-glu	Chr-C-glu	hydroxycinnamate derivatives	Flavonoids	-0.364908	0.113659
9-HOTrE isomer	Chr-5O-hex	Lipids	Flavonoids	-0.364771	0.113805
Chr-C-pen-O-hex	Tri-4'O-ery-gua 9''O-glu	Flavonoids	Flavonoids	-0.36459	0.113998
GPC	Pro-O-hex I	Lipids	hydroxycinnamate derivatives	-0.364473	0.114123
Nicotinate	Swertisin	Cofactors	Flavonoids	-0.36436	0.114244
SAdo	Chr-5O-hex	Nucleotides	Flavonoids	-0.364168	0.114449
1-LysoPC(18:1)	2-LysoPC(14:0)	Lipids	Lipids	-0.364094	0.114528
myo-Inositol	Swertisin	Carbohydrates	Flavonoids	-0.364042	0.114583
Sterebin L	Lut-7O-glu	hydroxycinnamate derivatives	Flavonoids	-0.363843	0.114796
carnitine	Pro-O-hex I	Lipids	hydroxycinnamate derivatives	-0.363641	0.115014
Swertisin	Momilactone A	Flavonoids	diterpenoid phytoalexins	-0.363511	0.115153
GBH	1-LysoPC(18:3)	Amino acids	Lipids	-0.363444	0.115225
Met	Swertisin	Amino acids	Flavonoids	-0.363225	0.115461
Rib-5P	GPC	Carbohydrates	Lipids	-0.363107	0.115587
Meth-ben	Linolenate	Amino acids	Lipids	-0.363045	0.115655
Urea	Phytocassane B	Amino acids	Diterpenoid phytoalexins	-0.36283	0.115886
G6P	Chr-5O-hex	Carbohydrates	Flavonoids	-0.362793	0.115927
SAdo	Tri-7O-neo	Nucleotides	Flavonoids	-0.362772	0.115949
Ala	Meth-ben	Amino acids	Amino acids	-0.362174	0.116596
Val	Chr-C-glu	Amino acids	Flavonoids	-0.362156	0.116615
Meth-ben	2-LysoPC(18:3)	Amino acids	Lipids	-0.36215	0.116622
Ribitol	Swertisin	Carbohydrates	Flavonoids	-0.36206	0.116719
5-HT I	Leu	Amino acids	Amino acids	-0.36204	0.116741
Tri-7O-glu	Cafestol	Flavonoids	Terpenes	-0.361872	0.116924
Put	Tri-7O-glu	Amino acids	Flavonoids	-0.361857	0.11694
9-HOTrE isomer	Lut-7O-glu	Lipids	Flavonoids	-0.361832	0.116967
Leu	Chr-5O-hex	Amino acids	Flavonoids	-0.361675	0.117138
Sterebin L	Swertisin	hydroxycinnamate derivatives	Flavonoids	-0.361606	0.117213
Meth-ben	Glu-leu	Amino acids	Dipeptides	-0.361483	0.117347
Adenine	Swertisin	Nucleotides	Flavonoids	-0.361299	0.117547
NicA	Lut-6C-2''O-glu-ara II	Cofactors	Flavonoids	-0.361268	0.117581
Meth-ben	Fumarate	Amino acids	Carbohydrates	-0.361256	0.117595
GBH	Benzoate	Amino acids	Organic acids	-0.361061	0.117807
Norvaline	Chr-C-glu	Amino acids	Flavonoids	-0.361053	0.117816
Cucurbate	Tri-7O-glu	Organic acids	Flavonoids	-0.361031	0.117839
Isos-2''O-glu	Swertisin	Flavonoids	Flavonoids	-0.360949	0.117929
myo-Inositol	Chr-C-glu	Carbohydrates	Flavonoids	-0.36078	0.118114
Salicilate	Chr-6C-ara-8C-ara	Organic acids	Flavonoids	-0.360408	0.118521
2-PG	Isoo-7O-glu	Lipids	Flavonoids	-0.36032	0.118619
5-HT I	SAdo	Amino acids	Nucleotides	-0.360314	0.118624
Glu	Tri-7O-neo	Amino acids	Flavonoids	-0.360311	0.118628
3-hydroxypropionate	Lut-7O-glu	Organic acids	Flavonoids	-0.360292	0.118649
Pro-O-hex II	Chr-5O-hex	hydroxycinnamate derivatives	Flavonoids	-0.36008	0.118882
GHB	Palmitate	Organic acids	Lipids	-0.360057	0.118907
Pheophorbide A I	Api-C-hex-C-coum-hex	Cofactors	Flavonoids	-0.360038	0.118928
Glycerate	Lut-7O-glu	Carbohydrates	Flavonoids	-0.360033	0.118933
OxoPro	Tri-7O-glu	Amino acids	Flavonoids	-0.359732	0.119265
Put	Swertisin	Amino acids	Flavonoids	-0.359715	0.119283
Phe	Api-C-hex-C-coum-hex	Amino acids	Flavonoids	-0.359695	0.119305
Punicate	Lut-7O-glu	Lipids	Flavonoids	-0.359265	0.11978
Glu	Chr-6C-ara-8C-ara der	Amino acids	Flavonoids	-0.35922	0.11983
SAdo	Swertisin	Nucleotides	Flavonoids	-0.359213	0.119838
Inosine	Isoo-7O-glu	Nucleotides	Flavonoids	-0.359021	0.120049
1-LysoPC(14:0)	Api-6C-glu	Lipids	Flavonoids	-0.358985	0.120089
Ile	Chr-5O-hex	Amino acids	Flavonoids	-0.358729	0.120373
Swertisin	2-Amino-1,3,4-tetradecanetriol	Flavonoids	Others	-0.358685	0.120422
acetate	Swertisin	Organic acids	Flavonoids	-0.358677	0.120431
ASA	Chr-C-glu	Amino acids	Flavonoids	-0.358673	0.120436
Leu-pro	NicA	Dipeptides	Cofactors	-0.358611	0.120504
Glu-leu	Swertisin	Dipeptides	Flavonoids	-0.358531	0.120593
Api-6C-ara-8C-ara	Isos-2''O-glu	Flavonoids	Flavonoids	-0.358523	0.120602
5-HT II	ACC II	Amino acids	Amino acids	-0.358193	0.120969
Glu	Tri-7O-glu	Amino acids	Flavonoids	-0.358064	0.121113
Glycerate	Chr-6C-ara-8C-ara	Carbohydrates	Flavonoids	-0.357926	0.121266
1-LysoPC(18:3)	Chr-C-hex-C-pen	Lipids	Flavonoids	-0.357832	0.121371
Try	Tri-7O-6''-sin-glu	Amino acids	Flavonoids	-0.3577	0.121518
1-LysoPE(18:0)	Lut-6C-2''O-glu-ara II	Lipids	Flavonoids	-0.357624	0.121604
Leu-pro	Cytosine II	Dipeptides	Nucleotides	-0.3576	0.12163
Thr	Swertisin	Amino acids	Flavonoids	-0.357427	0.121823
Ser	Swertisin	Amino acids	Flavonoids	-0.357384	0.121872
Leu	Lut-7O-glu	Amino acids	Flavonoids	-0.357272	0.121997
Meth-ben	Salicilate	Amino acids	Organic acids	-0.35727	0.122
Guanosine	Api-C-hex-C-coum-hex	Nucleotides	Flavonoids	-0.357258	0.122012
5-HT II	SAdo	Amino acids	Nucleotides	-0.357239	0.122034
Punicate	Api-C-hex-C-hex	Lipids	Flavonoids	-0.357196	0.122082
Chr-C-pen-O-hex	Isos-2''O-glu	Flavonoids	Flavonoids	-0.357108	0.122181
SAdo	Tri-7O-glu	Nucleotides	Flavonoids	-0.356995	0.122308
β-Ala	Api-C-hex-C-coum-hex	Amino acids	Flavonoids	-0.356985	0.122319
Ribitol	Chr-6C-ara-8C-ara	Carbohydrates	Flavonoids	-0.356863	0.122456
Meth-ben	Punicate	Amino acids	Lipids	-0.356796	0.122531
urocanate	GPC	Amino acids	Lipids	-0.356728	0.122607
Galactinol	Tri-7O-neo	Carbohydrates	Flavonoids	-0.356703	0.122635
Leu	Swertisin	Amino acids	Flavonoids	-0.356684	0.122656
SAdo	Chr-6C-ara-8C-ara	Nucleotides	Flavonoids	-0.35658	0.122774
Gluconate	Tri-7O-neo	Carbohydrates	Flavonoids	-0.356417	0.122957
Leu-pro	Isocitrate I	Dipeptides	Carbohydrates	-0.356414	0.12296
Ala	GBH	Amino acids	Amino acids	-0.356348	0.123034
SAdo	Lut-7O-glu	Nucleotides	Flavonoids	-0.356012	0.123414
Gly	Swertisin	Amino acids	Flavonoids	-0.355944	0.12349
Lys	Chr-C-hex-C-pen	Amino acids	Flavonoids	-0.355926	0.123511
carnitine	2-Amino-1,3,4-tetradecanetriol	Lipids	Others	-0.35592	0.123517
Fumarate	Tri-7O-neo	Carbohydrates	Flavonoids	-0.355909	0.123531
Ile	Chr-6C-ara-8C-ara	Amino acids	Flavonoids	-0.355892	0.123549
4H-Ben	Swertisin	Phenylpropanoids	Flavonoids	-0.355833	0.123616
ASA	Chr-6C-ara-8C-ara	Amino acids	Flavonoids	-0.35571	0.123755
Asp	Meth-ben	Amino acids	Amino acids	-0.355697	0.12377
Threonate	Api-6C-ara-8C-ara	Cofactors	Flavonoids	-0.355643	0.12383
Asn	1-LG	Amino acids	Lipids	-0.355581	0.123901
Ala	Chr-5O-hex	Amino acids	Flavonoids	-0.355511	0.12398
Ile	Lut-7O-glu	Amino acids	Flavonoids	-0.355434	0.124067
Norvaline	Chr-5O-hex	Amino acids	Flavonoids	-0.355407	0.124098
2-LysoPC(18：2)	Tri-7O-glu	Lipids	Flavonoids	-0.355335	0.124179
Meth-ben	Ser	Amino acids	Amino acids	-0.355309	0.124209
Pi	Api-6C-ara-8C-ara	Cofactors	Flavonoids	-0.355188	0.124346
GBH	Adipate	Amino acids	Carbohydrates	-0.354984	0.124578
HSer	Chr-6C-ara-8C-ara	Amino acids	Flavonoids	-0.35493	0.124639
Put	Lut-7O-glu	Amino acids	Flavonoids	-0.354904	0.124669
Salicilate	Chr-C-hex-C-pen	Organic acids	Flavonoids	-0.354886	0.12469
Glu	Api-C-hex-C-hex	Amino acids	Flavonoids	-0.354867	0.124711
ACC I	Lut-7O-glu	Amino acids	Flavonoids	-0.35471	0.12489
Punicate	Chr-6C-ara-8C-ara	Lipids	Flavonoids	-0.354434	0.125205
Try	Chr-5O-hex	Amino acids	Flavonoids	-0.354416	0.125225
Ribitol	Chr-C-glu	Carbohydrates	Flavonoids	-0.35435	0.125301
ASA	Chr-5O-hex	Amino acids	Flavonoids	-0.354317	0.125338
Fer-Put II	Tricin	hydroxycinnamate derivatives	Flavonoids	-0.35422	0.125448
ACC I	Chr-6C-ara-8C-ara	Amino acids	Flavonoids	-0.353994	0.125707
Uracil	Chr-5O-hex	Nucleotides	Flavonoids	-0.353968	0.125736
Salicilate	Lut-7O-glu	Organic acids	Flavonoids	-0.35393	0.12578
Meth-ben	Sin-O-glu	Amino acids	hydroxycinnamate derivatives	-0.353601	0.126157
5-HT II	Meth-Nic	Amino acids	Cofactors	-0.353548	0.126218
1-LysoPE(18:2)	Chr-C-pen-O-hex	Lipids	Flavonoids	-0.35345	0.12633
Sterebin L	Chr-5O-hex	hydroxycinnamate derivatives	Flavonoids	-0.353433	0.12635
allo-Thr	Asn	Amino acids	Amino acids	-0.35328	0.126526
Glycolate	Chr-5O-hex	Organic acids	Flavonoids	-0.353269	0.126539
5-HT I	1-LysoPA(16:0)	Amino acids	Lipids	-0.353165	0.126657
5-HT I	xylose	Amino acids	Carbohydrates	-0.353099	0.126734
Adenine	Chr-C-glu	Nucleotides	Flavonoids	-0.353086	0.126748
9,13-DHOME	Chr-5O-hex	Lipids	Flavonoids	-0.353023	0.126821
myo-Inositol	Tri-7O-neo	Carbohydrates	Flavonoids	-0.352475	0.127453
Asn	2-PG	Amino acids	Lipids	-0.352465	0.127464
4-Coumarate	Api-6C-ara-8C-ara	hydroxycinnamate derivatives	Flavonoids	-0.352367	0.127578
SAdo	Chr-C-glu	Nucleotides	Flavonoids	-0.352301	0.127654
Gly	Chr-5O-hex	Amino acids	Flavonoids	-0.352193	0.127779
Leu	Chr-C-glu	Amino acids	Flavonoids	-0.352169	0.127807
GBH	Met	Amino acids	Amino acids	-0.352063	0.127929
Sal-2C-glu	Tri-7O-glu	hydroxycinnamate derivatives	Flavonoids	-0.351963	0.128045
Adenine	Chr-6C-ara-8C-ara	Nucleotides	Flavonoids	-0.351869	0.128155
GBH	Isocitrate I	Amino acids	Carbohydrates	-0.35175	0.128293
2-Coumarate	Api-C-hex-C-coum-hex	Organic acids	Flavonoids	-0.351361	0.128745
Meth-ben	Homovanillate	Amino acids	Organic acids	-0.351356	0.12875
β-Ala	Chr-C-glu	Amino acids	Flavonoids	-0.351313	0.128801
Adenosine	Lut-7O-glu	Nucleotides	Flavonoids	-0.351246	0.128878
G6P	Api-C-hex-C-hex	Carbohydrates	Flavonoids	-0.351196	0.128937
Melezitose	Chr-C-glu	Carbohydrates	Flavonoids	-0.351151	0.128988
Salicilate	Chr-5O-hex	Organic acids	Flavonoids	-0.351149	0.128992
Ile	Chr-C-glu	Amino acids	Flavonoids	-0.351074	0.129079
5-HT II	OxoPro	Amino acids	Amino acids	-0.350981	0.129187
DHA	Api-6C-ara-8C-ara	Cofactors	Flavonoids	-0.350967	0.129204
Succinate	Swertisin	Carbohydrates	Flavonoids	-0.350927	0.129249
2-LysoPC(14:0)	Api-6C-glu	Lipids	Flavonoids	-0.350922	0.129256
3-hydroxypropionate	Chr-5O-hex	Organic acids	Flavonoids	-0.350911	0.129269
VB6	Lut-7O-glu	Cofactors	Flavonoids	-0.350881	0.129304
G6P	Api-C-hex-C-coum-hex	Carbohydrates	Flavonoids	-0.350539	0.129703
Succinate	Chr-C-glu	Carbohydrates	Flavonoids	-0.350496	0.129753
His	Api-6C-ara-8C-ara	Amino acids	Flavonoids	-0.350452	0.129805
Succinate	Tri-7O-neo	Carbohydrates	Flavonoids	-0.350413	0.129851
Adenine	Lut-7O-glu	Nucleotides	Flavonoids	-0.3504	0.129866
5-HT I	Ala	Amino acids	Amino acids	-0.350327	0.129951
Glycerate	Tri-7O-neo	Carbohydrates	Flavonoids	-0.350321	0.129959
9-HOTrE isomer	Tri-7O-6''-sin-glu	Lipids	Flavonoids	-0.35025	0.130041
Sal-2O-glu	Chr-6C-ara-8C-ara	hydroxycinnamate derivatives	Flavonoids	-0.350241	0.130053
Succinate	Lut-7O-glu	Carbohydrates	Flavonoids	-0.350159	0.130148
Isoo-2''O-glu	Tri-7O-6''-sin-glu	Flavonoids	Flavonoids	-0.34986	0.1305
Glu-leu	Chr-C-glu	Dipeptides	Flavonoids	-0.349857	0.130503
Try	Api-C-hex-C-coum-hex	Amino acids	Flavonoids	-0.349833	0.130531
GABA	Api-6C-ara-8C-ara	Amino acids	Flavonoids	-0.349733	0.130648
Glycerol-2P	Chr-5O-hex	Carbohydrates	Flavonoids	-0.349282	0.131179
Met	Chr-C-glu	Amino acids	Flavonoids	-0.34908	0.131417
Asn	Urea	Amino acids	Amino acids	-0.349078	0.13142
myo-Inositol	Api-C-hex-C-hex	Carbohydrates	Flavonoids	-0.349052	0.131451
2-LysoPC(14:0)	Lut-6C-2''O-glu-ara I	Lipids	Flavonoids	-0.348968	0.13155
Glu-leu	Chr-5O-hex	Dipeptides	Flavonoids	-0.348955	0.131565
ACC I	Api-C-hex-C-coum-hex	Amino acids	Flavonoids	-0.348953	0.131568
Thr	Chr-5O-hex	Amino acids	Flavonoids	-0.348911	0.131618
Meth-ben	Malate	Amino acids	Carbohydrates	-0.348857	0.131682
Swertisin	Tri-7O-neo	Flavonoids	Flavonoids	-0.348769	0.131785
Meth-ben	NicA	Amino acids	Cofactors	-0.348751	0.131806
Tri-7O-glu	dimethyl amine oxide	Flavonoids	others	-0.348717	0.131846
Gluconate	Chr-C-hex-C-pen	Carbohydrates	Flavonoids	-0.348625	0.131955
Ribitol	Lut-7O-glu	Carbohydrates	Flavonoids	-0.348583	0.132005
Sal-2C-glu	Chr-C-hex-C-pen	hydroxycinnamate derivatives	Flavonoids	-0.348552	0.132042
Chr-C-glu	2-Amino-1,3,4-tetradecanetriol	Flavonoids	Others	-0.348538	0.132059
[truncated: 16,530 more rows]

## Sheet: Table S9
Supplementary Table S9.The sample weight and original peak areas extracted from chromatogram by using MassProfinder
Metabolite Name	Q-7-G-1	Q-7-G-2	Q-7-G-3	Q-7-G-4	Q-10-G-1	Q-10-G-2	Q-10-G-3	Q-10-G-4	Q-14-G-1	Q-14-G-2	Q-14-G-3	Q-14-G-4	Q-28-G-1	Q-28-G-2	Q-28-G-3	Q-28-G-4	Q-42-G-1	Q-42-G-2	Q-42-G-3	Q-42-G-4	Nip-7-G-1	Nip-7-G-2	Nip-7-G-3	Nip-7-G-4	Nip-10-G-1	Nip-10-G-2	Nip-10-G-3	Nip-10-G-4	Nip-14-G-1	Nip-14-G-2	Nip-14-G-3	Nip-14-G-4	Nip-28-G-1	Nip-28-G-2	Nip-28-G-3	Nip-28-G-4	Nip-42-G-1	Nip-42-G-2	Nip-42-G-3	Nip-42-G-4	9311-7-G-1	9311-7-G-2	9311-7-G-3	9311-7-G-4	9311-10-G-1	9311-10-G-2	9311-10-G-3	9311-10-G-4	9311-14-G-1
Sample weight (mg)	20	19.5	19	19.8	19.4	19.7	20.4	19.1	20	19.9	20.8	21	19.8	20.1	19.5	20	21.2	21.4	20.6	20	19.9	19.7	20	19.9	19.6	19.5	21.3	18.8	21	21.4	19.3	20.6	20.7	19.9	19.1	18.6	20.6	20.8	20.3	20.1	19.3	19.6	20.1	20.9	21.1	20.9	18.8	19.5	20.7
1-LysoPA(16:0)	3692.96	3793.17	3924.05	3539.98	51.4246	3343.64	51.4246	51.4246	2706.71	51.4246	51.4246	51.4246	1790.96	51.4246	1370.75	51.4246	51.4246	51.4246	51.4246	2766.34	3960.02	4356.42	51.4246	4252.54	51.4246	3506.65	3056.93	3509.85	51.4246	2697.15	2489.06	2738.6	1934.31	2232.43	1999.05	2522.24	1535.43	51.4246	1783.21	2177.72	2466.43	3876.36	3814.03	4493.36	2941.74	2082.66	3755.14	51.4246	3544.2
1-LysoPC(14:0)	48129.4	52729	54351.4	54993.6	104997	118782	107401	110058	121388	120022	125275	130830	139755	112817	115033	92320.3	102827	76160.8	94745.4	99384.7	30011.3	29337.8	31707.8	32149.9	97921.5	94070.9	99796.3	95848.5	156098	153419	140868	154893	194394	196763	186725	198227	163376	189767	172004	188028	24343.1	25827.1	27284.7	27791.3	83546.6	83485.4	81483.7	80924.6	123470
1-LysoPC(16:0)	7.87767e+06	8.13026e+06	8.3267e+06	8.15497e+06	7.19779e+06	7.24117e+06	6.90122e+06	7.21932e+06	6.23066e+06	6.20016e+06	6.0269e+06	6.04494e+06	5.40511e+06	5.25028e+06	5.28898e+06	5.29788e+06	4.81673e+06	4.54236e+06	4.88742e+06	4.95019e+06	6.79861e+06	6.73564e+06	6.77757e+06	6.78553e+06	7.16611e+06	7.05707e+06	6.88592e+06	7.34661e+06	6.98499e+06	6.79671e+06	7.4617e+06	7.10116e+06	6.1489e+06	6.38482e+06	6.47502e+06	6.71149e+06	5.80636e+06	6.04141e+06	6.07803e+06	6.12643e+06	7.16868e+06	7.282e+06	7.16834e+06	7.0278e+06	6.73635e+06	6.82338e+06	7.2493e+06	7.06568e+06	6.93793e+06
1-LysoPC(18:1)	1.64019e+06	1.7628e+06	1.76912e+06	1.77808e+06	1.21338e+06	1.2895e+06	1.24552e+06	1.23501e+06	912075	913733	946528	964979	625737	636879	641485	650804	562165	419593	522847	485648	3.52059e+06	3.45818e+06	3.47182e+06	3.4567e+06	3.37096e+06	3.35236e+06	3.33275e+06	3.37786e+06	2.90996e+06	2.83598e+06	3.00721e+06	2.9333e+06	2.37789e+06	2.46586e+06	2.51999e+06	2.32902e+06	2.0789e+06	2.40075e+06	2.20027e+06	2.37291e+06	1.48926e+06	1.59583e+06	1.59364e+06	1.60689e+06	1.36118e+06	1.37148e+06	1.36534e+06	1.38554e+06	1.77784e+06
1-LysoPC(18:2)	2.94435e+06	2.97584e+06	3.02004e+06	2.96149e+06	1.71522e+06	1.86834e+06	1.78206e+06	1.78409e+06	1.02902e+06	1.02582e+06	1.05237e+06	1.07529e+06	553048	402098	446442	405563	349937	301020	398234	379651	2.1184e+06	2.04741e+06	2.04377e+06	2.0071e+06	1.71236e+06	1.75757e+06	1.74997e+06	1.74656e+06	1.50104e+06	1.53619e+06	1.63771e+06	1.48986e+06	762500	769771	765287	845204	623222	659710	695351	651954	2.78556e+06	2.88523e+06	2.81772e+06	2.79349e+06	1.86232e+06	1.89834e+06	1.90328e+06	1.84495e+06	1.74122e+06
1-LysoPC(18:3)	82079	97623.4	95749.8	93795.5	37312.1	39848.5	37022.2	39697.5	34963.8	33566.2	34782.3	34759.7	38599.4	36901.4	36045.3	31925.7	27076.2	25155.6	31360.9	28895.6	108897	111128	112536	95930	93355.5	86744.3	93524.6	92057.6	65144.3	65009.6	54531	67546.9	59805.1	60593.9	65186.4	68642.5	54453.4	61993.1	58506.1	54353.5	151615	163345	164868	173171	111538	105735	98873.7	98814.6	82730.5
1-LysoPE(16:0)	1.08827e+06	1.08493e+06	1.1227e+06	1.06019e+06	798056	844606	827786	804803	565849	592141	646216	602887	372887	369177	413827	408190	369590	343810	318670	362514	761539	876650	873793	826286	784812	769743	744773	763219	709513	726247	773289	758263	451121	478352	480240	470373	405444	450155	435812	456617	1.0024e+06	1.01902e+06	1.02355e+06	990071	843735	880310	965178	897477	737137
1-LysoPE(18:0)	146088	149700	150379	144031	119358	127373	124950	121064	100667	106949	115656	108828	93946	84786.6	113637	94904.4	87746.3	78645.3	78771.8	84059.6	127519	122776	124479	115063	128203	129824	122141	127469	126772	128667	139268	136321	112112	119332	119237	118712	101182	111641	106328	111530	131650	132957	131049	130979	131008	131063	152914	125027	131513
1-LysoPE(18:2)	1.17261e+06	1.21189e+06	1.20977e+06	1.14463e+06	785443	846735	835213	786759	549778	581939	637371	607145	445193	395288	518634	416076	370419	369641	368899	405046	1.07005e+06	1.04573e+06	1.07303e+06	1.02188e+06	885303	886113	850136	851015	781022	812084	864655	850394	574530	603653	621804	598577	500699	592290	541787	557671	1.16851e+06	1.16747e+06	1.18228e+06	1.18148e+06	1.02971e+06	1.04933e+06	1.21011e+06	1.02604e+06	826295
2-Amino-1,3,4,5-eicosanetetrol	153665	84728.7	107477	88214	148320	71872.8	77680.1	63141.2	65907.1	129945	84603.3	115951	66483.4	129959	118745	185232	152883	113330	95480.3	148804	193999	171892	155422	118649	108957	129628	92546.1	118497	99596.3	99782.2	221310	90471.2	114926	92821.1	91439.7	57623	47125.1	86381.7	62097.5	81548.4	115354	127650	66435.6	112795	56805.6	134068	144698	98349	90409.2
2-Amino-1,3,4-tetradecanetriol	53375.9	22772.4	23261	21420.8	24347.9	22653.9	11340.4	17503.8	24158.4	25530.5	19916.4	21286.7	8289.57	9052.55	9316.68	15737.9	12943.4	24915.2	10826	24080	25007.6	20462	28102	25210.6	31971.8	25440.5	25285.3	32015.5	35930.1	31607	173076	37208	31050.4	32129.6	20658.3	27456.6	15537.3	25201.5	21551.7	16728.9	28855.6	31148.6	29930.8	30563.2	17456.1	29365.7	27411.2	41895.9	21785.3
2-Amino-1,3-eicosanediol	101190	43414.1	45658.7	33374.2	51732.4	43773.3	27848.8	39183.8	43061.6	46087.5	37062.9	37319.5	25043.2	28375.6	27481.2	54565.4	34015.3	47880.4	33563.2	39093.7	53643.1	45725.6	66892.4	44159.1	47087.1	58357.8	58635.9	45048.7	54556.3	46277.5	170410	44935.8	47761.9	44469.8	46252	50376.9	32447.2	39974.5	36678.6	35023.1	50198.4	43215.7	41993.6	53280.8	35631.3	67326.5	55882.5	75676.5	43585.5
2-Amino-1,3-octadecanediol	265872	127462	133468	95631.4	146687	139634	76399.6	105193	117301	124203	102133	99924.1	63507.1	67790.4	65247.4	132562	80009.2	137135	84641.2	108904	129633	112438	169152	129477	147622	168414	161714	146312	189875	170000	537065	172410	150350	151207	123051	139822	86286.1	118014	93103.2	95989.2	145153	132931	131952	146938	105389	195114	160379	223700	128726
2-Coumarate	156932	159334	158605	158400	44364.3	47687.3	47487.3	46128.7	26594.4	27735.6	28719.8	27921.5	10790.5	9195.71	10363.7	8702.47	10626	8171.06	10689	10508.2	204089	197592	201226	192667	137042	132656	135880	132522	63637.3	67061.8	66231.4	69275	6925.8	4965.34	7971.42	7209.79	3887.98	8711.56	10510.7	9861.7	278302	304151	293914	297159	82044.3	81822.2	81981.1	81741.4	28628.3
2-LysoPC(14:0)	1.11756e+06	1.17482e+06	1.17217e+06	1.18793e+06	2.14307e+06	2.25905e+06	2.19214e+06	2.24428e+06	2.21258e+06	2.21884e+06	2.25052e+06	2.25064e+06	2.35076e+06	2.05509e+06	2.15768e+06	1.83949e+06	1.80478e+06	1.49079e+06	1.79771e+06	1.82994e+06	422822	423029	433787	433654	1.41436e+06	1.38209e+06	1.44168e+06	1.41825e+06	2.25207e+06	2.21666e+06	2.36219e+06	2.27328e+06	2.53795e+06	2.62462e+06	2.57829e+06	2.68298e+06	2.31818e+06	2.53308e+06	2.40808e+06	2.55361e+06	354926	397457	404317	407461	979714	971984	958084	943072	1.93357e+06
2-LysoPC(16:0)	1.06048e+06	1.12071e+06	1.11943e+06	1.14747e+06	884988	988131	865221	879262	701511	711020	752860	789191	516930	535261	505921	539366	504196	414726	451218	470290	1.17096e+06	1.13185e+06	1.23777e+06	1.18179e+06	1.31604e+06	1.30516e+06	1.37928e+06	1.34353e+06	1.1613e+06	1.23189e+06	1.21029e+06	1.27637e+06	889261	917556	847747	884574	662409	806197	790460	792004	1.15134e+06	1.16846e+06	1.16588e+06	1.18458e+06	1.49302e+06	1.52486e+06	1.56225e+06	1.52083e+06	1.22013e+06
2-LysoPC(18:1)	671901	697449	715856	723642	392540	425102	408180	404700	191536	195703	197452	203248	85458	94801.6	85687.7	87172.5	66605.3	70560.4	96231.2	69063.3	1.00489e+06	963938	993020	963466	868229	857327	898867	866429	627310	603536	647205	623937	285880	297499	290568	261217	202035	248382	236343	252667	406824	448565	459760	473127	205366	207263	198433	203282	379761
2-LysoPC(18:2)	6.44191e+06	6.64937e+06	6.71303e+06	6.57319e+06	5.13727e+06	5.26917e+06	5.07674e+06	5.27965e+06	4.51523e+06	4.56159e+06	4.50889e+06	4.52281e+06	4.59415e+06	4.07154e+06	4.27924e+06	4.02475e+06	3.59144e+06	3.2013e+06	3.86051e+06	3.75974e+06	6.1698e+06	6.08164e+06	6.07918e+06	6.05018e+06	5.8202e+06	5.73808e+06	5.6063e+06	5.87404e+06	5432920	5.37724e+06	5.77329e+06	5.5563e+06	5.11179e+06	5.30757e+06	5.35463e+06	5.60551e+06	4.95132e+06	5.15806e+06	5.09064e+06	5.11857e+06	6.95673e+06	7.1002e+06	6.93578e+06	6.75565e+06	6.26718e+06	6.25477e+06	6.66216e+06	6.46243e+06	5.68819e+06
2-LysoPC(18:3)	61890.5	66469.7	67230.6	67558.3	18398.6	18490.3	18689.3	18209.5	10497.6	10434.3	10157.8	10426	6622.4	6561.39	6085.47	5632.66	4537.96	4632.5	5680.67	4980.58	38723.6	39237.8	41078.7	39775.3	29469.8	28989.4	30594.2	29527.5	18988.2	18145.6	19260	18290	9532.34	9727.13	9584.58	10905.8	7737.91	9180.14	8223.06	7598.64	67420.4	76906.4	79394.7	83520.9	28236.4	27293.9	26189	25296.4	25538.4
2-LysoPE(16:0)	230355	237963	243121	226833	146168	158591	152035	148776	93964	95885.5	107132	101830	50858.4	51856.5	58242.1	56155.6	50180.5	45802.1	41422.3	49272.2	134715	176470	175639	168537	151410	150073	148345	148366	131933	138671	137819	146123	71457.7	75228.4	75197.6	74659.5	60164.2	70686.4	65938.9	70173.8	214526	221746	221936	218797	178032	185190	195051	188819	136781
[truncated: 2,991 more rows]
[truncated: 31 more columns]

## Sheet: Table S10
Supplementary Table S10. The final statistics matrix with normalized data
[truncated: 3,012 more rows]
[truncated: 31 more columns]
